# Supplementary material for: Apoptotic tumor cell-derived microRNA-375 uses CD36 to alter the tumor-associated macrophage phenotype
Source: Nat Commun. 2019 Mar 8;10:1135. doi: 10.1038/s41467-019-08989-2 (PMC6408494; doi:10.1038/s41467-019-08989-2)
Supplement: Supplementary file 6 — Supplementary Data 1 [file 41467_2019_8989_MOESM6_ESM.xlsx]

## Sheet: Supplemental Table 1
Supplementary Data 1
Differentially expressed miRNA genes in miRseq of primary human MΦ control, cocultured with MCF-7 cells and treated with RvD1. Normalized mature miRNA expression table using multi mapper strategy by RPM.
Name	Control_3B	Control_3C	Control_3E	Control_3F	Coculture_3B	Coculture_3C	Coculture_3E	Coculture_3F	RvD1_3B	RvD1_3C	RvD1_3E	RvD1_3F	Chromosome	Start	End	Strand
hsa-let-7a-1	7.9	5.7	6.8	8	3.8	7.2	6.9	7.9	5.7	4.9	5	7	chr9	94175957	94176036	+
hsa-let-7a-2	1	1	1	1	1	1	1	1	1	1	1	1	chr11	122146522	122146593	-
hsa-let-7a-2-3p	1	1	1	1	1	1	1	1	1	1	1	1	chr11	122146523	122146544	-
hsa-let-7a-3	0.3	0.3	0.3	0.4	0.4	0.4	0.4	0.6	0.3	0.3	0.3	0.4	chr22	46112749	46112822	+
hsa-let-7a-3p	114.6	54.3	106.3	27.1	41.3	50	152.7	46.3	87.9	170	176.7	35.6	chr22	46112800	46112820	+
hsa-let-7a-3p	112.2	54	102.1	26.9	41	48.2	151.4	46	86	167.3	174.6	35.4	chr9	94176013	94176033	+
hsa-let-7a-5p	39432	49966.7	41940.1	54974.4	43048.6	48193.2	32663.9	42903.5	40285	33547.7	34674.6	42789.2	chr11	122146568	122146589	-
hsa-let-7a-5p	39399	49881.3	41839.5	54972.6	43020	48138.1	32580.3	42790.3	40134.4	33496.6	34572.3	42810.2	chr22	46112752	46112773	+
hsa-let-7a-5p	39388.8	49871.1	41887.3	54929.6	42996	48090.4	32591	42822.3	40221.7	33524.7	34636.5	42806.5	chr9	94175962	94175983	+
hsa-let-7b	1.8	1.9	1.7	1.7	5.6	2.7	1.1	2.2	1.6	1.9	2.2	1.4	chr22	46113686	46113768	+
hsa-let-7b-3p	144.9	298.1	134.7	209.1	239.1	220.2	183.3	258.4	151.9	172	184.2	251.1	chr22	46113745	46113766	+
hsa-let-7b-5p	12709.6	17632	13583.8	20672.4	14357.4	16228.7	11198.1	16066	13515	11457.3	11380.2	15647	chr22	46113691	46113712	+
hsa-let-7c	1	1	1	1	1	1	1	1	1	1	1	1	chr21	16539828	16539911	+
hsa-let-7c-3p	0.2	0.2	0.3	0.2	0.2	0.2	0.2	0.2	0.2	0.5	0.2	0.2	chr21	16539883	16539904	+
hsa-let-7c-5p	41312.8	54076.7	43890.8	59673.5	46059.4	51332.5	34377.2	46331.5	42382	35559.7	36538.9	46445	chr21	16539838	16539859	+
hsa-let-7d	2.2	1.3	1.8	1.9	1.5	2.2	2.4	1.8	1.6	1.8	1.7	1.9	chr9	94178834	94178920	+
hsa-let-7d-3p	3575.6	8143	3585.2	4870.1	6734.6	5936.1	4058.6	5973.2	3499.5	3565.7	4114.8	5954.5	chr9	94178895	94178916	+
hsa-let-7d-5p	40624.2	32156.8	38399.8	44269.3	27395.9	31505.4	28574.1	32563	37367.3	30781.3	28166.8	33432.5	chr9	94178841	94178862	+
hsa-let-7e	0.7	1.7	0.9	0.7	0.8	1.2	0.7	0.7	0.8	1.3	0.7	1.4	chr19	51692786	51692864	+
hsa-let-7e-3p	3.6	8.2	4.4	6.5	10.8	7.8	3.3	10.2	5.1	7.3	6.4	8	chr19	51692838	51692859	+
hsa-let-7e-5p	692.4	1810.2	1056.5	2438.1	1615.3	1616.5	525	1897.4	1402.9	1133	907.7	1753.3	chr19	51692793	51692814	+
hsa-let-7f-1	0.3	0.4	0.2	0.2	0.2	0.2	0.2	0.2	0.2	0.2	0.2	0.2	chr9	94176347	94176433	+
hsa-let-7f-1-3p	146.4	142.6	140.1	81.9	76.5	111.7	198.6	112.7	152	179.8	207.4	92.7	chr9	94176409	94176430	+
hsa-let-7f-2	6.2	5.2	6.1	3.2	5.9	3.6	7.8	5.8	4.7	7.9	7.5	2.9	chrX	53557192	53557274	-
hsa-let-7f-2-3p	28.2	9	18.4	9.8	14.6	14.1	30.8	9.4	16.7	29.7	20.5	7.1	chrX	53557196	53557217	-
hsa-let-7f-5p	155066	65804.4	137352	142388	54699	78666.3	95253.6	76422.1	96435.2	89981.6	91276.1	67453.6	chr9	94176353	94176374	+
hsa-let-7f-5p	155389	65973.3	137679	142728	54851	78831	95490.9	76629.4	96672.4	90207.6	91507.1	67646.9	chrX	53557246	53557267	-
hsa-let-7g	0.6	0.5	0.6	0.6	0.5	0.4	0.6	0.4	0.4	0.7	0.4	0.5	chr3	52268278	52268361	-
hsa-let-7g-3p	11.8	8.3	15	7.6	13.4	18.2	14.3	10.8	12.5	14.9	19.1	14.6	chr3	52268280	52268300	-
hsa-let-7g-5p	62049.2	35440.8	58186.6	61928.7	28464.3	37482.5	46143.9	39935.3	49660.8	44092.7	45208.7	37671.9	chr3	52268336	52268357	-
hsa-let-7i	8	18.1	7.5	5.8	13	10.9	11.2	6.3	7.2	13.1	10.4	6.4	chr12	62603686	62603769	+
hsa-let-7i-3p	31.4	30.2	38.7	19.8	26.2	48.3	44.4	44.8	34.7	46.9	43.6	31.9	chr12	62603747	62603768	+
hsa-let-7i-5p	29705.1	18874.1	28012.4	33249.5	15893.6	21028.2	22461.6	19495.6	20175.9	21099.8	21659.1	16940.2	chr12	62603691	62603712	+
hsa-mir-100	1	1	1	1	1	1	1	1	1	1	1	1	chr11	122152229	122152308	-
hsa-miR-100-3p	0.2	0.2	0.2	0.2	0.2	0.2	0.2	0.2	0.2	0.2	0.2	0.2	chr11	122152240	122152261	-
hsa-miR-100-5p	44.5	135.7	51.3	33.5	102	102.7	120.3	53.1	64.1	123.6	82.6	70	chr11	122152275	122152296	-
hsa-mir-101-1	2.3	5	1.2	2.3	2.1	1.9	1.8	1.1	1.3	1.5	1.2	1.8	chr1	65058434	65058508	-
hsa-mir-101-2	1.4	0.9	0.9	2	1	0.8	1	1	1.1	1.1	1.1	1.3	chr9	4850297	4850375	+
hsa-miR-101-3p	4971.2	1135.6	4167.8	2443.8	1003	1324.3	3640.3	1026.1	2718.3	3561.6	3385.9	1152.9	chr1	65058442	65058462	-
hsa-miR-101-3p	4992.4	1138.4	4192.9	2450.5	1004.2	1322.4	3650.6	1032.4	2735	3567.8	3402.7	1152.5	chr9	4850345	4850365	+
hsa-miR-101-5p	13.4	8.1	8.4	4.4	9.9	6.9	18.8	8	9.4	16	13.9	6.5	chr1	65058477	65058498	-
hsa-mir-103a-1	6.7	19.3	6.7	15.4	5.5	6.5	6.8	5.9	3	5.1	4.6	12.2	chr5	168560896	168560973	-
hsa-mir-103a-2	25.7	17.6	22.5	16.8	19	22.6	19.7	24.6	24.7	27.6	23	15.4	chr20	3917494	3917571	+
hsa-miR-103a-2-5p	6.9	7.8	8.2	8.2	15.8	12.3	10	7.4	9.1	11.9	6.8	6.3	chr20	3917504	3917526	+
hsa-miR-103a-3p	15327.1	13129.5	14736.9	24663	12818.7	15199.1	11538.5	14571.3	13681.1	11056.6	11011.2	14060.8	chr20	3917541	3917563	+
hsa-miR-103a-3p	15302.6	13115.7	14691.7	24643.7	12777.8	15161	11507.8	14492.9	13618.5	11011.1	10975.4	14043.4	chr5	168560904	168560926	-
hsa-miR-103b	1	1	1	1	1	1	1	1	1	1	1	1	chr20	3917541	3917563	-
hsa-miR-103b	1	1	1	1	1	1	1	1	1	1	1	1	chr5	168560904	168560926	+
hsa-mir-103b-1	1	1	1	1	1	1	1	1	1	1	1	1	chr5	168560904	168560965	+
hsa-mir-103b-2	1	1	1	1	1	1	1	1	1	1	1	1	chr20	3917502	3917563	-
hsa-mir-105-1	1	1	1	1	1	1	1	1	1	1	1	1	chrX	152392219	152392299	-
hsa-mir-105-2	1	1	1	1	1	1	1	1	1	1	1	1	chrX	152394412	152394492	-
hsa-miR-105-3p	1	1	1	1	1	1	1	1	1	1	1	1	chrX	152392228	152392249	-
hsa-miR-105-3p	1	1	1	1	1	1	1	1	1	1	1	1	chrX	152394421	152394442	-
hsa-miR-105-5p	1	1	1	1	1	1	1	1	1	1	1	1	chrX	152392265	152392287	-
hsa-miR-105-5p	1	1	1	1	1	1	1	1	1	1	1	1	chrX	152394458	152394480	-
hsa-mir-106a	1	1	1	1	1	1	1	1	1	1	1	1	chrX	134170198	134170278	-
hsa-miR-106a-3p	1	1	1	1	1	1	1	1	1	1	1	1	chrX	134170208	134170229	-
hsa-miR-106a-5p	5.1	4.2	6.6	3.5	3.1	4.4	6.6	4.9	6.1	5.1	4.3	4.4	chrX	134170244	134170266	-
hsa-mir-106b	0.7	0.7	0.7	0.9	0.8	1.3	0.7	1.3	1.1	0.9	0.7	1.4	chr7	100093993	100094074	-
hsa-miR-106b-3p	306.1	524.8	348.4	640.4	423	407.7	234.4	475.6	345	299	300.8	412.1	chr7	100094002	100094023	-
hsa-miR-106b-5p	101.9	64.3	107.1	51.1	66.8	64.8	148	75.9	124.4	233.8	121.5	60.5	chr7	100094043	100094063	-
hsa-miR-107	10455.9	7984.4	10001	15447.7	8602.6	9849	7798.3	8909.8	9421.2	7629.3	7476.5	9104.8	chr10	89592756	89592778	-
hsa-mir-107	0.1	0.1	0.1	0.1	0.1	0.1	0.1	0.1	0.1	0.1	0.1	0.1	chr10	89592747	89592827	-
hsa-mir-10a	1	1	1	1	1	1	1	1	1	1	1	1	chr17	48579838	48579947	-
hsa-miR-10a-3p	4.1	3.8	3.6	2.3	2.2	3.9	4.2	2.3	2.2	3.3	4.7	2	chr17	48579864	48579885	-
hsa-miR-10a-5p	9048.8	12120.7	6351.7	7527.4	5309.5	5731.6	12008.1	6133.1	6269.9	8918.2	7429.2	3942.3	chr17	48579904	48579926	-
hsa-mir-10b	1	1	1	1	1	1	1	1	1	1	1	1	chr2	176150303	176150412	+
hsa-miR-10b-3p	1	1	1	1	1	1	1	1	1	1	1	1	chr2	176150368	176150389	+
hsa-miR-10b-5p	23.7	29	29.6	30.8	13.5	21.5	36.1	17.6	24.2	27.1	35.3	12	chr2	176150329	176150351	+
hsa-mir-1-1	1	1	1	1	1	1	1	1	1	1	1	1	chr20	62554306	62554376	+
hsa-mir-1178	1	1	1	1	1	1	1	1	1	1	1	1	chr12	119713634	119713724	-
hsa-miR-1178-3p	1	1	1	1	1	1	1	1	1	1	1	1	chr12	119713649	119713669	-
hsa-miR-1178-5p	1	1	1	1	1	1	1	1	1	1	1	1	chr12	119713678	119713695	-
hsa-miR-1179	2.5	1.5	2.5	1.4	1.7	1.4	2.8	2.8	2.5	2.7	3.5	2.1	chr15	88608121	88608141	+
hsa-mir-1179	1	1	1	1	1	1	1	1	1	1	1	1	chr15	88608107	88608197	+
hsa-mir-1180	1	1	1	1	1	1	1	1	1	1	1	1	chr17	19344506	19344574	-
hsa-miR-1180-3p	58.5	52.9	85.4	86.8	60.2	47.9	51.1	96.4	134.3	119.2	92.5	95.5	chr17	19344513	19344534	-
hsa-miR-1180-5p	1	1.3	0.7	1.2	0.8	0.9	0.7	0.8	0.8	1.1	1	0.8	chr17	19344548	19344568	-
hsa-mir-1181	0.4	0.5	0.3	0.4	0.3	0.3	0.3	0.3	0.3	0.3	0.3	0.3	chr19	10403458	10403538	-
hsa-miR-1181	0.3	0.3	0.3	0.3	0.3	0.3	0.4	0.3	0.5	0.3	0.3	0.3	chr19	10403505	10403525	-
hsa-miR-1182	1	1	1	1	1	1	1	1	1	1	1	1	chr1	231019841	231019863	-
hsa-mir-1182	1	1	1	1	1	1	1	1	1	1	1	1	chr1	231019828	231019924	-
hsa-miR-1183	1	1	1	1	1	1	1	1	1	1	1	1	chr7	21471105	21471131	+
hsa-mir-1183	1	1	1	1	1	1	1	1	1	1	1	1	chr7	21471058	21471146	+
hsa-miR-1184	1	1	1	1	1	1	1	1	1	1	1	1	chrX	154887376	154887398	-
hsa-miR-1184	1	1	1	1	1	1	1	1	1	1	1	1	chrX	155383116	155383138	-
hsa-miR-1184	1	1	1	1	1	1	1	1	1	1	1	1	chrX	155457577	155457599	+
hsa-mir-1184-1	1	1	1	1	1	1	1	1	1	1	1	1	chrX	154887360	154887458	-
hsa-mir-1184-2	1	1	1	1	1	1	1	1	1	1	1	1	chrX	155383100	155383198	-
hsa-mir-1184-3	1	1	1	1	1	1	1	1	1	1	1	1	chrX	155457517	155457615	+
hsa-mir-1185-1	1	1	1	1	1	1	1	1	1	1	1	1	chr14	101042977	101043062	+
hsa-miR-1185-1-3p	1	1	1	1	1	1	1	1	1	1	1	1	chr14	101043029	101043050	+
hsa-mir-1185-2	1	1	1	1	1	1	1	1	1	1	1	1	chr14	101044198	101044283	+
hsa-miR-1185-2-3p	1	1	1	1	1	1	1	1	1	1	1	1	chr14	101044250	101044271	+
hsa-miR-1185-5p	1	1	1	1	1	1	1	1	1	1	1	1	chr14	101042991	101043011	+
hsa-miR-1185-5p	1	1	1	1	1	1	1	1	1	1	1	1	chr14	101044212	101044232	+
hsa-miR-1193	1	1	1	1	1	1	1	1	1	1	1	1	chr14	101030061	101030083	+
hsa-mir-1193	1	1	1	1	1	1	1	1	1	1	1	1	chr14	101030052	101030129	+
hsa-mir-1197	1	1	1	1	1	1	1	1	1	1	1	1	chr14	101025564	101025651	+
hsa-miR-1197	0.1	0.1	0.1	0.1	0.1	0.1	0.1	0.1	0.1	0.1	0.1	0.1	chr14	101025620	101025640	+
hsa-mir-1199	1	1	1	1	1	1	1	1	1	1	1	1	chr19	14073361	14073479	+
hsa-miR-1199-3p	1	1	1	1	1	1	1	1	1	1	1	1	chr19	14073425	14073445	+
hsa-miR-1199-5p	1	1	1	1	1	1	1	1	1	1	1	1	chr19	14073381	14073400	+
hsa-mir-1-2	1	1	1	1	1	1	1	1	1	1	1	1	chr18	21829004	21829088	-
hsa-miR-1200	1	1	1	1	1	1	1	1	1	1	1	1	chr7	36919403	36919424	-
hsa-mir-1200	1	1	1	1	1	1	1	1	1	1	1	1	chr7	36919357	36919432	-
hsa-miR-1202	1	1	1	1	1	1	1	1	1	1	1	1	chr6	155946809	155946829	+
hsa-mir-1202	1	1	1	1	1	1	1	1	1	1	1	1	chr6	155946797	155946879	+
hsa-miR-1203	1	1	1	1	1	1	1	1	1	1	1	1	chr17	48156486	48156506	-
hsa-mir-1203	1	1	1	1	1	1	1	1	1	1	1	1	chr17	48156427	48156511	-
hsa-miR-1204	1	1	1	1	1	1	1	1	1	1	1	1	chr8	127795965	127795985	+
hsa-mir-1204	1	1	1	1	1	1	1	1	1	1	1	1	chr8	127795962	127796028	+
hsa-miR-1205	1	1	1	1	1	1	1	1	1	1	1	1	chr8	127960640	127960659	+
hsa-mir-1205	1	1	1	1	1	1	1	1	1	1	1	1	chr8	127960633	127960695	+
hsa-miR-1206	1	1	1	1	1	1	1	1	1	1	1	1	chr8	128008901	128008921	+
hsa-mir-1206	1	1	1	1	1	1	1	1	1	1	1	1	chr8	128008898	128008956	+
hsa-mir-1207	1	1	1	1	1	1	1	1	1	1	1	1	chr8	128049152	128049238	+
hsa-miR-1207-3p	1	1	1	1	1	1	1	1	1	1	1	1	chr8	128049203	128049220	+
hsa-miR-1207-5p	1	1	1	1	1	1	1	1	1	1	1	1	chr8	128049159	128049179	+
hsa-mir-1208	1	1	1	1	1	1	1	1	1	1	1	1	chr8	128150116	128150188	+
hsa-miR-1208	0.1	0.1	0.1	0.1	0.1	0.1	0.1	0.1	0.1	0.1	0.1	0.1	chr8	128150127	128150146	+
hsa-mir-122	1	1	1	1	1	1	1	1	1	1	1	1	chr18	58451074	58451158	+
hsa-miR-122-3p	1	1	1	1	1	1	1	1	1	1	1	1	chr18	58451124	58451145	+
hsa-mir-1224	1	1	1	1	1	1	1	1	1	1	1	1	chr3	184241405	184241489	+
hsa-miR-1224-3p	0.1	0.1	0.1	0.1	0.1	0.1	0.1	0.1	0.1	0.1	0.1	0.1	chr3	184241469	184241489	+
hsa-miR-1224-5p	0.1	0.1	0.1	0.1	0.1	0.1	0.1	0.1	0.1	0.1	0.1	0.1	chr3	184241405	184241423	+
hsa-mir-1225	1	1	1	1	1	1	1	1	1	1	1	1	chr16	2090195	2090284	-
hsa-miR-1225-3p	0.5	0.4	0.3	0.7	0.4	0.4	0.3	0.4	0.4	0.5	0.5	0.4	chr16	2090195	2090216	-
hsa-miR-1225-5p	1	1	1	1	1	1	1	1	1	1	1	1	chr16	2090263	2090284	-
hsa-miR-122-5p	0.1	0.1	0.1	0.1	0.1	0.1	0.1	0.1	0.1	0.2	0.1	0.1	chr18	58451088	58451109	+
hsa-mir-1226	9.7	18.7	9.8	11	15	12.4	10.7	14.5	9	13.7	11.9	19.6	chr3	47849555	47849629	+
hsa-miR-1226-3p	109.2	237	142.3	132.4	341.3	256	184.1	215.2	148	169.9	185.9	223.8	chr3	47849608	47849629	+
hsa-miR-1226-5p	2.4	3.8	3.5	3.7	6.1	6.2	4	5.1	2.9	4.7	4.5	3.2	chr3	47849555	47849580	+
hsa-mir-1227	1	1	1	1	1	1	1	1	1	1	1	1	chr19	2234062	2234149	-
hsa-miR-1227-3p	24.2	33.8	32.6	35.6	55.6	47.3	25.9	51.5	31.4	26.3	32.4	56.2	chr19	2234062	2234081	-
hsa-miR-1227-5p	0.1	0.1	0.1	0.1	0.1	0.1	0.1	0.1	0.1	0.1	0.1	0.1	chr19	2234133	2234149	-
hsa-mir-1228	1	1	1	1	1	1	1	1	1	1	1	1	chr12	57194504	57194576	+
hsa-miR-1228-3p	223.8	174.9	218.1	159.9	168.4	165.1	198.6	175.9	135.1	183.1	228.3	154.3	chr12	57194555	57194574	+
hsa-miR-1228-5p	32.2	9.2	30.3	13	7.1	13.1	31.4	9	14.8	32.8	45.4	5.9	chr12	57194504	57194524	+
hsa-mir-1229	0.2	0.2	0.2	0.2	0.2	0.2	0.2	0.3	0.2	0.2	0.2	0.2	chr5	179798278	179798346	-
hsa-miR-1229-3p	119.1	172.4	139.2	177.7	115.6	114.6	98	147.3	112.9	81.8	115.2	145.1	chr5	179798278	179798300	-
hsa-miR-1229-5p	0.2	0.2	0.2	0.2	0.2	0.2	0.2	0.2	0.2	0.2	0.2	0.2	chr5	179798323	179798346	-
hsa-miR-1231	1	1	1	1	1	1	1	1	1	1	1	1	chr1	201808615	201808634	+
hsa-mir-1231	0.1	0.1	0.1	0.1	0.1	0.1	0.2	0.1	0.2	0.1	0.1	0.1	chr1	201808611	201808702	+
hsa-mir-1233-1	1	1	1	1	1	1	1	1	1	1	1	1	chr15	34382069	34382150	-
hsa-mir-1233-2	1	1	1	1	1	1	1	1	1	1	1	1	chr15	34528290	34528371	-
hsa-miR-1233-3p	3.7	5.3	3.8	6.2	4	4.1	3.6	4.3	3.9	3.1	3.5	6.4	chr15	34382069	34382088	-
hsa-miR-1233-3p	3.7	5.3	3.8	6.2	4	4.1	3.6	4.3	3.9	3.1	3.5	6.4	chr15	34528290	34528309	-
hsa-miR-1233-5p	1	1	1	1	1	1	1	1	1	1	1	1	chr15	34382126	34382147	-
hsa-miR-1233-5p	1	1	1	1	1	1	1	1	1	1	1	1	chr15	34528347	34528368	-
hsa-mir-1234	1	1	1	1	1	1	1	1	1	1	1	1	chr8	144400086	144400165	-
hsa-miR-1234-3p	3.4	4.8	3.5	3.4	5.6	2.9	3.1	4.5	3.8	2.3	2.6	3.7	chr8	144400088	144400109	-
hsa-mir-1236	1	1	1	1	1	1	1	1	1	1	1	1	chr6	31956839	31956940	-
hsa-miR-1236-3p	2.2	3.9	2	2.4	1.9	2.7	2.8	2.8	2	2.6	3	3	chr6	31956839	31956860	-
hsa-miR-1236-5p	0.2	0.2	0.2	0.4	0.2	0.2	0.2	0.2	0.2	0.2	0.2	0.2	chr6	31956918	31956939	-
hsa-mir-1237	1	1	1	1	1	1	1	1	1	1	1	1	chr11	64368602	64368703	+
hsa-miR-1237-3p	16.5	25.7	16.1	26.9	28.5	24.3	16.6	26.7	18.2	16.8	15.6	25	chr11	64368683	64368703	+
hsa-miR-1237-5p	2.5	2	2	5.2	11.2	7.4	1.8	3.9	3.2	2.2	3	3.6	chr11	64368651	64368671	+
hsa-mir-1238	1	1	1	1	1	1	1	1	1	1	1	1	chr19	10552122	10552204	+
hsa-miR-1238-3p	0.9	0.8	0.7	1.5	0.9	1.6	0.8	1.5	0.9	0.8	0.8	1.2	chr19	10552183	10552202	+
hsa-miR-1238-5p	1	1	1	1	1	1	1	1	1	1	1	1	chr19	10552122	10552144	+
hsa-mir-124-1	1	1	1	1	1	1	1	1	1	1	1	1	chr8	9903388	9903472	-
hsa-mir-124-2	1	1	1	1	1	1	1	1	1	1	1	1	chr8	64379149	64379257	+
hsa-miR-1243	7	2.2	6	4.4	2.5	2.9	4.2	2.8	5.6	4.8	2.6	2.3	chr4	113106867	113106888	+
hsa-mir-1243	1	1	1	1	1	1	1	1	1	1	1	1	chr4	113106863	113106955	+
hsa-mir-124-3	1	1	1	1	1	1	1	1	1	1	1	1	chr20	63178500	63178586	+
hsa-miR-124-3p	0.6	0.5	0.5	0.5	0.5	0.6	0.6	0.4	0.5	0.8	0.5	0.5	chr20	63178552	63178571	+
hsa-miR-124-3p	0.6	0.5	0.5	0.5	0.5	0.6	0.6	0.4	0.5	0.8	0.5	0.5	chr8	9903401	9903420	-
hsa-miR-124-3p	0.6	0.5	0.5	0.5	0.5	0.6	0.6	0.4	0.5	0.8	0.5	0.5	chr8	64379210	64379229	+
hsa-miR-1244	1	1	1	1	1	1	1	1	1	1	1	1	chr12	9239472	9239497	-
hsa-miR-1244	1	1	1	1	1	1	1	1	1	1	1	1	chr12	12112006	12112031	+
hsa-miR-1244	1	1	1	1	1	1	1	1	1	1	1	1	chr2	231713368	231713393	+
hsa-miR-1244	1	1	1	1	1	1	1	1	1	1	1	1	chr5	118974640	118974665	+
hsa-mir-1244-1	1	1	1	1	1	1	1	1	1	1	1	1	chr2	231713314	231713398	+
hsa-mir-1244-2	1	1	1	1	1	1	1	1	1	1	1	1	chr5	118974586	118974670	+
hsa-mir-1244-3	1	1	1	1	1	1	1	1	1	1	1	1	chr12	9239467	9239551	-
hsa-mir-1244-4	1	1	1	1	1	1	1	1	1	1	1	1	chr12	12111952	12112036	+
hsa-miR-1245a	1	1	1	1	1	1	1	1	1	1	1	1	chr2	188978136	188978156	+
hsa-mir-1245a	0.1	0.1	0.1	0.1	0.1	0.1	0.1	0.1	0.1	0.1	0.1	0.1	chr2	188978092	188978161	+
hsa-mir-1245b	1	1	1	1	1	1	1	1	1	1	1	1	chr2	188978093	188978161	-
hsa-miR-1245b-3p	1	1	1	1	1	1	1	1	1	1	1	1	chr2	188978099	188978120	-
hsa-miR-1245b-5p	1	1	1	1	1	1	1	1	1	1	1	1	chr2	188978133	188978153	-
hsa-miR-124-5p	0.1	0.1	0.1	0.1	0.1	0.1	0.1	0.1	0.1	0.1	0.1	0.1	chr20	63178514	63178535	+
hsa-miR-124-5p	0.1	0.1	0.1	0.1	0.1	0.1	0.1	0.1	0.1	0.1	0.1	0.1	chr8	9903438	9903459	-
hsa-miR-124-5p	0.1	0.1	0.1	0.1	0.1	0.1	0.1	0.1	0.1	0.1	0.1	0.1	chr8	64379173	64379194	+
hsa-miR-1246	9.7	5.7	8.7	9.5	3.8	7.2	5.9	5.2	5.4	6.8	5.7	4.2	chr2	176601024	176601042	-
hsa-mir-1246	1	1	1	1	1	1	1	1	1	1	1	1	chr2	176600980	176601052	-
hsa-mir-1247	1	1	1	1	1	1	1	1	1	1	1	1	chr14	101560287	101560422	-
hsa-miR-1247-3p	0.4	0.4	0.4	0.6	0.4	0.4	0.4	0.5	0.4	0.7	0.4	0.4	chr14	101560326	101560349	-
hsa-miR-1247-5p	2.6	1.8	1.9	2.5	2	2.5	3.1	3.4	4.8	6.9	2.7	1.8	chr14	101560362	101560383	-
hsa-miR-1248	2	1.5	1.8	1.7	1.2	1.4	1.1	1	1.2	1.3	2.1	2	chr3	186786675	186786701	+
hsa-mir-1248	1.1	1	1.9	1.5	1.1	0.9	0.8	0.9	1.2	2.5	1.3	1.8	chr3	186786672	186786777	+
hsa-mir-1249	1.6	4.4	1.7	3.1	4.1	5.3	2.2	3.1	2.4	2.9	3.3	4	chr22	45200954	45201019	-
hsa-miR-1249-3p	3651.6	4551	3030.2	7292.1	5097.4	4386.8	2227	5022.9	2546	2297.9	2372.3	4107.8	chr22	45200958	45200979	-
hsa-miR-1249-5p	25.4	14.8	18	53.4	11.2	7.4	13.1	23	21.7	14.1	11.7	13.8	chr22	45200993	45201016	-
hsa-mir-1250	1	1	1	1	1	1	1	1	1	1	1	1	chr17	81133196	81133308	-
hsa-miR-1250-3p	1	1	1	1	1	1	1	1	1	1	1	1	chr17	81133228	81133246	-
hsa-miR-1250-5p	1.4	2.1	1.7	1.2	2	1.8	2.1	1.5	1.7	1.7	1.9	1.3	chr17	81133265	81133285	-
hsa-mir-1251	1	1	1	1	1	1	1	1	1	1	1	1	chr12	97491909	97491978	+
hsa-miR-1251-3p	1	1	1	1	1	1	1	1	1	1	1	1	chr12	97491951	97491971	+
hsa-miR-1251-5p	0.1	0.1	0.1	0.1	0.1	0.1	0.1	0.1	0.1	0.1	0.1	0.1	chr12	97491913	97491933	+
hsa-mir-1252	1	1	1	1	1	1	1	1	1	1	1	1	chr12	79419257	79419321	+
hsa-miR-1252-3p	1	1	1	1	1	1	1	1	1	1	1	1	chr12	79419296	79419317	+
hsa-miR-1252-5p	0.1	0.1	0.1	0.1	0.1	0.1	0.1	0.1	0.1	0.1	0.1	0.1	chr12	79419261	79419282	+
hsa-miR-1253	1	1	1	1	1	1	1	1	1	1	1	1	chr17	2748139	2748159	-
hsa-mir-1253	1	1	1	1	1	1	1	1	1	1	1	1	chr17	2748078	2748182	-
hsa-miR-1254	4.4	4.7	7	8.3	4.9	4.9	6	7	7.8	5.6	4.2	6.8	chr10	23393408	23393431	+
hsa-miR-1254	4.4	4.7	7	8.3	4.9	4.9	6	7	7.8	5.6	4.2	6.8	chr10	68759335	68759358	+
hsa-mir-1254-1	1	1	1	1	1	1	1	1	1	1	1	1	chr10	68759318	68759414	+
hsa-mir-1254-2	1	1	1	1	1	1	1	1	1	1	1	1	chr10	23393405	23393467	+
hsa-miR-1255a	13.3	13.8	16.6	20.2	8.6	5.8	9.6	7	13	9	6.4	7.9	chr4	101330365	101330387	-
hsa-mir-1255a	3.2	5.1	3.5	2.8	2.3	2.7	5.3	2.3	2.2	4.1	2.9	3.5	chr4	101330302	101330414	-
hsa-mir-1255b-1	1	1	1	1	1	1	1	1	1	1	1	1	chr4	36426366	36426428	-
hsa-mir-1255b-2	1	1	1	1	1	1	1	1	1	1	1	1	chr1	167998660	167998726	+
hsa-miR-1255b-2-3p	1	1	1	1	1	1	1	1	1	1	1	1	chr1	167998699	167998720	+
hsa-miR-1255b-5p	0.5	0.9	0.7	0.8	0.6	0.5	0.7	0.5	0.7	0.5	0.5	0.5	chr1	167998665	167998686	+
hsa-miR-1255b-5p	0.5	0.9	0.7	0.8	0.6	0.5	0.7	0.5	0.7	0.5	0.5	0.5	chr4	36426405	36426426	-
hsa-mir-1256	7	6.4	6.5	2.8	5	3.9	9	4.8	7.1	8	10.3	6	chr1	20988314	20988432	-
hsa-miR-1256	0.1	0.1	0.2	0.1	0.1	0.1	0.2	0.2	0.1	0.1	0.1	0.1	chr1	20988377	20988398	-
hsa-mir-1257	1	1	1	1	1	1	1	1	1	1	1	1	chr20	61953546	61953662	-
hsa-miR-1257	0.2	0.2	0.2	0.2	0.2	0.2	0.2	0.2	0.2	0.2	0.2	0.2	chr20	61953621	61953641	-
hsa-miR-1258	1	1	1	1	1	1	1	1	1	1	1	1	chr2	179860845	179860865	-
hsa-mir-1258	1	1	1	1	1	1	1	1	1	1	1	1	chr2	179860836	179860908	-
hsa-mir-125a	0.7	0.7	0.6	0.9	0.8	1.1	1	0.8	0.6	1.9	0.7	1	chr19	51693254	51693339	+
hsa-miR-125a-3p	4.8	17.6	5.9	10.9	15.6	12.7	6.6	19	12.3	11.9	9.7	12.4	chr19	51693306	51693327	+
hsa-miR-125a-5p	2192.9	12835	5884.1	5154.9	11736.7	9353.5	3007	9455.9	7513.5	4763	7918.1	9817.3	chr19	51693268	51693291	+
hsa-mir-125b-1	1	1	1	1	1	1	1	1	1	1	1	1	chr11	122099757	122099844	-
hsa-miR-125b-1-3p	0.3	0.3	0.3	0.3	0.3	0.8	0.5	0.3	0.3	0.3	0.3	0.3	chr11	122099769	122099790	-
hsa-mir-125b-2	1	1	1	1	1	1	1	1	1	1	1	1	chr21	16590237	16590325	+
hsa-miR-125b-2-3p	48.9	12.2	39	13.8	30.2	21.7	36.2	27.7	48.5	70.4	36.1	11.6	chr21	16590290	16590311	+
hsa-miR-125b-5p	39.2	27	33.3	20.9	25.4	21.5	52.4	27.8	47.2	52.2	45.6	25.7	chr11	122099809	122099830	-
hsa-miR-125b-5p	39	24.5	32.6	20.7	25.2	21.3	51.6	27.7	46.2	51.9	45.3	25.6	chr21	16590253	16590274	+
hsa-mir-126	1	1	1	1	1	1	1	1	1	1	1	1	chr9	136670602	136670686	+
hsa-miR-1260a	2.9	6.6	4	2.2	2.8	5.9	4.9	5.1	2.2	5.5	4.5	6.4	chr14	77266231	77266248	+
hsa-mir-1260a	1	1	1	1	1	1	1	1	1	1	1	1	chr14	77266218	77266290	+
hsa-miR-1260b	711.8	716.2	887.4	578.5	1315.2	957.9	682.7	794.5	929.2	728.2	849.9	1098.7	chr11	96341447	96341465	+
hsa-mir-1260b	1	1	1	1	1	1	1	1	1	1	1	1	chr11	96341438	96341526	+
hsa-miR-1261	1	1	1	1	1	1	1	1	1	1	1	1	chr11	90869180	90869198	-
hsa-mir-1261	1	1	1	1	1	1	1	1	1	1	1	1	chr11	90869121	90869202	-
hsa-miR-1262	1.6	1.4	2.4	4.7	2.3	2	2.7	1.5	1.9	2	1.8	1.5	chr1	68183576	68183597	-
hsa-mir-1262	1	1	1	1	1	1	1	1	1	1	1	1	chr1	68183518	68183610	-
hsa-miR-1263	1	1	1	1	1	1	1	1	1	1	1	1	chr3	164171523	164171544	-
hsa-mir-1263	1	1	1	1	1	1	1	1	1	1	1	1	chr3	164171471	164171556	-
hsa-miR-126-3p	145.1	47.8	174	48.5	99.7	76.8	147.4	79.3	171.4	188.7	211.7	114.4	chr9	136670653	136670674	+
hsa-miR-1264	1	1	1	1	1	1	1	1	1	1	1	1	chrX	114652696	114652718	+
hsa-mir-1264	1	1	1	1	1	1	1	1	1	1	1	1	chrX	114652655	114652723	+
hsa-mir-1265	1	1	1	1	1	1	1	1	1	1	1	1	chr10	14436576	14436661	+
hsa-miR-1265	0.1	0.1	0.1	0.1	0.1	0.1	0.1	0.1	0.1	0.1	0.1	0.1	chr10	14436589	14436610	+
hsa-miR-126-5p	669.4	241.2	629.5	132.8	335.6	410.1	1870	198.5	628.7	1399.7	1337.5	244.1	chr9	136670616	136670636	+
hsa-mir-1266	1	1	1	1	1	1	1	1	1	1	1	1	chr15	52277117	52277200	-
hsa-miR-1266-3p	1	1	1	1	1	1	1	1	1	1	1	1	chr15	52277131	52277152	-
hsa-miR-1266-5p	1.4	1.6	2.1	3.6	2.8	1.5	1.3	5.4	5.1	5.5	2.5	1.7	chr15	52277166	52277188	-
hsa-miR-1267	1	1	1	1	1	1	1	1	1	1	1	1	chr13	107531217	107531237	-
hsa-mir-1267	1	1	1	1	1	1	1	1	1	1	1	1	chr13	107531171	107531248	-
hsa-mir-1268a	1	1	1	1	1	1	1	1	1	1	1	1	chr15	22225278	22225329	-
hsa-miR-1268a	0.1	0.1	0.1	0.1	0.1	0.1	0.1	0.1	0.1	0.1	0.1	0.1	chr15	22225308	22225325	-
hsa-mir-1268b	1	1	1	1	1	1	1	1	1	1	1	1	chr17	80098828	80098877	+
hsa-miR-1268b	0.4	0.4	0.4	0.4	0.4	0.4	0.5	0.6	0.4	0.5	0.4	0.4	chr17	80098831	80098850	+
hsa-miR-1269a	0.9	1.1	0.8	1	6.9	1	0.8	4.1	1.4	4.6	1	1.1	chr4	66276890	66276911	+
hsa-mir-1269a	0.1	0.1	0.1	0.1	0.1	0.1	0.1	0.1	0.1	0.1	0.1	0.1	chr4	66276824	66276928	+
hsa-miR-1269b	1	1	1	1	1	1	1	1	1	1	1	1	chr17	12917313	12917334	-
hsa-mir-1269b	1	1	1	1	1	1	1	1	1	1	1	1	chr17	12917268	12917342	-
hsa-mir-127	1	1	1	1	1	1	1	1	1	1	1	1	chr14	100882979	100883075	+
hsa-miR-1270	19.1	27.9	14.7	29.9	24	21.2	15.5	25.6	15.4	17.4	10.7	19.7	chr19	20399320	20399342	-
hsa-mir-1270	0.2	0.2	0.2	0.2	0.2	0.2	0.2	0.2	0.2	0.2	0.2	0.2	chr19	20399272	20399354	-
hsa-mir-1271	1	1	1	1	1	1	1	1	1	1	1	1	chr5	176367946	176368031	+
hsa-miR-1271-3p	1	1	1	1	1	1	1	1	1	1	1	1	chr5	176367996	176368017	+
hsa-miR-1271-5p	33.5	93	109.2	35.3	374.9	306.5	87.2	53	138.9	80.8	240.3	194	chr5	176367960	176367981	+
hsa-miR-1272	1	1	1	1	1	1	1	1	1	1	1	1	chr15	64762471	64762496	-
hsa-mir-1272	1	1	1	1	1	1	1	1	1	1	1	1	chr15	64762387	64762515	-
hsa-miR-1273a	1	1	1	1	1	1	1	1	1	1	1	1	chr8	100023985	100024009	-
hsa-mir-1273a	1	1	1	1	1	1	1	1	1	1	1	1	chr8	100023982	100024084	-
hsa-mir-1273c	1.1	1.4	1.1	1.2	1.6	0.9	1.9	1.6	1.1	0.9	1.3	1.4	chr6	154853360	154853436	+
hsa-miR-1273c	0.1	0.1	0.1	0.1	0.1	0.1	0.1	0.1	0.1	0.1	0.1	0.1	chr6	154853369	154853390	+
hsa-miR-1273d	12.6	10.4	10.9	7.6	6.4	11.7	8.5	7	7.1	7.4	8.9	10.4	chr1	10227727	10227751	+
hsa-mir-1273d	0.1	0.1	0.1	0.1	0.1	0.1	0.1	0.1	0.1	0.1	0.1	0.1	chr1	10227718	10227803	+
hsa-miR-1273e	1	1	1	1	1	1	1	1	1	1	1	1	chr17	64425136	64425157	-
hsa-mir-1273e	0.1	0.1	0.1	0.1	0.1	0.1	0.1	0.1	0.1	0.1	0.1	0.1	chr17	64425069	64425170	-
hsa-miR-1273f	1	1	1	1	1	1	1	1	1	1	1	1	chr1	52928698	52928716	+
hsa-mir-1273f	1	1	1	1	1	1	1	1	1	1	1	1	chr1	52928674	52928772	+
hsa-mir-1273g	1	1	1	1	1	1	1	1	1	1	1	1	chr1	52940314	52940413	+
hsa-miR-1273g-3p	1	1	1	1	1	1	1	1	1	1	1	1	chr1	52940370	52940390	+
hsa-miR-1273g-5p	1	1	1	1	1	1	1	1	1	1	1	1	chr1	52940339	52940360	+
hsa-mir-1273h	1	1	1	1	1	1	1	1	1	1	1	1	chr16	24203116	24203231	+
hsa-miR-1273h-3p	119.1	131	179.9	269.4	154.7	152.9	84.3	158.3	203	83.3	130.9	163.7	chr16	24203186	24203207	+
hsa-miR-1273h-5p	0.9	1.4	1	2.1	3	0.9	0.8	1.1	1.4	0.9	0.9	2.8	chr16	24203148	24203168	+
hsa-miR-127-3p	0.5	0.5	0.5	0.5	0.6	0.5	1	0.5	0.9	1.2	0.5	0.6	chr14	100883035	100883056	+
hsa-miR-1275	9.6	5.3	3.8	9.1	8.7	4.2	2.7	8.4	4.7	6.3	5.3	3	chr6	34000018	34000034	-
hsa-mir-1275	1	1	1	1	1	1	1	1	1	1	1	1	chr6	33999972	34000051	-
hsa-miR-127-5p	1	1	1	1	1	1	1	1	1	1	1	1	chr14	100883001	100883022	+
hsa-miR-1276	3.5	3	5.5	4.6	13.2	9	5.1	10.2	8	7.6	4.2	5	chr15	85770548	85770567	-
hsa-mir-1276	0.2	0.2	0.2	0.2	0.2	0.2	0.2	0.3	0.2	0.2	0.2	0.2	chr15	85770496	85770578	-
hsa-mir-1277	1	1	1	1	1	1	1	1	1	1	1	1	chrX	118386394	118386471	+
hsa-miR-1277-3p	0.3	0.2	0.2	0.2	0.3	0.2	0.4	0.2	0.2	0.2	0.3	0.3	chrX	118386440	118386461	+
hsa-miR-1277-5p	0.4	0.4	0.3	0.5	0.4	0.3	0.6	0.3	0.3	0.4	0.4	0.4	chrX	118386401	118386424	+
hsa-miR-1278	2.5	1.1	2.4	1.3	1.2	1	1.2	1.4	0.9	1.5	2.3	1.1	chr1	193136552	193136573	+
hsa-mir-1278	1	1	1	1	1	1	1	1	1	1	1	1	chr1	193136503	193136583	+
hsa-miR-1279	1	1	1	1	1	1	1	1	1	1	1	1	chr12	69273188	69273204	-
hsa-mir-1279	1	1	1	1	1	1	1	1	1	1	1	1	chr12	69273157	69273218	-
hsa-miR-1281	0.3	0.4	0.4	0.5	0.4	0.6	0.3	0.4	0.3	0.4	0.4	0.4	chr22	41092545	41092561	+
hsa-mir-1281	0.1	0.1	0.1	0.1	0.1	0.1	0.1	0.1	0.1	0.1	0.1	0.1	chr22	41092513	41092566	+
hsa-mir-128-1	1	1	1.3	0.7	0.8	0.7	1.2	0.7	0.7	1.1	0.7	1.1	chr2	135665397	135665478	+
hsa-miR-128-1-5p	89.9	60.2	87.1	116	119.2	101	82.4	71.9	85.6	71	70.4	97.4	chr2	135665411	135665433	+
hsa-miR-1282	1	1	1	1	1	1	1	1	1	1	1	1	chr15	43793732	43793751	-
hsa-mir-1282	1	1	1	1	1	1	1	1	1	1	1	1	chr15	43793659	43793759	-
hsa-mir-128-2	1	1	1	1	1	1	1	1	1	1	1	1	chr3	35744476	35744559	+
hsa-miR-128-2-5p	1	1	1	1	1	1	1	1	1	1	1	1	chr3	35744490	35744512	+
hsa-miR-1283	1	1	1	1	1	1	1	1	1	1	1	1	chr19	53688494	53688515	+
hsa-miR-1283	1	1	1	1	1	1	1	1	1	1	1	1	chr19	53758245	53758266	+
hsa-mir-1283-1	1	1	1	1	1	1	1	1	1	1	1	1	chr19	53688481	53688567	+
hsa-mir-1283-2	1	1	1	1	1	1	1	1	1	1	1	1	chr19	53758232	53758318	+
hsa-miR-128-3p	913.3	645.6	1090.2	542.9	599.9	846.8	1126.9	833.7	942.8	956.8	1126	828.3	chr2	135665446	135665466	+
hsa-miR-128-3p	778.8	529.8	894.3	454.3	514.6	699.3	949.2	680.7	788.7	817.9	942.6	673.4	chr3	35744527	35744547	+
hsa-miR-1284	1.8	2	2.3	1.4	1.3	1.1	1.6	1.6	1.4	1.6	1.5	1.2	chr3	71542039	71542060	-
hsa-mir-1284	0.6	0.5	0.4	0.6	0.8	0.5	0.8	0.6	0.6	0.5	0.5	0.5	chr3	71541970	71542089	-
hsa-mir-1285-1	1	1	1	1	1	1	1	1	1	1	1	1	chr7	92204015	92204098	-
hsa-mir-1285-2	1	1	1	1	1	1	1	1	1	1	1	1	chr2	70252918	70253005	-
hsa-miR-1285-3p	3.7	2	3.6	5.2	2.2	2.7	3.6	2.3	3.3	3.7	3.4	2.7	chr2	70252933	70252954	-
hsa-miR-1285-3p	4.9	2.3	4.4	6.7	2.6	3.5	4.5	2.6	4.2	4.9	4.4	3.1	chr7	92204027	92204048	-
hsa-miR-1285-5p	0.3	0.3	0.3	0.3	0.3	0.3	0.3	0.3	0.3	0.3	0.3	0.3	chr7	92204067	92204087	-
hsa-miR-1286	38.4	6.9	28.3	15.2	7.1	9.6	26	10.1	24.4	35.2	29.5	8.7	chr22	20249145	20249165	-
hsa-mir-1286	3.6	1.9	2.4	1.7	2.1	3.3	3.9	2.7	2.9	4.5	2.8	4.5	chr22	20249134	20249211	-
hsa-mir-1287	1	1	1	1	1	1	1	1	1	1	1	1	chr10	98395218	98395307	-
hsa-miR-1287-3p	1	1	1	1	1	1	1	1	1	1	1	1	chr10	98395232	98395253	-
hsa-miR-1287-5p	4.4	5.7	5.2	4.6	4.3	2.9	6.1	4	5.3	6.7	3.7	6.1	chr10	98395271	98395292	-
hsa-mir-1288	1	1	1	1	1	1	1	1	1	1	1	1	chr17	16282014	16282088	+
hsa-miR-1288-3p	0.3	0.3	0.3	0.4	0.3	0.3	0.3	0.4	0.5	0.3	0.3	0.3	chr17	16282058	16282078	+
hsa-miR-1288-5p	0.1	0.1	0.1	0.1	0.1	0.2	0.1	0.1	0.2	0.1	0.1	0.1	chr17	16282028	16282050	+
hsa-miR-1289	1	1	1	1	1	1	1	1	1	1	1	1	chr20	35453990	35454012	-
hsa-miR-1289	1	1	1	1	1	1	1	1	1	1	1	1	chr5	133427615	133427637	-
hsa-mir-1289-1	0.4	0.4	0.6	0.4	0.4	0.4	0.4	0.6	0.4	0.5	0.7	0.4	chr20	35453954	35454097	-
hsa-mir-1289-2	1	1	1	1	1	1	1	1	1	1	1	1	chr5	133427596	133427706	-
hsa-mir-1290	1	1	1	1	1	1	1	1	1	1	1	1	chr1	18897071	18897148	-
hsa-miR-1290	0.6	1.7	0.9	0.6	0.7	0.6	0.7	0.7	0.8	0.6	0.6	0.9	chr1	18897078	18897096	-
hsa-miR-1291	75.1	50.3	30.3	33.9	83.3	35.3	20.8	66.6	49.4	132.4	88.7	40.9	chr12	48654494	48654517	-
hsa-mir-1291	1.1	2.1	0.9	3.8	1	0.9	0.9	1	1	1.6	0.9	1	chr12	48654444	48654530	-
hsa-mir-129-1	1	1	1	1	1	1	1	1	1	1	1	1	chr7	128207872	128207943	+
hsa-miR-129-1-3p	0.1	0.1	0.1	0.1	0.1	0.1	0.1	0.1	0.1	0.1	0.1	0.1	chr7	128207920	128207941	+
hsa-mir-1292	1	1	1	1	1	1	1	1	1	1	1	1	chr20	2652777	2652842	+
hsa-mir-129-2	0.1	0.1	0.1	0.1	0.1	0.1	0.1	0.1	0.1	0.1	0.1	0.1	chr11	43581394	43581483	+
hsa-miR-1292-3p	1.6	2	1.8	2.8	4	3.1	1.8	2	1.7	1.7	2.2	1.5	chr20	2652819	2652838	+
hsa-miR-129-2-3p	1	1	1	1	1	1	1	1	1	1	1	1	chr11	43581450	43581471	+
hsa-miR-1292-5p	10.9	8.5	8.3	8.9	8.8	14.8	9.5	14.2	9.5	8.6	11.8	17.3	chr20	2652779	2652803	+
hsa-mir-1293	0.5	0.5	0.7	0.5	0.5	0.6	0.6	0.6	0.8	0.5	0.5	0.5	chr12	50234142	50234212	-
hsa-miR-1293	0.3	0.3	0.3	0.4	0.3	0.3	0.3	0.4	0.4	0.4	0.3	0.3	chr12	50234182	50234203	-
hsa-miR-1294	4.1	1.6	3	3.1	2.7	2.3	1.5	2.7	1.6	1.8	2.5	3.5	chr5	154347153	154347174	+
hsa-mir-1294	0.4	0.3	0.4	0.3	0.3	0.5	0.4	0.3	0.3	0.4	0.3	0.3	chr5	154347106	154347247	+
hsa-mir-1295a	1	1	1	1	1	1	1	1	1	1	1	1	chr1	171101728	171101806	-
hsa-miR-1295a	0.1	0.1	0.1	0.1	0.1	0.1	0.1	0.1	0.1	0.1	0.1	0.1	chr1	171101738	171101758	-
hsa-mir-1295b	1	1	1	1	1	1	1	1	1	1	1	1	chr1	171101739	171101798	+
hsa-miR-1295b-3p	1	1	1	1	1	1	1	1	1	1	1	1	chr1	171101777	171101798	+
hsa-miR-1295b-5p	1	1	1	1	1	1	1	1	1	1	1	1	chr1	171101739	171101759	+
hsa-miR-129-5p	0.1	0.1	0.1	0.1	0.1	0.1	0.1	0.1	0.1	0.1	0.1	0.1	chr11	43581408	43581428	+
hsa-miR-129-5p	0.1	0.1	0.1	0.1	0.1	0.1	0.1	0.1	0.1	0.1	0.1	0.1	chr7	128207876	128207896	+
hsa-mir-1296	1	1	1	1	1	1	1	1	1	1	1	1	chr10	63372957	63373048	-
hsa-miR-1296-3p	0.1	0.1	0.1	0.1	0.1	0.1	0.1	0.1	0.1	0.1	0.1	0.1	chr10	63372969	63372990	-
hsa-miR-1296-5p	68.4	85.1	84.9	66.9	102.8	75.4	83.4	73.1	80.2	78.1	63.7	80.3	chr10	63373012	63373033	-
hsa-miR-1297	1	1	1	1	1	1	1	1	1	1	1	1	chr13	54311981	54311997	-
hsa-mir-1297	1	1	1	1	1	1	1	1	1	1	1	1	chr13	54311972	54312048	-
hsa-mir-1298	1	1	1	1	1	1	1	1	1	1	1	1	chrX	114715233	114715344	+
hsa-miR-1298-3p	0.1	0.1	0.1	0.1	0.1	0.1	0.1	0.1	0.1	0.1	0.1	0.1	chrX	114715304	114715324	+
hsa-miR-1298-5p	0.5	0.6	0.9	0.5	0.9	0.5	0.7	0.5	1.1	0.7	0.6	0.6	chrX	114715250	114715271	+
hsa-miR-1299	34.3	7.9	28.4	12.1	6.9	10.9	38	6.4	18.6	33.3	25.7	9.8	chr9	40929010	40929031	-
hsa-mir-1299	1	1	1	1	1	1	1	1	1	1	1	1	chr9	40929010	40929092	-
hsa-mir-1301	0.4	1	0.4	0.4	0.4	0.4	0.4	0.9	0.4	0.4	0.4	0.4	chr2	25328640	25328721	-
hsa-miR-1301-3p	561.8	830.2	636.5	710.8	1005.8	867.3	723.2	862.1	730	690.3	899	948.8	chr2	25328651	25328674	-
hsa-miR-1301-5p	1.1	1.2	0.6	0.6	0.7	1	1.1	0.6	0.7	0.6	0.6	0.7	chr2	25328689	25328707	-
hsa-miR-1302	1	1	1	1	1	1	1	1	1	1	1	1	chr1	30438	30458	+
hsa-miR-1302	1	1	1	1	1	1	1	1	1	1	1	1	chr12	112695082	112695102	-
hsa-miR-1302	1	1	1	1	1	1	1	1	1	1	1	1	chr15	101960504	101960524	-
hsa-miR-1302	1	1	1	1	1	1	1	1	1	1	1	1	chr19	72045	72065	+
hsa-miR-1302	1	1	1	1	1	1	1	1	1	1	1	1	chr2	113583004	113583024	-
hsa-miR-1302	1	1	1	1	1	1	1	1	1	1	1	1	chr2	207269328	207269348	-
hsa-miR-1302	1	1	1	1	1	1	1	1	1	1	1	1	chr20	50614689	50614709	-
hsa-miR-1302	1	1	1	1	1	1	1	1	1	1	1	1	chr7	18127234	18127254	-
hsa-miR-1302	1	1	1	1	1	1	1	1	1	1	1	1	chr8	141786255	141786275	-
hsa-miR-1302	1	1	1	1	1	1	1	1	1	1	1	1	chr9	30216	30236	+
hsa-miR-1302	1	1	1	1	1	1	1	1	1	1	1	1	chr9	97363596	97363616	-
hsa-mir-1302-1	1	1	1	1	1	1	1	1	1	1	1	1	chr12	112695034	112695176	-
hsa-mir-1302-10	1	1	1	1	1	1	1	1	1	1	1	1	chr15	101960459	101960596	-
hsa-mir-1302-11	1	1	1	1	1	1	1	1	1	1	1	1	chr19	71973	72110	+
hsa-mir-1302-2	1	1	1	1	1	1	1	1	1	1	1	1	chr1	30366	30503	+
hsa-mir-1302-3	1	1	1	1	1	1	1	1	1	1	1	1	chr2	113582959	113583096	-
hsa-mir-1302-4	1	1	1	1	1	1	1	1	1	1	1	1	chr2	207269275	207269424	-
hsa-mir-1302-5	1	1	1	1	1	1	1	1	1	1	1	1	chr20	50614636	50614785	-
hsa-mir-1302-6	1	1	1	1	1	1	1	1	1	1	1	1	chr7	18127220	18127309	-
hsa-mir-1302-7	1	1	1	1	1	1	1	1	1	1	1	1	chr8	141786242	141786313	-
hsa-mir-1302-8	1	1	1	1	1	1	1	1	1	1	1	1	chr9	97363554	97363681	-
hsa-mir-1302-9	1	1	1	1	1	1	1	1	1	1	1	1	chr9	30144	30281	+
hsa-miR-1303	37.4	47.9	26.4	43.9	34.2	27.6	47.5	53.3	42.5	52.4	36.9	34.4	chr5	154685827	154685848	+
hsa-mir-1303	12	4	11.7	5.9	5.1	4.5	6.9	3.7	8.4	9.5	5.7	4.2	chr5	154685776	154685861	+
hsa-mir-1304	1	1	1	1	1	1	1	1	1	1	1	1	chr11	93733674	93733764	-
hsa-miR-1304-3p	1	1	1	1	1	1	1	1	1	1	1	1	chr11	93733691	93733712	-
hsa-miR-1304-5p	6.6	14.1	8.9	8.4	11.4	13	7.9	7.9	10	5.9	8.4	13.6	chr11	93733724	93733745	-
hsa-mir-1305	1	1	1	1	1	1	1	1	1	1	1	1	chr4	182169293	182169378	+
hsa-miR-1305	0.1	0.1	0.1	0.1	0.1	0.1	0.1	0.1	0.1	0.1	0.1	0.1	chr4	182169343	182169364	+
hsa-mir-1306	1	1	1	1	1	1	1	1	1	1	1	1	chr22	20086058	20086142	+
hsa-miR-1306-3p	8.2	5.8	10.7	19.9	6.2	10.5	5.9	6.8	7.9	10.3	5.9	11.2	chr22	20086112	20086129	+
hsa-miR-1306-5p	61.3	89.2	58.6	102.4	87.6	92.8	51.2	103.3	49.3	40.4	58.9	100.3	chr22	20086072	20086093	+
hsa-mir-1307	0.3	0.2	0.2	0.2	0.2	0.3	0.3	0.2	0.3	0.2	0.2	0.2	chr10	103394253	103394401	-
hsa-miR-1307-3p	1702.9	1700.8	1603	2689	2132.3	1816.9	1625	1688.1	1865.6	1560.2	1609.7	2185	chr10	103394301	103394322	-
hsa-miR-1307-5p	953.3	116.4	404.6	143.5	150.4	133.9	889.3	166.8	295.2	1083.4	704.9	139.4	chr10	103394341	103394361	-
hsa-mir-130a	1	1	1	1	1	1	1	1	1	1	1	1	chr11	57641198	57641286	+
hsa-miR-130a-3p	33.3	59.5	32.6	75.9	36.7	48.9	33.3	53.6	32.1	30.7	24.5	46.2	chr11	57641252	57641273	+
hsa-miR-130a-5p	1	1	1	1	1	1	1	1	1	1	1	1	chr11	57641218	57641239	+
hsa-mir-130b	1	1	1	1	1	1	1	1	1	1	1	1	chr22	21653304	21653385	+
hsa-miR-130b-3p	154.6	269.9	170.9	193.7	256.9	206.1	207.1	245.5	211.4	227.3	207.3	199.6	chr22	21653354	21653375	+
hsa-miR-130b-5p	142	132.1	140.4	171.2	87	120.2	116	169.3	111.7	100.9	140	155.7	chr22	21653316	21653336	+
hsa-mir-132	1	1	1	1	1	1	1	1	1	1	1	1	chr17	2049908	2050008	-
hsa-miR-1321	1	1	1	1	1	1	1	1	1	1	1	1	chrX	85835832	85835849	+
hsa-mir-1321	1	1	1	1	1	1	1	1	1	1	1	1	chrX	85835780	85835858	+
hsa-mir-1322	1	1	1	1	1	1	1	1	1	1	1	1	chr8	10825373	10825443	-
hsa-miR-1322	0.1	0.1	0.1	0.1	0.1	0.1	0.1	0.1	0.1	0.1	0.1	0.1	chr8	10825375	10825393	-
hsa-miR-1323	1	1	1	1	1	1	1	1	1	1	1	1	chr19	53671978	53671999	+
hsa-mir-1323	1	1	1	1	1	1	1	1	1	1	1	1	chr19	53671968	53672040	+
hsa-miR-132-3p	1486.3	2446.6	1565.8	2733	2001.2	2421.4	1533.5	2393.8	1505.4	1419.1	1598.9	2711.8	chr17	2049929	2049950	-
hsa-miR-1324	1	1	1	1	1	1	1	1	1	1	1	1	chr3	75630823	75630846	+
hsa-mir-1324	1	1	1	1	1	1	1	1	1	1	1	1	chr3	75630763	75630858	+
hsa-miR-132-5p	125.3	89.7	142.6	104.8	70.8	79.4	99.2	109.2	140	109.7	131.2	109.9	chr17	2049965	2049986	-
hsa-mir-133a-1	1	1	1	1	1	1	1	1	1	1	1	1	chr18	21825698	21825785	-
hsa-mir-133a-2	1	1	1	1	1	1	1	1	1	1	1	1	chr20	62564912	62565013	+
hsa-miR-133a-3p	238.5	133.5	1371.3	101.3	486.1	308.3	194.8	242.6	1543.8	228.2	1352.6	390.5	chr18	21825712	21825733	-
hsa-miR-133a-3p	239.3	133.6	1374.8	101.4	486.3	308.5	195.3	243.3	1547.2	229.1	1353.8	390.7	chr20	62564970	62564991	+
hsa-miR-133a-5p	1.9	1.8	10.3	1.6	4.1	1.6	1.8	1.7	10.8	1.5	6.7	2.6	chr18	21825749	21825770	-
hsa-miR-133a-5p	2.6	2.1	13.6	1.9	4.8	1.8	2.1	2.4	14.1	2.7	8	3	chr20	62564933	62564954	+
hsa-miR-133b	24.8	15.7	168.3	13.8	51.4	36.9	19.9	24.8	157.5	25.7	134.2	31.7	chr6	52148988	52149009	+
hsa-mir-133b	1	1	1	1	1	1	1	1	1	1	1	1	chr6	52148923	52149041	+
hsa-mir-134	1	1	1	1	1	1	1	1	1	1	1	1	chr14	101054687	101054759	+
hsa-mir-1343	1	1	1	1	1	1	1	1	1	1	1	1	chr11	34941837	34941920	+
hsa-miR-1343-3p	20.3	38	17.7	23.4	51.2	36.5	23	28.4	19.1	23.3	32	44.3	chr11	34941888	34941909	+
hsa-miR-1343-5p	1	1	1	1	1	1	1	1	1	1	1	1	chr11	34941851	34941872	+
hsa-miR-134-3p	1	1	1	1	1	1	1	1	1	1	1	1	chr14	101054732	101054754	+
hsa-miR-134-5p	0.2	0.2	0.2	0.2	0.2	0.2	0.2	0.2	0.2	0.2	0.2	0.2	chr14	101054694	101054715	+
hsa-mir-135a-1	1	1	1	1	1	1	1	1	1	1	1	1	chr3	52294219	52294308	-
hsa-mir-135a-2	1	1	1	1	1	1	1	1	1	1	1	1	chr12	97563812	97563911	+
hsa-miR-135a-3p	6.8	12	2.4	9.2	4.7	9.2	5.6	3.9	2.6	4	6	8.4	chr3	52294232	52294253	-
hsa-miR-135a-5p	1.1	0.8	0.8	0.8	0.9	1	1.7	0.7	1	1.2	1.3	0.8	chr12	97563834	97563856	+
hsa-miR-135a-5p	1.2	1.2	0.9	0.9	1	1.1	1.9	0.8	1.1	1.3	1.4	0.9	chr3	52294270	52294292	-
hsa-mir-135b	1	1	1	1	1	1	1	1	1	1	1	1	chr1	205448302	205448398	-
hsa-miR-135b-3p	0.4	0.4	0.4	0.4	0.4	0.3	0.4	0.3	0.4	0.6	0.4	0.4	chr1	205448323	205448344	-
hsa-miR-135b-5p	0.5	0.6	0.6	0.5	0.6	0.5	0.5	0.5	1.1	1.6	0.7	0.6	chr1	205448361	205448383	-
hsa-mir-136	1	1	1	1	1	1	1	1	1	1	1	1	chr14	100884702	100884783	+
hsa-miR-136-3p	0.7	0.6	0.5	0.5	0.6	0.8	0.7	0.8	0.5	0.9	0.5	0.6	chr14	100884750	100884771	+
hsa-miR-136-5p	0.5	0.4	0.6	0.4	0.4	0.4	0.5	0.4	0.4	0.5	0.4	0.4	chr14	100884716	100884738	+
hsa-miR-137	6.3	4.9	12.6	3.4	6.5	3.3	8.5	4.1	11.2	6.8	11.1	4.2	chr1	98046091	98046113	-
hsa-mir-137	1.3	1.2	1.3	1.7	1.9	2.3	1	2.4	1.6	1.4	2.2	1.2	chr1	98046070	98046171	-
hsa-mir-138-1	1	1	1	1	1	1	1	1	1	1	1	1	chr3	44114212	44114310	+
hsa-miR-138-1-3p	1	1	1	1	1	1	1	1	1	1	1	1	chr3	44114274	44114295	+
hsa-mir-138-2	0.3	0.2	0.2	0.2	0.2	0.2	0.2	0.3	0.2	0.3	0.2	0.2	chr16	56858518	56858601	+
hsa-miR-138-2-3p	0.1	0.1	0.1	0.1	0.1	0.1	0.1	0.1	0.1	0.1	0.1	0.1	chr16	56858574	56858595	+
hsa-miR-138-5p	0.7	0.6	0.7	0.5	0.6	0.5	0.8	0.5	0.5	0.8	0.5	1	chr16	56858527	56858549	+
hsa-miR-138-5p	0.7	0.6	0.7	0.5	0.6	0.5	0.8	0.5	0.5	0.8	0.5	1	chr3	44114234	44114256	+
hsa-mir-139	7.6	7.6	6.9	23.2	7.7	4.6	9.8	16.1	9.2	6.1	8	5	chr11	72615063	72615130	-
hsa-miR-139-3p	311.4	543.1	277.4	722.6	337.8	292.3	305.7	499.3	290.7	283.6	277.8	358.8	chr11	72615066	72615088	-
hsa-miR-139-5p	4753.9	5796.2	4186.7	4135.5	4022.3	4152.7	5210.4	6505	3821.5	5122	4612.8	3304.3	chr11	72615102	72615124	-
hsa-miR-1-3p	12.1	5.3	70.1	4.6	14.7	11.4	14.6	5	75.4	10	92	13.4	chr18	21829015	21829036	-
hsa-miR-1-3p	12.1	5.3	70.1	4.6	14.7	11.4	14.6	5	75.7	10	92.1	13.4	chr20	62554351	62554372	+
hsa-mir-140	1.6	3.6	1.9	4.2	2.9	3.3	2.7	4.2	2.3	2.7	1.7	3.8	chr16	69933081	69933180	+
hsa-miR-140-3p	3197.4	4295.7	3908.8	5096.9	6212.9	5966.9	3705.7	3451.6	4599	3624.6	3781.3	4556.3	chr16	69933142	69933162	+
hsa-miR-140-5p	371.8	181.8	403.6	189.8	164.5	236.4	571	231.5	399.9	575.2	570.1	257.6	chr16	69933103	69933124	+
hsa-mir-141	2.4	2.9	1.2	2.1	1.6	2.4	1.2	2.6	2.1	3.1	1.4	2.6	chr12	6964097	6964191	+
hsa-miR-141-3p	36.6	31.5	28.8	10.7	34.5	30.7	88.3	28.8	61.9	323.4	53.6	18.7	chr12	6964155	6964176	+
hsa-miR-141-5p	3.2	2.7	3.1	2.4	9.3	2.3	3.4	9.9	15.2	84.3	5.4	3.9	chr12	6964113	6964134	+
hsa-mir-142	45.9	68.5	40	65.1	64.6	77	35.9	130.3	30.9	39	24.9	55.4	chr17	58331232	58331318	-
hsa-miR-142-3p	910.7	403.3	891.8	412.7	456.2	475.9	1106.6	465.5	827.5	1299.5	1159.1	411.2	chr17	58331245	58331267	-
hsa-miR-142-5p	35102.6	49004.5	35224.1	14693	41787.5	45523	64372.8	36190.4	37230	52288	51813.3	35850.7	chr17	58331283	58331303	-
hsa-mir-143	1	1	1	1	1	1	1	1	1	1	1	1	chr5	149428918	149429023	+
hsa-miR-143-3p	760.4	979.4	840.7	1079.3	523.9	835.8	738.6	577.8	586	624.7	724.8	625.6	chr5	149428978	149428998	+
hsa-miR-143-5p	0.4	0.4	0.6	0.4	0.4	0.4	0.6	0.4	0.5	0.4	0.5	0.4	chr5	149428944	149428965	+
hsa-mir-144	1	1	1	1	1	1	1	1	1	1	1	1	chr17	28861533	28861618	-
hsa-miR-144-3p	1	1	1	1	1	1	1	1	1	1	1	1	chr17	28861548	28861567	-
hsa-miR-144-5p	1.5	1	1.8	0.9	1.1	0.9	1.7	0.9	1.8	1.6	1.3	1	chr17	28861583	28861604	-
hsa-mir-145	0.2	0.2	0.2	0.2	0.2	0.3	0.2	0.2	0.2	0.2	0.2	0.2	chr5	149430646	149430733	+
hsa-miR-145-3p	5.8	8.1	5.3	3.4	3.7	8.2	7.8	3.3	7.2	7.2	17.4	5.1	chr5	149430699	149430720	+
hsa-miR-145-5p	8.8	15.3	9.4	13.7	14.3	13.6	12.7	9.5	13.2	11.6	10.7	7.2	chr5	149430661	149430683	+
hsa-mir-1468	1	1	1	1	1	1	1	1	1	1	1	1	chrX	63786002	63786087	-
hsa-miR-1468-3p	1	1	1	1	1	1	1	1	1	1	1	1	chrX	63786012	63786033	-
hsa-miR-1468-5p	82.4	56.1	43.3	105	46.1	61.5	73.1	66	48.8	69.9	45.5	79.7	chrX	63786055	63786075	-
hsa-miR-1469	1	1	1	1	1	1	1	1	1	1	1	1	chr15	96333261	96333282	+
hsa-mir-1469	1	1	1	1	1	1	1	1	1	1	1	1	chr15	96333261	96333307	+
hsa-mir-146a	5.4	3.5	3.9	2	2.5	3.3	4.1	4.8	4.3	2.4	4.7	3.7	chr5	160485352	160485450	+
hsa-miR-146a-3p	5.2	9.5	129.1	7.8	31.9	40	7.3	11.4	121.1	8.8	105.6	42.3	chr5	160485408	160485429	+
hsa-miR-146a-5p	136712	125736	131721	63753.9	113849	137447	280756	87162.7	145481	211082	239314	107146	chr5	160485372	160485393	+
hsa-mir-146b	0.4	0.3	0.3	0.4	0.3	0.3	0.3	0.3	0.3	0.3	0.3	0.3	chr10	102436512	102436584	+
hsa-miR-146b-3p	1681.6	1141.8	1474.7	1648.3	1753.5	1628.4	1458	1376.9	1646.3	1371.5	1347.1	1912.4	chr10	102436556	102436577	+
hsa-miR-146b-5p	80690.8	84378.6	70722.8	78840.1	64873.8	81487.4	102071	68439.1	80109.1	96765.8	89406.2	62610.8	chr10	102436520	102436541	+
hsa-miR-1470	1	1	1	1	1	1	1	1	1	1	1	1	chr19	15449548	15449568	+
hsa-mir-1470	1	1	1	1	1	1	1	1	1	1	1	1	chr19	15449548	15449608	+
hsa-miR-1471	1	1	1	1	1	1	1	1	1	1	1	1	chr2	231892277	231892298	-
hsa-mir-1471	1	1	1	1	1	1	1	1	1	1	1	1	chr2	231892242	231892298	-
hsa-mir-147a	1	1	1	1	1	1	1	1	1	1	1	1	chr9	120244979	120245050	-
hsa-miR-147a	0.1	0.1	0.1	0.1	0.1	0.1	0.1	0.1	0.1	0.1	0.1	0.1	chr9	120244985	120245004	-
hsa-miR-147b	288.4	123.9	319.3	112.3	133.1	176.7	371.9	139.8	312.5	411.7	400.5	171.4	chr15	45433098	45433119	+
hsa-mir-147b	6.8	5.8	10.7	5.5	9.4	6	8.2	8	15.2	10.8	12	9.3	chr15	45433050	45433129	+
hsa-mir-148a	1	1	1	1	1	1	1	1	1	1	1	1	chr7	25949919	25949986	-
hsa-miR-148a-3p	5084.4	1947.1	7417.8	1790.4	3111.9	4319.5	7997.5	1662.6	6014.5	7001.1	9130.7	2843.2	chr7	25949922	25949943	-
hsa-miR-148a-5p	68.3	20.7	86.8	56.5	73.3	54.2	56.5	31.9	98.2	79.7	59.6	49.4	chr7	25949960	25949981	-
hsa-mir-148b	0.1	0.1	0.1	0.1	0.1	0.1	0.1	0.1	0.1	0.1	0.1	0.1	chr12	54337216	54337314	+
hsa-miR-148b-3p	4436.2	4343.2	4494.4	2294.5	4615.3	5332	8581.2	2732.2	4029.2	6800.5	6101.3	2607.9	chr12	54337278	54337299	+
hsa-miR-148b-5p	141.3	91.1	132	96.6	78.7	69.4	146.9	81.6	168.7	164.4	133.1	62.7	chr12	54337240	54337261	+
hsa-mir-149	1	1	1	1	1	1	1	1	1	1	1	1	chr2	240456001	240456089	+
hsa-miR-149-3p	1	1	1	1	1	1	1	1	1	1	1	1	chr2	240456056	240456076	+
hsa-miR-149-5p	9.3	19.2	18.3	28.2	21.1	10.6	14.6	27.1	16.3	22.7	15.2	15.3	chr2	240456015	240456037	+
hsa-mir-150	1	1	1	1	1	1	1	1	1	1	1	1	chr19	49500785	49500868	-
hsa-miR-150-3p	4.3	8.8	3	5.1	6	6.1	3.7	3.5	2.1	2.9	2.1	3.1	chr19	49500797	49500818	-
hsa-miR-150-5p	143.2	137.8	115.9	165.9	81.8	125.4	212	100.5	74	64.4	142.4	153.2	chr19	49500832	49500853	-
hsa-mir-151a	0.4	0.4	0.5	0.6	0.5	0.4	0.4	0.6	0.6	0.4	0.4	0.6	chr8	140732564	140732653	-
hsa-miR-151a-3p	6076.1	9272.7	7623.8	4435	8293.6	9722.3	9285.8	7992.9	7261.3	6929.4	8618.6	6902.2	chr8	140732587	140732607	-
hsa-miR-151a-5p	5368.2	4157.5	5285.2	3714.7	3064	3330.4	5776.1	5022.4	5907.1	5960.6	5402.3	3320.5	chr8	140732623	140732643	-
hsa-miR-151b	2712	2498.9	2623.5	1898.4	1626.8	1860.9	3332.2	2603.9	2846.5	3294.9	2952.4	1692.6	chr14	100109438	100109455	-
hsa-mir-151b	1	1	1	1	1	1	1	1	1	1	1	1	chr14	100109419	100109514	-
hsa-mir-152	0.2	0.2	0.2	0.2	0.2	0.3	0.3	0.3	0.2	0.2	0.2	0.2	chr17	48037161	48037247	-
hsa-miR-152-3p	526.6	285.4	648.5	230.6	432.9	499.7	607.8	258.4	575.2	525.4	829.4	410.6	chr17	48037174	48037194	-
hsa-miR-152-5p	12.3	3.7	14.8	6.1	9.3	7.1	7.3	5.2	20.3	7.7	8.6	8.1	chr17	48037210	48037232	-
hsa-mir-153-1	1.5	2.3	1.8	1.3	1.5	2.2	2	1.7	2.2	2.4	2.8	1.4	chr2	219294111	219294200	-
hsa-mir-153-2	1	1	1	1	1	1	1	1	1	1	1	1	chr7	157574336	157574422	-
hsa-miR-153-3p	0.5	0.5	0.6	0.5	0.6	0.5	0.9	0.5	0.7	0.8	0.9	0.6	chr2	219294126	219294147	-
hsa-miR-153-3p	0.5	0.5	0.6	0.5	0.6	0.5	0.9	0.5	0.7	0.8	0.9	0.6	chr7	157574349	157574370	-
hsa-miR-153-5p	0.1	0.1	0.1	0.1	0.1	0.1	0.1	0.1	0.1	0.1	0.1	0.1	chr7	157574387	157574408	-
hsa-mir-1537	1	1	1	1	1	1	1	1	1	1	1	1	chr1	235853000	235853060	-
hsa-miR-1537-3p	3.1	2.3	2	1.6	1.9	1.6	3.3	3.1	3.2	4.2	3.9	2.4	chr1	235853000	235853021	-
hsa-miR-1537-5p	0.6	0.6	1.1	0.6	0.6	0.6	0.9	0.6	0.9	0.7	0.8	0.6	chr1	235853037	235853058	-
hsa-miR-1538	25.1	31.6	18.2	55.1	26.7	17.2	15.9	16.3	15	14.2	8.1	43.4	chr16	69565808	69565830	-
hsa-mir-1538	1	1	1	1	1	1	1	1	1	1	1	1	chr16	69565808	69565868	-
hsa-miR-1539	1	1	1	1	1	1	1	1	1	1	1	1	chr18	49487402	49487422	+
hsa-mir-1539	1	1	1	1	1	1	1	1	1	1	1	1	chr18	49487373	49487422	+
hsa-mir-154	1	1	1	1	1	1	1	1	1	1	1	1	chr14	101059755	101059838	+
hsa-miR-154-3p	1	1	1	1	1	1	1	1	1	1	1	1	chr14	101059805	101059826	+
hsa-miR-154-5p	0.1	0.1	0.1	0.1	0.1	0.1	0.1	0.1	0.1	0.1	0.1	0.1	chr14	101059769	101059790	+
hsa-mir-155	0.6	0.5	0.5	0.8	0.5	0.5	0.7	0.8	0.5	0.5	0.5	0.5	chr21	25573980	25574044	+
hsa-miR-155-3p	3.7	2.8	5.4	3.1	7.1	6.1	8.4	7	4.3	6.2	6.9	4.7	chr21	25574022	25574043	+
hsa-miR-155-5p	21688.2	27197.3	24229.2	34374.9	28378.5	30610.5	18646.2	39659.5	22554	17542.9	19631.3	25039.4	chr21	25573983	25574005	+
hsa-miR-1587	1	1	1	1	1	1	1	1	1	1	1	1	chrX	39837562	39837581	+
hsa-mir-1587	1	1	1	1	1	1	1	1	1	1	1	1	chrX	39837561	39837613	+
hsa-mir-15a	1.2	2	1.3	2.1	1.6	1.7	3.2	1.5	1.7	8	3.9	1.5	chr13	50049119	50049201	-
hsa-miR-15a-3p	0.1	0.1	0.1	0.1	0.1	0.1	0.1	0.1	0.1	0.1	0.1	0.1	chr13	50049130	50049151	-
hsa-miR-15a-5p	1589.2	652.7	1378.5	657.4	477.4	678	1658.8	746.6	1244	1901.4	1390.1	643.5	chr13	50049167	50049188	-
hsa-mir-15b	1.1	0.8	1.1	1	0.8	0.7	1	0.7	0.9	0.9	1	1.4	chr3	160404588	160404685	+
hsa-miR-15b-3p	56.5	50.5	66.3	27.1	33.5	49.3	82	44.7	48.8	85.3	88.2	38.3	chr3	160404645	160404666	+
hsa-miR-15b-5p	762.4	737.5	809.1	424.7	703.5	807.7	967.9	843.9	789.4	1087.3	932	751.8	chr3	160404607	160404628	+
hsa-miR-1-5p	0.3	0.2	0.2	0.2	0.2	0.2	0.2	0.2	0.4	0.2	0.2	0.2	chr20	62554312	62554333	+
hsa-mir-16-1	4.5	8.1	4.9	4.1	5.1	8.7	5.9	4.5	9	12.6	8.1	4.2	chr13	50048973	50049061	-
hsa-miR-16-1-3p	1.2	1	1.9	1	1.1	2.5	1.4	0.9	1.3	1.9	1.3	1	chr13	50048985	50049006	-
hsa-mir-16-2	0.2	0.2	0.2	0.2	0.2	0.2	0.2	0.2	0.2	0.2	0.2	0.2	chr3	160404745	160404825	+
hsa-miR-16-2-3p	171.8	95.9	165.6	114.7	49.9	79.9	135.7	104.6	121.5	142.4	168	76.1	chr3	160404797	160404818	+
hsa-miR-16-5p	17693.6	19694.3	18154.8	8124.3	14339.7	18078.8	27644.3	19753.8	20168	28423.3	25638	19977.2	chr13	50049027	50049048	-
hsa-miR-16-5p	17704.6	19692.9	18160.6	8123.8	14332.5	18079	27647.3	19750.4	20180	28427.9	25655.3	19980.9	chr3	160404754	160404775	+
hsa-mir-17	0.2	0.9	0.2	0.2	0.3	0.2	0.2	0.2	0.2	0.2	0.2	0.2	chr13	91350605	91350688	+
hsa-miR-17-3p	42	24.6	33.2	21.6	27.5	29.9	47.1	23.2	36.7	49.9	47.7	25.6	chr13	91350655	91350676	+
hsa-miR-17-5p	332	527.5	443	299.8	485.2	484.9	514.5	505.1	576.1	602.2	508.3	452.7	chr13	91350618	91350640	+
hsa-mir-181a-1	0.5	0.4	0.4	0.4	0.4	0.6	0.4	0.5	0.4	0.5	0.4	0.4	chr1	198859044	198859153	-
hsa-mir-181a-2	1	1	1	1	1	1	1	1	1	1	1	1	chr9	124692442	124692551	+
hsa-miR-181a-2-3p	261.6	181.2	240	242.6	172.4	199.1	209.3	156.2	207.7	190.9	176.1	199.5	chr9	124692518	124692539	+
hsa-miR-181a-3p	2401.7	1281.7	2584.8	1748.1	2051.3	1782.3	1792	1515.6	2689.1	1827.7	2034.9	2049.9	chr1	198859069	198859090	-
hsa-miR-181a-5p	64270.4	37803.9	52194.3	79992	41484.2	46941.6	46926.9	37536.4	50683.6	43365.3	41831.3	46409.3	chr1	198859108	198859130	-
hsa-miR-181a-5p	64264.7	37801.7	52190.9	79984.6	41483.3	46940.6	46922.5	37535.1	50678.2	43363.1	41829.5	46402.8	chr9	124692480	124692502	+
hsa-mir-181b-1	0.1	0.1	0.1	0.1	0.1	0.1	0.1	0.1	0.1	0.1	0.1	0.1	chr1	198858873	198858982	-
hsa-mir-181b-2	1	1	1	1	1	1	1	1	1	1	1	1	chr9	124693710	124693798	+
hsa-miR-181b-2-3p	0.4	0.4	0.4	0.4	1.1	0.4	0.6	0.4	0.4	0.6	0.6	0.4	chr9	124693763	124693782	+
hsa-miR-181b-3p	30.6	6.9	37	23.1	7.1	9.6	27.6	8.1	27.6	23.4	32.1	7.3	chr1	198858887	198858907	-
hsa-miR-181b-5p	4258.6	2279.2	3228	6350.8	2816.4	2942.7	2636.4	2764.7	3280.8	2979.7	2373.9	3297.7	chr1	198858925	198858947	-
hsa-miR-181b-5p	4284.2	2308.4	3259.3	6376.6	2835.8	2976.9	2665.6	2803.3	3316	3020.2	2410.3	3334.1	chr9	124693725	124693747	+
hsa-mir-181c	1	1	1	1	1	1	1	1	1	1	1	1	chr19	13874699	13874808	+
hsa-miR-181c-3p	245.6	144.9	250.6	221.8	232	225.7	208.8	171.4	271.2	227.7	214.6	219.5	chr19	13874763	13874784	+
hsa-miR-181c-5p	994.7	660.6	885.3	1070.1	725.9	735.4	779	636.1	865.8	844.8	679.7	585.1	chr19	13874725	13874746	+
hsa-mir-181d	0.1	0.1	0.1	0.1	0.1	0.1	0.1	0.1	0.1	0.1	0.1	0.1	chr19	13874875	13875011	+
hsa-miR-181d-3p	0.8	1.2	0.8	0.8	1.5	1.6	1.3	1.2	1.3	0.8	1.7	0.9	chr19	13874953	13874973	+
hsa-miR-181d-5p	236.7	257.8	265.6	353.4	317.8	380.7	267.3	238.6	231.5	227.1	243.9	303.6	chr19	13874910	13874932	+
hsa-mir-182	0.1	0.1	0.1	0.1	0.1	0.1	0.1	0.1	0.1	0.2	0.1	0.1	chr7	129770383	129770492	-
hsa-miR-182-3p	0.1	0.1	0.1	0.1	0.1	0.1	0.1	0.1	0.1	0.1	0.1	0.1	chr7	129770406	129770426	-
hsa-miR-1825	1	1	1	1	1	1	1	1	1	1	1	1	chr20	32237830	32237847	+
hsa-mir-1825	1	1	1	1	1	1	1	1	1	1	1	1	chr20	32237795	32237847	+
hsa-miR-182-5p	627.1	311.6	974.8	334.1	1644.7	603.7	714.2	1992.7	2349.4	4497.8	921	445.5	chr7	129770447	129770470	-
hsa-mir-1827	1	1	1	1	1	1	1	1	1	1	1	1	chr12	100189884	100189949	+
hsa-miR-1827	0.4	0.3	0.3	0.4	0.3	0.3	0.4	0.4	0.4	0.3	0.3	0.3	chr12	100189932	100189949	+
hsa-mir-183	1	1	1	1	1	1	1	1	1	1	1	1	chr7	129774905	129775014	-
hsa-miR-183-3p	0.7	0.8	0.8	1.3	0.9	0.7	0.7	1.1	1.4	4.2	0.8	0.8	chr7	129774928	129774949	-
hsa-miR-183-5p	24.4	44.8	36.8	21.4	607.2	75.6	58.9	237.9	230	968.1	75.4	35.3	chr7	129774967	129774988	-
hsa-miR-184	5.3	14.8	7.1	16.1	10.4	9.1	10.7	12.4	10.1	13.2	12.4	9.1	chr15	79209840	79209861	+
hsa-mir-184	1	1	1	1	1	1	1	1	1	1	1	1	chr15	79209788	79209871	+
hsa-mir-185	0.2	0.2	0.2	0.2	0.2	0.2	0.2	0.2	0.2	0.2	0.3	0.2	chr22	20033139	20033220	+
hsa-miR-185-3p	115.3	52.8	94.9	89.2	59.1	69.6	100.6	56.9	95.5	107.3	125.1	60.9	chr22	20033188	20033209	+
hsa-miR-185-5p	647.7	272.3	677.9	475.8	284.1	350.4	512.1	360.9	578.4	572.1	534.6	321.5	chr22	20033153	20033174	+
hsa-mir-186	1	1	1	1	1	1	1	1	1	1	1	1	chr1	71067631	71067716	-
hsa-miR-186-3p	5	2.3	5.7	3.2	7.3	5.8	3.7	2.9	4	2.5	5	3.2	chr1	71067642	71067663	-
hsa-miR-186-5p	28727.1	25196.9	24678.9	15724.1	18650	22317.9	39360.7	20435.3	25074.9	32340.6	32253	20307	chr1	71067681	71067702	-
hsa-mir-187	1	1	1	1	1	1	1	1	1	1	1	1	chr18	35904818	35904926	-
hsa-miR-187-3p	3.4	4.7	3.2	3.4	2.9	6.9	4.1	7.8	3.9	4	3.5	8.1	chr18	35904835	35904856	-
hsa-miR-187-5p	1	1	1	1	1	1	1	1	1	1	1	1	chr18	35904871	35904892	-
hsa-mir-188	1.3	1	0.8	1.5	2.2	1.5	1	2	1	1.2	1.3	1	chrX	50003503	50003588	+
hsa-miR-188-3p	1.4	3.3	2.8	1.5	2.7	2.3	3.5	1.9	2.1	4.1	3.3	1.7	chrX	50003556	50003576	+
hsa-miR-188-5p	33.2	17.1	25.6	9.2	10.1	14.1	37.5	12.3	17.9	39.1	37.4	16.2	chrX	50003517	50003537	+
hsa-mir-18a	0.4	0.5	0.5	0.4	0.5	0.6	0.4	0.5	0.4	0.8	0.8	0.5	chr13	91350751	91350821	+
hsa-miR-18a-3p	30.8	71.7	28.6	60	40.8	37.5	24.3	62.3	35.9	30.4	23.3	61.3	chr13	91350797	91350819	+
hsa-miR-18a-5p	19.3	29.1	23.7	17.5	27.2	47.3	37.1	20.6	25.9	43.2	32.9	14.1	chr13	91350756	91350778	+
hsa-mir-18b	1	1	1	1	1	1	1	1	1	1	1	1	chrX	134170041	134170111	-
hsa-miR-18b-3p	0.2	0.2	0.2	0.2	0.2	0.2	0.2	0.3	0.2	0.2	0.2	0.3	chrX	134170042	134170063	-
hsa-miR-18b-5p	14.2	19	14.6	10.2	15.2	30.7	21.5	13.7	17.2	27	20.4	10.2	chrX	134170084	134170106	-
hsa-mir-1908	1	1	1	1	1	1	1	1	1	1	1	1	chr11	61815161	61815240	-
hsa-miR-1908-3p	17.9	15.1	17.7	22	14.6	29.5	21.2	20.2	18.8	16.6	24	29.8	chr11	61815172	61815192	-
hsa-miR-1908-5p	42	64.6	56.3	79.4	70.3	63.5	32.7	64.1	60.8	33.1	40.6	78.9	chr11	61815209	61815229	-
hsa-mir-1909	1	1	1	1	1	1	1	1	1	1	1	1	chr19	1816159	1816238	-
hsa-miR-1909-3p	0.1	0.1	0.1	0.1	0.1	0.2	0.1	0.1	0.1	0.1	0.1	0.1	chr19	1816169	1816190	-
hsa-miR-1909-5p	0.2	0.2	0.3	0.3	0.2	0.3	0.3	0.2	0.2	0.2	0.2	0.2	chr19	1816203	1816223	-
hsa-mir-190a	0.6	0.5	0.5	0.5	0.9	0.5	0.5	0.5	0.7	1.1	0.7	0.5	chr15	62823957	62824041	+
hsa-miR-190a-3p	0.6	0.6	0.6	0.6	0.7	1	0.8	0.6	0.7	1.1	1.4	0.6	chr15	62824008	62824028	+
hsa-miR-190a-5p	322.8	54.2	193	54.7	70.9	65	388.1	63.6	189.3	430.8	232.1	64.1	chr15	62823971	62823992	+
hsa-miR-190b	24	17.8	9.4	18.2	10.3	23.9	14.1	13.7	8.2	17.1	9.3	16.3	chr1	154193713	154193733	-
hsa-mir-190b	1	1	1	1	1	1	1	1	1	1	1	1	chr1	154193665	154193743	-
hsa-mir-191	0.7	0.8	1.2	0.7	0.8	1.3	0.7	1	0.8	0.9	1.2	1.1	chr3	49020618	49020709	-
hsa-mir-1910	1	1	1	1	1	1	1	1	1	1	1	1	chr16	85741621	85741700	-
hsa-miR-1910-3p	0.3	0.3	0.4	0.3	0.3	0.3	0.4	0.5	0.3	0.5	0.3	0.3	chr16	85741631	85741650	-
hsa-miR-1910-5p	3.9	6.3	3.9	5.1	10.4	5.4	4	9.8	6.4	10.8	4.2	5	chr16	85741669	85741689	-
hsa-mir-1911	1	1	1	1	1	1	1	1	1	1	1	1	chrX	114763184	114763263	+
hsa-miR-1911-3p	1	1	1	1	1	1	1	1	1	1	1	1	chrX	114763232	114763251	+
hsa-miR-1911-5p	0.7	2.5	1.1	0.8	0.9	1	0.8	0.7	0.7	1.2	0.8	1.9	chrX	114763195	114763217	+
hsa-miR-1912	1	1	1	1	1	1	1	1	1	1	1	1	chrX	114651589	114651610	+
hsa-mir-1912	1	1	1	1	1	1	1	1	1	1	1	1	chrX	114651544	114651623	+
hsa-miR-1913	5.4	10.5	6.1	10.9	7.2	12.3	6.4	9.6	5.8	4.2	5.5	10.5	chr6	166509364	166509385	-
hsa-mir-1913	5.7	5.1	3.7	6.8	3.3	6.5	5.2	6	4.6	6.5	4.5	4.6	chr6	166509354	166509433	-
hsa-miR-191-3p	229.8	199.8	200	238	228.4	219.2	213.8	238.2	221.6	205.7	219.6	342.6	chr3	49020631	49020652	-
hsa-mir-1914	1	1	1	1	1	1	1	1	1	1	1	1	chr20	63941465	63941544	-
hsa-miR-1914-3p	0.3	0.3	0.4	0.4	0.3	0.3	0.3	0.3	0.3	0.3	0.4	0.3	chr20	63941474	63941495	-
hsa-miR-1914-5p	6.2	3.7	7.9	9.1	13.8	11.4	6.9	12.3	4.9	6.1	9.9	13.8	chr20	63941511	63941532	-
hsa-mir-1915	1	1	1	1	1	1	1	1	1	1	1	1	chr10	21496562	21496641	-
hsa-miR-1915-3p	1	1	1	1	1	1	1	1	1	1	1	1	chr10	21496576	21496595	-
hsa-miR-1915-5p	0.1	0.1	0.1	0.1	0.1	0.1	0.1	0.2	0.1	0.1	0.1	0.1	chr10	21496609	21496630	-
hsa-miR-191-5p	282447	833553	242796	321871	837776	759216	629722	378313	339971	449212	447350	475730	chr3	49020672	49020694	-
hsa-mir-192	0.2	0.2	0.2	0.3	0.2	0.2	0.2	0.2	0.2	0.2	0.3	0.2	chr11	64891137	64891246	-
hsa-miR-192-3p	0.1	0.1	0.1	0.1	0.1	0.1	0.1	0.1	0.2	0.1	0.2	0.1	chr11	64891159	64891180	-
hsa-miR-192-5p	801.1	1004.2	668.1	1042.6	520.3	889.7	1048.9	466	683.3	976.8	759.9	617.4	chr11	64891203	64891223	-
hsa-mir-193a	2.6	6.6	3.1	3.4	3.5	5	2.9	4.7	3	2.3	4.2	3	chr17	31559996	31560083	+
hsa-miR-193a-3p	38.8	17.9	29	27.6	30.9	22.2	24	17.7	33.6	33.4	23.9	19.5	chr17	31560050	31560071	+
hsa-miR-193a-5p	1386.9	1566.7	1525.2	2383.3	1611.7	1426.2	1171.4	1459.2	1888.4	1242.8	1188.9	2063.3	chr17	31560016	31560037	+
hsa-mir-193b	0.1	0.1	0.1	0.1	0.1	0.1	0.1	0.1	0.1	0.1	0.1	0.1	chr16	14303967	14304049	+
hsa-miR-193b-3p	2.8	2.8	3.2	2.5	9.2	3.6	3.2	12.9	17.7	38.7	4	5.9	chr16	14304017	14304038	+
hsa-miR-193b-5p	0.3	0.3	0.3	0.3	0.3	0.3	0.3	0.5	0.3	0.9	0.3	0.3	chr16	14303980	14304001	+
hsa-mir-194-1	1	1	1	1	1	1	1	1	1	1	1	1	chr1	220118157	220118241	-
hsa-mir-194-2	1	1	1	1	1	1	1	1	1	1	1	1	chr11	64891355	64891439	-
hsa-miR-194-3p	1.4	3.7	1.6	4.5	1.4	1.9	1	2.3	1.3	1.1	1.2	2.4	chr11	64891368	64891389	-
hsa-miR-194-5p	19.2	18	14.5	12.5	20.3	23.1	32.2	15	17.4	33.4	21.6	17.3	chr1	220118206	220118227	-
hsa-miR-194-5p	19	17.9	14.7	10.8	16.1	23.5	32	15.3	18.1	34.1	22.9	17.2	chr11	64891404	64891425	-
hsa-mir-195	1	1	1	1	1	1	1	1	1	1	1	1	chr17	7017615	7017701	-
hsa-miR-195-3p	0.3	0.3	0.2	0.3	0.3	0.3	0.2	0.3	0.2	0.3	0.3	0.3	chr17	7017628	7017649	-
hsa-miR-195-5p	5.5	3.4	5.2	2.3	3.1	2.9	5.9	7	4.4	13.1	5.5	5.3	chr17	7017667	7017687	-
hsa-mir-196a-1	1	1	1	1	1	1	1	1	1	1	1	1	chr17	48632490	48632559	-
hsa-mir-196a-2	0.3	0.3	0.3	0.3	0.3	0.3	0.3	0.3	0.4	0.8	0.3	0.3	chr12	53991738	53991847	+
hsa-miR-196a-3p	0.2	0.2	0.2	0.2	0.2	0.2	0.2	0.2	0.3	0.3	0.2	0.2	chr12	53991799	53991820	+
hsa-miR-196a-5p	1.8	2.3	1.5	2	8.3	2	2.1	22.3	18.7	62.6	2.1	2.4	chr12	53991762	53991783	+
hsa-miR-196a-5p	1.8	2.2	1.5	2	8.1	1.9	1.8	22	17.9	58.4	2	2.3	chr17	48632532	48632553	-
hsa-mir-196b	1	1	1	1	1	1	1	1	1	1	1	1	chr7	27169480	27169563	-
hsa-miR-196b-3p	1	1	1	1	1	1	1	1	1	1	1	1	chr7	27169493	27169514	-
hsa-miR-196b-5p	8.3	6.4	7.5	11.6	7.4	9	7.6	10.4	4.5	6	9.7	7.9	chr7	27169528	27169549	-
hsa-mir-197	3.8	7	2.7	2.5	6	6.5	1.6	9.4	2.4	3.3	2	4.6	chr1	109598893	109598967	+
hsa-miR-1972	1	1	1	1	1	1	1	1	1	1	1	1	chr16	15010329	15010350	-
hsa-miR-1972	1	1	1	1	1	1	1	1	1	1	1	1	chr16	70030393	70030414	+
hsa-mir-1972-1	1	1	1	1	1	1	1	1	1	1	1	1	chr16	15010321	15010397	-
hsa-mir-1972-2	1	1	1	1	1	1	1	1	1	1	1	1	chr16	70030346	70030422	+
hsa-mir-1973	1	1	1	1	1	1	1	1	1	1	1	1	chr4	116299725	116299768	+
hsa-miR-1973	0.6	0.4	0.5	0.4	0.4	0.4	0.3	0.4	0.4	0.6	0.4	0.4	chr4	116299750	116299768	+
hsa-miR-197-3p	10225.9	15650.4	9971.6	14026.4	19696.7	18423.2	10272.7	19542.7	8831.2	8676	8967	18662.1	chr1	109598940	109598961	+
hsa-miR-197-5p	11.9	11	7.2	16.4	16.4	15.5	9.4	15.7	11.1	9.7	10.2	14.1	chr1	109598901	109598923	+
hsa-miR-1976	699.9	740.7	531.5	1226.3	521	493.6	405.7	702.9	561	387.7	401.5	661.1	chr1	26554574	26554593	+
hsa-mir-1976	8.8	18.2	10.2	23.5	20.5	10.7	9.1	25.1	14.4	10.6	6.4	14.7	chr1	26554542	26554593	+
hsa-miR-198	1	1	1	1	1	1	1	1	1	1	1	1	chr3	120395703	120395724	-
hsa-mir-198	1	1	1	1	1	1	1	1	1	1	1	1	chr3	120395668	120395729	-
hsa-mir-199a-1	1	1	1	1	1	1	1	1	1	1	1	1	chr19	10817426	10817496	-
hsa-mir-199a-2	1	1	1	1	1	1	1	1	1	1	1	1	chr1	172144535	172144644	-
hsa-miR-199a-3p	55.5	42	50.9	45.9	39.2	48.3	50.4	47.4	41.2	53.2	49.6	46.3	chr1	172144554	172144575	-
hsa-miR-199a-3p	55	41.9	50.8	45.8	39	48.2	49.7	47.3	40.3	52.5	49.5	46.2	chr19	10817429	10817450	-
hsa-miR-199a-5p	0.4	0.4	0.5	0.4	0.4	0.4	0.6	0.6	0.5	0.5	0.4	0.4	chr1	172144592	172144614	-
hsa-miR-199a-5p	0.4	0.4	0.5	0.4	0.4	0.4	0.6	0.6	0.5	0.5	0.4	0.4	chr19	10817469	10817491	-
hsa-mir-199b	1	1	1	1	1	1	1	1	1	1	1	1	chr9	128244721	128244830	-
hsa-miR-199b-3p	55	41.9	50.8	45.8	39	48.2	49.7	47.3	40.3	52.5	49.5	46.2	chr9	128244745	128244766	-
hsa-miR-199b-5p	22.4	24.6	24.6	21.3	24.9	30	24.4	27.1	27.9	31.7	29.5	23.4	chr9	128244783	128244805	-
hsa-mir-19a	0.1	0.1	0.1	0.1	0.1	0.1	0.1	0.1	0.1	0.1	0.1	0.1	chr13	91350891	91350972	+
hsa-miR-19a-3p	215.2	97.5	251.7	154.3	91.1	129.8	240.7	98.1	189.3	268.5	249.6	86.7	chr13	91350939	91350961	+
hsa-miR-19a-5p	0.1	0.1	0.1	0.1	0.1	0.1	0.1	0.1	0.1	0.1	0.1	0.1	chr13	91350904	91350925	+
hsa-mir-19b-1	4.6	6	1.4	9	2.1	2.9	2.3	5.3	1.5	2.4	1.7	1.9	chr13	91351192	91351278	+
hsa-miR-19b-1-5p	1.3	1	1.1	1.2	1.1	1.4	1.3	1.4	1.5	1.4	1	1.4	chr13	91351207	91351229	+
hsa-mir-19b-2	1	1	1	1	1	1	1	1	1	1	1	1	chrX	134169671	134169766	-
hsa-miR-19b-2-5p	1	1	1	1	1	1	1	1	1	1	1	1	chrX	134169727	134169748	-
hsa-miR-19b-3p	578	407.2	641.2	511.3	265.3	391	605.4	337.8	456.2	626.9	559.3	254.4	chr13	91351245	91351267	+
hsa-miR-19b-3p	581.3	409	642.8	512.7	265.8	394.5	607.3	340.2	459.2	628.3	560.1	256.5	chrX	134169683	134169705	-
hsa-mir-200a	1	1	1	1	1	1	1	1	1	1	1	1	chr1	1167863	1167952	+
hsa-miR-200a-3p	42.7	30.6	35.4	16	36.3	33.8	92.5	34.1	75.5	354.1	57.5	21.5	chr1	1167916	1167937	+
hsa-miR-200a-5p	3.6	2	1.7	3.3	4.4	2.7	2	4.6	5.2	11.8	1.8	2.8	chr1	1167878	1167899	+
hsa-mir-200b	1	1	1	1	1	1	1	1	1	1	1	1	chr1	1167104	1167198	+
hsa-miR-200b-3p	87.3	54.9	85.7	45	142.6	70.9	83.8	209.7	253	609.7	87.5	81.7	chr1	1167160	1167181	+
hsa-miR-200b-5p	1.9	1.8	1.6	2.6	4	2.5	1.9	6.1	2.8	5.8	2.7	3.2	chr1	1167124	1167145	+
hsa-mir-200c	0.4	0.4	0.4	1	0.4	0.4	0.4	0.8	0.4	0.5	0.4	0.4	chr12	6963699	6963766	+
hsa-miR-200c-3p	95.1	227.5	95.9	121.7	415.4	166.2	142.1	538.2	362.4	942.9	120.6	163.3	chr12	6963742	6963764	+
hsa-miR-200c-5p	0.8	0.9	0.9	0.8	1	0.8	0.7	1.8	1.6	2.8	0.8	1.7	chr12	6963703	6963724	+
hsa-mir-202	1	1	1	1	1	1	1	1	1	1	1	1	chr10	133247511	133247620	-
hsa-miR-202-3p	1	1	1	1	1	1	1	1	1	1	1	1	chr10	133247538	133247557	-
hsa-miR-202-5p	1	1	1	1	1	1	1	1	1	1	1	1	chr10	133247572	133247593	-
hsa-mir-203a	0.1	0.1	0.1	0.1	0.1	0.1	0.1	0.2	0.1	0.1	0.1	0.1	chr14	104117405	104117514	+
hsa-miR-203a-3p	303.8	101.4	242.2	88.6	143.7	108.9	316	172.4	342.6	560.4	199.7	96.4	chr14	104117469	104117490	+
hsa-miR-203a-5p	0.4	0.3	0.3	0.3	0.3	0.3	0.4	0.4	0.4	0.4	0.3	0.3	chr14	104117431	104117455	+
hsa-mir-203b	1	1	1	1	1	1	1	1	1	1	1	1	chr14	104117418	104117503	-
hsa-miR-203b-3p	0.3	0.3	0.3	0.3	0.3	0.3	0.3	0.3	0.3	0.7	0.3	0.3	chr14	104117428	104117450	-
hsa-miR-203b-5p	1	1	1	1	1	1	1	1	1	1	1	1	chr14	104117468	104117489	-
hsa-mir-204	1	1	1	1	1	1	1	1	1	1	1	1	chr9	70809975	70810084	-
hsa-miR-204-3p	1	1	1	1	1	1	1	1	1	1	1	1	chr9	70809993	70810013	-
hsa-miR-204-5p	5.8	3.7	8.2	4.9	6	5.2	9.1	3.1	6.2	5.4	7.6	2.9	chr9	70810031	70810052	-
hsa-mir-205	1	1	1	1	1	1	1	1	1	1	1	1	chr1	209432133	209432242	+
hsa-miR-2052	1	1	1	1	1	1	1	1	1	1	1	1	chr8	74705694	74705713	+
hsa-mir-2052	1	1	1	1	1	1	1	1	1	1	1	1	chr8	74705693	74705747	+
hsa-miR-2053	1	1	1	1	1	1	1	1	1	1	1	1	chr8	112643553	112643575	+
hsa-mir-2053	1	1	1	1	1	1	1	1	1	1	1	1	chr8	112643493	112643583	+
hsa-miR-205-3p	1	1	1	1	1	1	1	1	1	1	1	1	chr1	209432203	209432223	+
hsa-miR-2054	1	1	1	1	1	1	1	1	1	1	1	1	chr4	125507259	125507281	+
hsa-mir-2054	1	1	1	1	1	1	1	1	1	1	1	1	chr4	125507259	125507307	+
hsa-miR-205-5p	1.5	1.8	1.8	1.6	6.5	1.6	1.3	9.4	6.6	14	1.7	3.4	chr1	209432166	209432187	+
hsa-miR-206	1	1	1	1	1	1	1	1	1	1	1	1	chr6	52144401	52144422	+
hsa-mir-206	1	1	1	1	1	1	1	1	1	1	1	1	chr6	52144349	52144434	+
hsa-mir-208a	1	1	1	1	1	1	1	1	1	1	1	1	chr14	23388596	23388666	-
hsa-miR-208a-3p	1	1	1	1	1	1	1	1	1	1	1	1	chr14	23388602	23388623	-
hsa-miR-208a-5p	1	1	1	1	1	1	1	1	1	1	1	1	chr14	23388637	23388658	-
hsa-mir-208b	1	1	1	1	1	1	1	1	1	1	1	1	chr14	23417987	23418063	-
hsa-miR-208b-3p	1	1	1	1	1	1	1	1	1	1	1	1	chr14	23417997	23418018	-
hsa-miR-208b-5p	1	1	1	1	1	1	1	1	1	1	1	1	chr14	23418032	23418053	-
hsa-mir-20a	5	13	3.1	27.9	5.2	11.4	4.9	6.4	5	7.8	3.6	3.2	chr13	91351065	91351135	+
hsa-miR-20a-3p	1.3	1.5	2.4	1.4	3.5	1.4	2.8	1.6	2.3	4.9	5.3	2.2	chr13	91351108	91351129	+
hsa-miR-20a-5p	350.7	353.7	520.7	385.4	284.2	381.7	464.2	346.8	590.2	559	478.8	341	chr13	91351072	91351094	+
hsa-mir-20b	1	1	1	1	1	1	1	1	1	1	1	1	chrX	134169809	134169877	-
hsa-miR-20b-3p	0.1	0.1	0.1	0.1	0.1	0.1	0.1	0.1	0.1	0.1	0.1	0.1	chrX	134169813	134169834	-
hsa-miR-20b-5p	3.4	5.3	6.4	3.2	10	6.3	6.1	3.9	8.2	5	7.1	4.8	chrX	134169850	134169872	-
hsa-mir-21	250.6	284.8	181	213.8	287.8	297.1	337.5	287.8	224.9	495.1	299.8	304.6	chr17	59841266	59841337	+
hsa-mir-210	0.1	0.1	0.1	0.1	0.1	0.2	0.1	0.1	0.1	0.1	0.1	0.1	chr11	568089	568198	-
hsa-miR-210-3p	43.6	30.6	36.5	62	73.9	60.4	27.8	53.3	62.6	46.6	35.2	36.3	chr11	568112	568133	-
hsa-miR-210-5p	21.6	14.8	14.6	18.2	50	46.7	14.4	30.9	20.6	18.8	16.4	51.1	chr11	568150	568171	-
hsa-mir-211	1.3	0.6	1.1	0.6	0.6	0.6	0.7	0.6	0.9	0.8	0.6	0.6	chr15	31065032	31065141	-
hsa-mir-2110	174.5	168.5	175.4	290.7	183.5	161.6	137.8	215.6	196.3	117.5	154.4	293.9	chr10	114174105	114174179	-
hsa-miR-2110	102.2	177	123.8	250.3	210	175.9	94	182.2	120.8	100.2	92.4	231	chr10	114174151	114174172	-
hsa-miR-2113	1	1	1	1	1	1	1	1	1	1	1	1	chr6	98024586	98024606	+
hsa-mir-2113	1	1	1	1	1	1	1	1	1	1	1	1	chr6	98024531	98024621	+
hsa-miR-211-3p	1.6	1.2	2.6	1.1	2	2.3	1.3	1	2.7	1.7	1.5	1.2	chr15	31065059	31065079	-
hsa-mir-2114	1	1	1	1	1	1	1	1	1	1	1	1	chrX	150228004	150228083	+
hsa-miR-2114-3p	1	1	1	1	1	1	1	1	1	1	1	1	chrX	150228052	150228072	+
hsa-miR-2114-5p	1	1	1	1	1	1	1	1	1	1	1	1	chrX	150228016	150228037	+
hsa-mir-2115	1	1	1	1	1	1	1	1	1	1	1	1	chr3	48316360	48316459	-
hsa-miR-2115-3p	1.6	0.7	0.6	0.6	0.7	0.6	0.7	0.9	0.6	0.8	0.7	2	chr3	48316381	48316402	-
hsa-miR-2115-5p	0.1	0.1	0.1	0.1	0.1	0.1	0.1	0.1	0.1	0.1	0.1	0.1	chr3	48316418	48316439	-
hsa-miR-211-5p	684.6	68.4	909.2	65.9	541.6	523.1	877.8	53.7	833.2	584.7	1192.5	296	chr15	31065095	31065116	-
hsa-mir-2116	1	1	1	1	1	1	1	1	1	1	1	1	chr15	59171183	59171262	-
hsa-miR-2116-3p	416.5	433.6	352.9	687	369.8	333.6	316.4	515.2	343.5	283.7	318.7	560.2	chr15	59171192	59171212	-
hsa-miR-2116-5p	24.9	15.9	15.7	28.1	14.3	23.1	22.1	15	20	21.5	23.1	16.1	chr15	59171229	59171249	-
hsa-mir-2117	0.1	0.1	0.1	0.1	0.1	0.1	0.1	0.1	0.1	0.2	0.1	0.1	chr17	43444806	43444885	+
hsa-miR-2117	0.1	0.1	0.1	0.1	0.1	0.1	0.1	0.1	0.1	0.1	0.1	0.1	chr17	43444856	43444876	+
hsa-mir-212	0.1	0.1	0.1	0.1	0.1	0.1	0.1	0.1	0.1	0.1	0.1	0.1	chr17	2050271	2050380	-
hsa-miR-212-3p	172.2	235.4	153.9	177.9	185.2	191.5	163.9	236	176.9	177.4	174.9	233.4	chr17	2050290	2050310	-
hsa-miR-212-5p	62.9	186	80.8	79.2	111.4	100	99.3	101.3	104.4	116.4	148.1	123.7	chr17	2050328	2050350	-
hsa-miR-21-3p	7431.3	1975.7	6077.1	3853.6	3388.6	3221.9	5679.7	2333.8	5953.1	8839.7	7948.9	2437.6	chr17	59841311	59841331	+
hsa-mir-214	1	1	1	1	1	1	1	1	1	1	1	1	chr1	172138798	172138907	-
hsa-miR-214-3p	0.3	0.3	0.4	0.3	0.3	0.3	0.3	0.4	0.4	0.3	0.4	0.3	chr1	172138816	172138837	-
hsa-miR-214-5p	0.2	0.2	0.3	0.2	0.2	0.2	0.2	0.2	0.2	0.2	0.3	0.2	chr1	172138857	172138878	-
hsa-mir-215	1	1	1	1	1	1	1	1	1	1	1	1	chr1	220117853	220117962	-
hsa-miR-215-3p	1	1	1	1	1	1	1	1	1	1	1	1	chr1	220117877	220117899	-
hsa-miR-215-5p	52.8	53.4	44.8	48.8	29	38.7	77.4	26.8	42.1	70.6	52.1	32	chr1	220117916	220117936	-
hsa-miR-21-5p	368036	130432	353576	160927	140403	167546	361880	131749	288668	388069	312352	122316	chr17	59841273	59841294	+
hsa-mir-216a	1	1	1	1	1	1	1	1	1	1	1	1	chr2	55988950	55989059	-
hsa-miR-216a-3p	1	1	1	1	1	1	1	1	1	1	1	1	chr2	55988981	55989002	-
hsa-miR-216a-5p	1	1	1	1	1	1	1	1	1	1	1	1	chr2	55989020	55989041	-
hsa-mir-216b	1	1	1	1	1	1	1	1	1	1	1	1	chr2	56000714	56000795	-
hsa-miR-216b-3p	1	1	1	1	1	1	1	1	1	1	1	1	chr2	56000724	56000747	-
hsa-miR-216b-5p	1	1	1	1	1	1	1	1	1	1	1	1	chr2	56000764	56000785	-
hsa-miR-217	1	1	1	1	1	1	1	1	1	1	1	1	chr2	55983020	55983042	-
hsa-mir-217	1	1	1	1	1	1	1	1	1	1	1	1	chr2	55982967	55983076	-
hsa-mir-218-1	1	1	1	1	1	1	1	1	1	1	1	1	chr4	20528275	20528384	+
hsa-miR-218-1-3p	0.4	0.5	0.9	0.5	0.5	0.5	0.6	0.4	0.4	0.7	0.6	0.5	chr4	20528342	20528363	+
hsa-mir-218-2	0.4	0.3	0.3	0.3	0.3	0.3	0.4	0.3	0.3	0.5	0.3	0.3	chr5	168768146	168768255	-
hsa-miR-218-2-3p	0.1	0.1	0.1	0.1	0.1	0.1	0.1	0.1	0.1	0.1	0.1	0.1	chr5	168768168	168768189	-
hsa-miR-218-5p	41.9	7.7	10.1	8	10.6	10.6	58.8	8.2	12	63.9	16.8	8.2	chr4	20528299	20528319	+
hsa-miR-218-5p	41.9	7.7	10.1	8	10.6	10.6	58.8	8.2	12	63.9	16.8	8.2	chr5	168768211	168768231	-
hsa-mir-219a-1	0.3	0.3	0.3	0.3	0.3	0.3	0.4	0.4	0.3	0.3	0.3	0.3	chr6	33207835	33207944	+
hsa-miR-219a-1-3p	10.7	13.2	12.3	19.6	13.3	11.8	14.2	11.1	12.7	16.3	8.9	11.1	chr6	33207896	33207917	+
hsa-mir-219a-2	1	1	1	1	1	1	1	1	1	1	1	1	chr9	128392618	128392714	-
hsa-miR-219a-2-3p	1	1	1	1	1	1	1	1	1	1	1	1	chr9	128392632	128392653	-
hsa-miR-219a-5p	0.1	0.1	0.1	0.1	0.1	0.1	0.1	0.1	0.1	0.1	0.1	0.1	chr6	33207855	33207875	+
hsa-miR-219a-5p	0.1	0.1	0.1	0.1	0.1	0.1	0.1	0.1	0.1	0.1	0.1	0.1	chr9	128392676	128392696	-
hsa-mir-219b	1	1	1	1	1	1	1	1	1	1	1	1	chr9	128392621	128392708	+
hsa-miR-219b-3p	1.4	0.8	0.7	1	1.3	1.2	1	0.7	0.7	0.9	1.3	0.8	chr9	128392676	128392698	+
hsa-miR-219b-5p	2.6	4.1	2.7	2.6	2.1	4.7	3.4	3.4	2.8	1.6	2.2	2.5	chr9	128392634	128392655	+
hsa-mir-22	0.1	0.1	0.1	0.1	0.1	0.1	0.1	0.1	0.1	0.1	0.1	0.1	chr17	1713903	1713987	-
hsa-mir-221	2.9	4.3	1.8	7.2	2.5	2.5	1.4	2.1	1.8	1.3	1.4	1.6	chrX	45746157	45746266	-
hsa-miR-221-3p	55230.5	52498	59028.9	34945	44015.7	52425.2	52517.7	55645.9	53357.4	50809.8	52158.5	43330.9	chrX	45746180	45746202	-
hsa-miR-221-5p	6174.7	9199.9	7441.6	3878.6	8359	7600	7966.6	6880.3	8624.3	8199.4	10566.6	6302	chrX	45746221	45746242	-
hsa-mir-222	1	1.5	0.7	1.5	1.4	1.3	1	1.1	0.9	0.8	0.8	0.8	chrX	45747015	45747124	-
hsa-miR-222-3p	76052.1	63615.6	79247.3	79545	76451.5	78930.2	62072.1	89769.2	66533.6	55645.9	64421.8	99710.5	chrX	45747036	45747056	-
hsa-miR-222-5p	693.4	370.5	561.5	631.5	364.2	441.7	412.2	573.9	576.4	535	488.8	451.6	chrX	45747073	45747094	-
hsa-mir-223	0.2	0.2	0.2	0.2	0.2	0.4	0.2	0.2	0.3	0.2	0.2	0.2	chrX	66018870	66018979	+
hsa-miR-223-3p	2842.3	4456.3	2596.8	2239.9	2800	3292.3	3939.7	4647.4	2653	3601	3210.7	3204.5	chrX	66018937	66018958	+
hsa-miR-223-5p	75.3	118.1	71.8	93.8	69.1	105	86.8	93.4	56.7	79.7	66.8	97.6	chrX	66018895	66018916	+
hsa-miR-22-3p	562173	175079	471326	226361	220615	248841	579329	281264	468530	552166	550578	299831	chr17	1713914	1713935	-
hsa-mir-224	1	1	1	1	1	1	1	1	1	1	1	1	chrX	151958578	151958658	-
hsa-miR-224-3p	1	1	1	1	1	1	1	1	1	1	1	1	chrX	151958584	151958606	-
hsa-miR-224-5p	0.3	0.3	0.3	0.3	0.3	0.3	0.3	0.3	0.4	0.3	0.3	0.3	chrX	151958631	151958651	-
hsa-miR-22-5p	363.1	148.1	440.2	124.6	210.3	215.8	405.3	177	424.5	499.1	454.7	204.7	chr17	1713952	1713973	-
hsa-mir-2276	1	1	1	1	1	1	1	1	1	1	1	1	chr13	24162416	24162504	+
hsa-miR-2276-3p	0.5	0.5	0.5	0.7	0.6	0.5	0.6	0.8	0.5	0.9	0.9	0.5	chr13	24162469	24162490	+
hsa-miR-2276-5p	0.2	0.2	0.2	0.2	0.2	0.2	0.2	0.2	0.2	0.2	0.2	0.2	chr13	24162431	24162452	+
hsa-mir-2277	0.1	0.1	0.1	0.1	0.1	0.2	0.1	0.1	0.2	0.1	0.1	0.1	chr5	93620696	93620788	-
hsa-miR-2277-3p	6.3	7	5.8	8.6	8.5	8.2	8.9	5.2	7.1	8.6	9.3	4.6	chr5	93620710	93620730	-
hsa-miR-2277-5p	79.6	50.5	95.1	57	50.3	51.8	67	71.4	81.9	76.1	91.4	67.9	chr5	93620748	93620771	-
hsa-miR-2278	1.6	1.4	1.3	2.1	2.3	2.7	1.4	2.8	2.9	1.6	2.9	2	chr9	94809977	94809998	+
hsa-mir-2278	0.9	1.4	0.6	0.6	0.7	1	0.8	0.7	0.9	0.6	0.6	0.7	chr9	94809962	94810057	+
hsa-mir-2355	0.1	0.1	0.1	0.1	0.1	0.1	0.1	0.1	0.1	0.1	0.1	0.1	chr2	207109987	207110073	-
hsa-miR-2355-3p	8.8	3.8	4.7	3.3	3.5	5.9	11.8	5.7	4.1	13.1	8.4	4	chr2	207109999	207110020	-
hsa-miR-2355-5p	32	34.6	20.7	20.8	24.2	36.6	43.7	21	30	46.9	30.2	28.5	chr2	207110043	207110063	-
hsa-miR-2392	1	1	1	1	1	1	1	1	1	1	1	1	chr14	100814551	100814570	+
hsa-mir-2392	1	1	1	1	1	1	1	1	1	1	1	1	chr14	100814491	100814574	+
hsa-mir-23a	14.3	86.6	16.3	74	35.5	42.9	20.6	37.3	22.5	21	23.1	49.5	chr19	13836587	13836659	-
hsa-miR-23a-3p	7139.7	9936	7635.5	6168.9	7712.8	8756.3	9033.2	10015.9	7782.8	8162.6	9714.6	7131.3	chr19	13836595	13836615	-
hsa-miR-23a-5p	72.1	141.3	132.7	173.9	208.2	140.5	65	212.8	187	64.6	149.9	244.5	chr19	13836630	13836651	-
hsa-mir-23b	1	1	1	1	1	1	1	1	1	1	1	1	chr9	95085208	95085304	+
hsa-miR-23b-3p	5628.7	8221.5	5819	5129.1	6198.9	7155.5	7224.7	7997.5	5812	6387.7	7458	5585.3	chr9	95085265	95085285	+
hsa-miR-23b-5p	0.3	0.3	0.3	0.5	0.3	0.3	0.3	0.3	0.3	0.4	0.3	0.3	chr9	95085227	95085248	+
hsa-miR-23c	1.6	1.4	1.7	1.7	3.1	2.6	2.4	2.2	1.4	2.2	2.2	2	chrX	20017101	20017122	-
hsa-mir-23c	1	1	1	1	1	1	1	1	1	1	1	1	chrX	20017088	20017187	-
hsa-mir-24-1	0.5	0.6	0.5	0.4	0.4	0.4	0.5	0.6	0.4	0.4	0.4	0.6	chr9	95086021	95086088	+
hsa-miR-24-1-5p	0.7	0.7	0.8	0.7	0.8	1.1	1.1	0.8	0.6	1	1.3	0.7	chr9	95086027	95086048	+
hsa-mir-24-2	114	164.4	97.2	179.2	103.2	129.6	92	123.2	94.4	62.2	86.9	234.7	chr19	13836287	13836359	-
hsa-miR-24-2-5p	444.5	278.9	479.8	199.8	251.7	281.9	540.1	310.2	600.9	570.6	590.5	292.3	chr19	13836326	13836347	-
hsa-miR-24-3p	2657.7	3604.2	3352.9	2097.8	2672	3152.4	3737.6	3047.2	3737.2	3727.5	5155.5	3676.4	chr19	13836289	13836310	-
hsa-miR-24-3p	2687.4	3628.6	3397.9	2115.8	2711.4	3172	3765.9	3073.7	3783	3762.6	5207.2	3708.5	chr9	95086064	95086085	+
hsa-mir-2467	0.1	0.1	0.1	0.1	0.1	0.1	0.1	0.1	0.1	0.1	0.1	0.1	chr2	239351724	239351804	-
hsa-miR-2467-3p	1.1	1	0.8	1.8	1.6	1.5	1	1.6	1	1.2	0.9	2.2	chr2	239351732	239351753	-
hsa-miR-2467-5p	107	35.4	95.3	54.1	28.8	27.9	89.4	24.9	74.3	90.5	110.7	25	chr2	239351771	239351793	-
hsa-mir-25	0.8	0.9	1	1.3	0.9	1	1.2	0.9	1.3	1.4	1.1	0.9	chr7	100093560	100093643	-
hsa-miR-25-3p	5618.2	7731.4	6951	7054.6	6978	8845.1	6644.4	7280.6	6314.8	7973.5	6663.4	6929.9	chr7	100093571	100093592	-
hsa-miR-25-5p	26	45.8	25.7	51.2	40.8	22.5	17.9	55.5	49.5	57.5	15.1	42.6	chr7	100093610	100093630	-
hsa-mir-2681	1	1	1	1	1	1	1	1	1	1	1	1	chr13	101967642	101967746	-
hsa-miR-2681-3p	1	1	1	1	1	1	1	1	1	1	1	1	chr13	101967665	101967686	-
hsa-miR-2681-5p	1	1	1	1	1	1	1	1	1	1	1	1	chr13	101967704	101967725	-
hsa-mir-2682	1	1	1	1	1	1	1	1	1	1	1	1	chr1	98045242	98045351	-
hsa-miR-2682-3p	3.3	2.1	6.1	1.9	2.4	4.1	3.8	2.4	4.7	3.5	6.9	2.9	chr1	98045271	98045292	-
hsa-miR-2682-5p	26.9	17	50.3	9.9	21.7	20.6	28	12.1	46.9	20.4	40.6	15.9	chr1	98045307	98045329	-
hsa-mir-26a-1	0.4	0.4	0.4	0.4	0.4	0.4	0.5	0.5	0.5	0.5	0.4	0.8	chr3	37969404	37969480	+
hsa-miR-26a-1-3p	6.2	4.8	6.3	3.4	6.4	7.6	8.1	5.2	5.9	9.2	5.6	6	chr3	37969452	37969473	+
hsa-mir-26a-2	1.6	1.9	2.2	2	3.1	2.3	1.5	1.9	2.1	1.6	2.5	1.4	chr12	57824609	57824692	-
hsa-miR-26a-2-3p	18.5	18.3	20	9.6	9.5	18.1	28.8	11.8	17.5	34.7	25.8	15.4	chr12	57824620	57824641	-
hsa-miR-26a-5p	53060.9	52571.1	44372.1	31243.5	34821.3	43112.7	69645.7	48761.3	44952.6	61670.2	54127	44744.5	chr12	57824658	57824679	-
hsa-miR-26a-5p	52974.5	52512	44291.7	31180.5	34770.8	43050.5	69562.3	48664.6	44868.5	61581.2	54046.6	44676	chr3	37969413	37969434	+
hsa-mir-26b	1	2.7	1.2	1	1.2	3	1.6	1.6	1.2	1.3	1.7	1.1	chr2	218402646	218402722	+
hsa-miR-26b-3p	175.8	154.5	149.1	255.5	82	105.9	161.4	124.6	148.9	141.2	137.9	127.7	chr2	218402692	218402713	+
hsa-miR-26b-5p	22389	13945.8	21643.7	13140.7	11067.7	16796.3	26401.9	14480.5	17576.9	23076.7	23081.6	13838.9	chr2	218402657	218402677	+
hsa-mir-27a	2.8	12.5	4.3	6.5	3.3	11.6	6	5.5	3.3	4.9	5.8	4.7	chr19	13836440	13836517	-
hsa-miR-27a-3p	10555.8	6411.7	8435.8	4879.5	5132	6164	13119.7	6148.4	7667.6	13282	11759.1	5169.5	chr19	13836447	13836467	-
hsa-miR-27a-5p	190	171.4	268.6	236	226.6	190.3	164.6	285.5	277.1	185.1	201.5	218.7	chr19	13836487	13836508	-
hsa-mir-27b	0.2	0.2	0.2	0.2	0.2	0.2	0.2	0.2	0.2	0.2	0.2	0.2	chr9	95085445	95085541	+
hsa-miR-27b-3p	10532.3	6340.4	8274.2	4957.1	5035.9	6019.5	12811	6020.2	7561.4	12844.7	11049	5039.5	chr9	95085505	95085525	+
hsa-miR-27b-5p	80.3	42.3	76.1	67.4	38.3	65.7	75.7	57	64.9	67.6	51.5	62.7	chr9	95085463	95085484	+
hsa-mir-28	0.5	0.4	0.5	0.4	0.4	0.4	0.5	0.5	0.6	0.5	0.4	0.4	chr3	188688781	188688866	+
hsa-miR-28-3p	17445	15231	20463.6	14724.8	21111.5	22811.7	20779.4	16453.5	18668.9	14966.3	19607.2	19646.3	chr3	188688834	188688855	+
hsa-miR-28-5p	4074.8	1729.1	3185.3	2020.8	1797	2079.8	3350.2	2348.3	3010.8	3436.9	2803	2046.9	chr3	188688794	188688815	+
hsa-miR-2861	1	1	1	1	1	1	1	1	1	1	1	1	chr9	127785971	127785989	+
hsa-mir-2861	1	1	1	1	1	1	1	1	1	1	1	1	chr9	127785918	127786007	+
hsa-miR-2909	1	1	1	1	1	1	1	1	1	1	1	1	chr17	37033748	37033768	+
hsa-mir-2909	1	1	1	1	1	1	1	1	1	1	1	1	chr17	37033745	37033813	+
hsa-mir-296	0.2	0.2	0.2	0.2	0.2	0.2	0.2	0.2	0.2	0.5	0.2	0.2	chr20	58817615	58817694	-
hsa-miR-296-3p	1.1	0.9	1	0.9	1.6	0.9	1.1	1.9	1.7	2.4	0.9	1	chr20	58817626	58817647	-
hsa-miR-296-5p	1.1	1	0.8	0.9	2.2	0.9	0.8	2.6	1.4	2.3	1.2	1	chr20	58817661	58817681	-
hsa-miR-297	1	1	1	1	1	1	1	1	1	1	1	1	chr4	110860624	110860644	-
hsa-mir-297	1	1	1	1	1	1	1	1	1	1	1	1	chr4	110860582	110860647	-
hsa-miR-298	1	1	1	1	1	1	1	1	1	1	1	1	chr20	58818280	58818303	-
hsa-mir-298	0.1	0.1	0.1	0.1	0.1	0.1	0.1	0.1	0.1	0.1	0.1	0.1	chr20	58818226	58818313	-
hsa-mir-299	1	1	1	1	1	1	1	1	1	1	1	1	chr14	101023794	101023856	+
hsa-miR-299-3p	0.4	0.4	0.5	0.4	0.4	0.4	0.3	0.6	0.5	0.5	0.4	0.4	chr14	101023832	101023853	+
hsa-miR-299-5p	0.2	0.2	0.2	0.2	0.2	0.2	0.2	0.2	0.2	0.2	0.2	0.2	chr14	101023800	101023821	+
hsa-mir-29a	0.4	1.1	0.4	0.4	0.4	0.4	0.4	0.6	0.4	0.5	0.4	0.4	chr7	130876747	130876810	-
hsa-miR-29a-3p	7875.4	4402.2	9644.7	2478.7	4348.5	4899.1	12134.9	4317.2	9225.6	12409.7	11628	4730.6	chr7	130876748	130876769	-
hsa-miR-29a-5p	16.9	11.1	17.9	12.1	7.7	7.7	13.2	8.9	16.2	17.5	20	6.2	chr7	130876786	130876807	-
hsa-mir-29b-1	0.2	0.2	0.2	0.4	0.2	0.2	0.3	0.3	0.2	0.2	0.2	0.2	chr7	130877459	130877539	-
hsa-miR-29b-1-5p	52.5	55.3	68.2	88.7	49.1	52	37	68.4	79.8	54	56.2	39.5	chr7	130877507	130877530	-
hsa-mir-29b-2	1.3	0.8	1	1.3	0.9	1	1.3	0.8	0.7	1	1.5	0.8	chr1	207802443	207802523	-
hsa-miR-29b-2-5p	30	17.4	33.6	19.7	38.1	25.1	33.4	22.9	36.8	35.1	35.2	24.3	chr1	207802492	207802513	-
hsa-miR-29b-3p	122.5	43.1	127	44.3	56.4	56.7	143.3	46.1	109.5	176.7	161.2	45.6	chr1	207802450	207802472	-
hsa-miR-29b-3p	121.5	43.1	127.3	44.3	56.4	57.5	143.6	46.1	109.1	177.2	160.5	45.6	chr7	130877467	130877489	-
hsa-mir-29c	0.1	0.2	0.1	0.1	0.1	0.1	0.2	0.1	0.1	0.1	0.1	0.1	chr1	207801852	207801939	-
hsa-miR-29c-3p	468.1	159.4	468.9	153.2	132.9	150.8	652.2	102.1	438.7	719.1	584.5	142.7	chr1	207801865	207801886	-
hsa-miR-29c-5p	142.8	95.4	120.6	110.7	120.5	109.8	173.4	76	119	158.7	151	86.8	chr1	207801903	207801924	-
hsa-miR-300	1	1	1	1	1	1	1	1	1	1	1	1	chr14	101041414	101041435	+
hsa-mir-300	1	1	1	1	1	1	1	1	1	1	1	1	chr14	101041363	101041445	+
hsa-mir-301a	1	1	1	1	1	1	1	1	1	1	1	1	chr17	59151136	59151221	-
hsa-miR-301a-3p	605.3	247.1	738	122.7	219.4	297.1	745.8	214.3	775.8	790.7	773.2	218	chr17	59151149	59151171	-
hsa-miR-301a-5p	2.3	2.1	3.9	1.4	1.7	1.4	2.4	1.6	4.7	2.7	1.9	2.8	chr17	59151187	59151208	-
hsa-mir-301b	1	1	1	1	1	1	1	1	1	1	1	1	chr22	21652981	21653058	+
hsa-miR-301b-3p	54.5	39.7	72.4	16.3	52.9	64.5	152.7	34.9	90.4	140.1	160.8	29.7	chr22	21653025	21653047	+
hsa-miR-301b-5p	0.1	0.1	0.1	0.1	0.1	0.1	0.1	0.1	0.1	0.1	0.1	0.1	chr22	21652990	21653011	+
hsa-mir-302a	1	1	1	1	1	1	1	1	1	1	1	1	chr4	112648183	112648251	-
hsa-miR-302a-3p	1	1	1	1	1	1	1	1	1	1	1	1	chr4	112648186	112648208	-
hsa-miR-302a-5p	1	1	1	1	1	1	1	1	1	1	1	1	chr4	112648224	112648246	-
hsa-mir-302b	1	1	1	1	1	1	1	1	1	1	1	1	chr4	112648485	112648557	-
hsa-miR-302b-3p	1	1	1	1	1	1	1	1	1	1	1	1	chr4	112648489	112648511	-
hsa-miR-302b-5p	1	1	1	1	1	1	1	1	1	1	1	1	chr4	112648526	112648547	-
hsa-mir-302c	1	1	1	1	1	1	1	1	1	1	1	1	chr4	112648363	112648430	-
hsa-miR-302c-3p	1	1	1	1	1	1	1	1	1	1	1	1	chr4	112648366	112648388	-
hsa-miR-302c-5p	1	1	1	1	1	1	1	1	1	1	1	1	chr4	112648402	112648423	-
hsa-mir-302d	1	1	1	1	1	1	1	1	1	1	1	1	chr4	112648004	112648071	-
hsa-miR-302d-3p	1	1	1	1	1	1	1	1	1	1	1	1	chr4	112648006	112648028	-
hsa-miR-302d-5p	1	1	1	1	1	1	1	1	1	1	1	1	chr4	112648045	112648066	-
hsa-miR-302e	1	1	1	1	1	1	1	1	1	1	1	1	chr11	7234771	7234787	+
hsa-mir-302e	1	1	1	1	1	1	1	1	1	1	1	1	chr11	7234766	7234837	+
hsa-miR-302f	1	1	1	1	1	1	1	1	1	1	1	1	chr18	30298936	30298952	+
hsa-mir-302f	1	1	1	1	1	1	1	1	1	1	1	1	chr18	30298910	30298960	+
hsa-mir-3064	1	1	1	1	1	1	1	1	1	1	1	1	chr17	64500774	64500839	-
hsa-miR-3064-3p	1.7	2.6	3.4	2.7	3.2	3.5	5.2	3.1	2.5	3.7	5.7	2	chr17	64500775	64500797	-
hsa-miR-3064-5p	8.2	6.3	6.9	13	8.8	6.8	7.5	9.3	6.2	7.9	6.2	5.8	chr17	64500817	64500837	-
hsa-mir-3065	1	1	1	1	1	1	1	1	1	1	1	1	chr17	81125877	81125955	+
hsa-miR-3065-3p	676.7	380.6	531.7	571.3	374.4	358	627.1	525.9	577.9	636.4	629.6	467.1	chr17	81125926	81125948	+
hsa-miR-3065-5p	157.2	107.2	185.5	61.7	73.6	82.6	191.1	161.4	192.3	189.9	235	75.6	chr17	81125886	81125908	+
hsa-mir-3074	1	1	1	1	1	1	1	1	1	1	1	1	chr9	95086014	95086094	-
hsa-miR-3074-3p	3.7	6.8	4.8	2.9	11.1	10.9	8.3	7.2	5.5	10.2	7.8	7.3	chr9	95086024	95086045	-
hsa-miR-3074-5p	16.6	11.5	16.8	9.9	11.8	11.4	12.4	19.4	15.4	18.6	9.1	11.4	chr9	95086063	95086083	-
hsa-mir-30a	0.3	0.2	0.2	0.2	0.2	0.2	0.2	0.2	0.2	0.2	0.2	0.2	chr6	71403551	71403621	-
hsa-miR-30a-3p	1342.6	920.8	1567.5	990	1056.7	1204.2	1438.7	842.1	1275.7	1130.9	1449.7	959.5	chr6	71403554	71403575	-
hsa-miR-30a-5p	1311.6	190.3	1434.3	357.6	322.3	296.2	1120.1	226.6	1382.4	1224.5	1072.7	263	chr6	71403595	71403616	-
hsa-mir-30b	1	1	1	1	1	1	1	1	1	1	1	1	chr8	134800520	134800607	-
hsa-miR-30b-3p	33.6	30.5	30.1	32.7	26.6	24.4	24.9	37	32	28.8	23.7	41.6	chr8	134800532	134800553	-
hsa-miR-30b-5p	2024.6	936.5	1668.4	1356.6	818.4	1085.5	1923	1117.3	1763.5	2163.8	1911.1	1075.1	chr8	134800570	134800591	-
hsa-mir-30c-1	0.4	0.3	0.3	0.3	0.3	0.3	0.4	0.3	0.3	0.3	0.3	0.3	chr1	40757284	40757372	+
hsa-miR-30c-1-3p	147.1	201.3	132.8	138.1	198.7	208.2	205.6	206	139.3	180.9	154.4	197	chr1	40757339	40757360	+
hsa-mir-30c-2	0.1	0.1	0.1	0.1	0.1	0.1	0.1	0.1	0.1	0.1	0.1	0.1	chr6	71376960	71377031	-
hsa-miR-30c-2-3p	13.7	3.4	9.7	9.1	5.5	4.2	8.5	4.8	10.1	7.2	12.3	4.5	chr6	71376964	71376985	-
hsa-miR-30c-5p	5331.2	4712.1	5745.5	3633.7	4492.7	4762	5978.2	5367	6546.7	5959	6726.2	5416.8	chr1	40757300	40757322	+
hsa-miR-30c-5p	5332.4	4725.6	5751.2	3635.6	4493.8	4765.4	5983.9	5368.3	6550.4	5962.2	6732.6	5419.4	chr6	71377003	71377025	-
hsa-mir-30d	0.4	0.4	0.3	0.3	0.3	0.3	0.3	0.3	0.3	0.3	0.3	0.3	chr8	134804876	134804945	-
hsa-miR-30d-3p	145.3	78.9	87.6	60.8	52.9	89.8	195.9	74.6	106.9	179.9	162.5	71.4	chr8	134804879	134804900	-
hsa-miR-30d-5p	31374.9	28576	28245.4	28355.2	26150.2	25102.6	32317.8	27261.4	30152.5	29644.5	26599	28419.6	chr8	134804919	134804940	-
hsa-mir-30e	21.8	5.4	16.3	25	16.2	18.6	15.4	20.6	12.8	17.4	7.7	14.3	chr1	40754355	40754446	+
hsa-miR-30e-3p	1677.9	1446	1982	1261.6	1500.3	1752.6	1925.3	1196.5	1559.6	1472.5	1824	1273.1	chr1	40754413	40754434	+
hsa-miR-30e-5p	10999.4	4592	11915.1	4729.5	4410	4891.2	12065.8	4369.4	12856.5	13359.3	12464.2	3899.9	chr1	40754371	40754392	+
hsa-mir-31	1	1	1	1	1	1	1	1	1	1	1	1	chr9	21512115	21512185	-
hsa-mir-3115	1	1	1	1	1	1	1	1	1	1	1	1	chr1	23044305	23044372	+
hsa-miR-3115	1	1	1.1	0.7	0.8	1.1	1	0.7	1.1	0.9	0.7	0.8	chr1	23044310	23044329	+
hsa-miR-3116	1	1	1	1	1	1	1	1	1	1	1	1	chr1	62078830	62078851	+
hsa-miR-3116	1	1	1	1	1	1	1	1	1	1	1	1	chr1	62078794	62078815	-
hsa-mir-3116-1	1	1	1	1	1	1	1	1	1	1	1	1	chr1	62078786	62078859	+
hsa-mir-3116-2	1	1	1	1	1	1	1	1	1	1	1	1	chr1	62078789	62078856	-
hsa-mir-3117	1	1	1	1	1	1	1	1	1	1	1	1	chr1	66628440	66628517	+
hsa-miR-3117-3p	1	1	1	1	1	1	1	1	1	1	1	1	chr1	66628485	66628505	+
hsa-miR-3117-5p	1	1	1	1	1	1	1	1	1	1	1	1	chr1	66628452	66628471	+
hsa-miR-3118	1	1	1	1	1	1	1	1	1	1	1	1	chr15	20832838	20832860	+
hsa-miR-3118	1	1	1	1	1	1	1	1	1	1	1	1	chr15	21406428	21406450	+
hsa-miR-3118	1	1	1	1	1	1	1	1	1	1	1	1	chr15	21843793	21843815	+
hsa-miR-3118	1	1	1	1	1	1	1	1	1	1	1	1	chr21	13644784	13644806	-
hsa-mir-3118-1	1	1	1	1	1	1	1	1	1	1	1	1	chr21	13644775	13644850	-
hsa-mir-3118-2	1	1	1	1	1	1	1	1	1	1	1	1	chr15	20832795	20832869	+
hsa-mir-3118-3	1	1	1	1	1	1	1	1	1	1	1	1	chr15	21406385	21406459	+
hsa-mir-3118-4	1	1	1	1	1	1	1	1	1	1	1	1	chr15	21843750	21843824	+
hsa-miR-3119	1	1	1	1	1	1	1	1	1	1	1	1	chr1	170151435	170151454	-
hsa-miR-3119	1	1	1	1	1	1	1	1	1	1	1	1	chr1	170151386	170151405	+
hsa-mir-3119-1	1	1	1	1	1	1	1	1	1	1	1	1	chr1	170151378	170151462	-
hsa-mir-3119-2	1	1	1	1	1	1	1	1	1	1	1	1	chr1	170151378	170151462	+
hsa-mir-3120	1	1	1	1	1	1	1	1	1	1	1	1	chr1	172138808	172138888	+
hsa-miR-3120-3p	0.7	0.8	1.2	0.8	1.3	0.8	1	1.2	1.7	0.8	1.3	0.8	chr1	172138858	172138878	+
hsa-miR-3120-5p	0.1	0.1	0.1	0.1	0.1	0.1	0.1	0.1	0.1	0.1	0.2	0.1	chr1	172138820	172138840	+
hsa-mir-3121	1	1	1	1	1	1	1	1	1	1	1	1	chr1	180438314	180438390	-
hsa-miR-3121-3p	0.9	1	0.8	1.4	1.2	0.7	0.9	1.1	0.7	0.9	0.7	0.8	chr1	180438323	180438344	-
hsa-miR-3121-5p	1	1	1	1	1	1	1	1	1	1	1	1	chr1	180438358	180438379	-
hsa-mir-3122	1	1	1	1	1	1	1	1	1	1	1	1	chr1	212077613	212077685	+
hsa-miR-3122	0.1	0.1	0.1	0.1	0.1	0.2	0.1	0.1	0.2	0.1	0.1	0.1	chr1	212077622	212077643	+
hsa-miR-3123	1	1	1	1	1	1	1	1	1	1	1	1	chr1	241132320	241132336	+
hsa-mir-3123	1	1	1	1	1	1	1	1	1	1	1	1	chr1	241132272	241132346	+
hsa-mir-3124	1	1	1	1	1	1	1	1	1	1	1	1	chr1	248826377	248826443	+
hsa-miR-3124-3p	0.1	0.1	0.1	0.1	0.1	0.1	0.1	0.1	0.1	0.1	0.1	0.1	chr1	248826418	248826439	+
hsa-miR-3124-5p	2	2.7	2.6	3.4	1.8	1.9	2.4	3.1	2.1	1.8	2	2.8	chr1	248826383	248826403	+
hsa-miR-3125	1	1	1	1	1	1	1	1	1	1	1	1	chr2	12737376	12737395	+
hsa-mir-3125	1	1	1	1	1	1	1	1	1	1	1	1	chr2	12737367	12737444	+
hsa-mir-3126	1	1	1	1	1	1	1	1	1	1	1	1	chr2	69103682	69103755	+
hsa-miR-3126-3p	1	1	1	1	1	1	1	1	1	1	1	1	chr2	69103727	69103748	+
hsa-miR-3126-5p	1	1	1	1	1	1	1	1	1	1	1	1	chr2	69103691	69103712	+
hsa-mir-3127	1	1	1	1	1	1	1	1	1	1	1	1	chr2	96798278	96798353	+
hsa-miR-3127-3p	2	2.4	2.5	3	3.9	2.5	2.3	3.2	2.3	2.8	3.2	4.5	chr2	96798324	96798345	+
hsa-miR-3127-5p	26.5	33.8	22.2	58.9	39.1	29.2	27	32.9	26.8	21.5	21.1	44.4	chr2	96798288	96798310	+
hsa-miR-3128	1.3	1.6	1.7	1.1	1.3	1.1	2.4	1	1.9	1.9	2.1	1.6	chr2	177255984	177256006	-
hsa-mir-3128	1	1	1	1	1	1	1	1	1	1	1	1	chr2	177255945	177256010	-
hsa-mir-3129	1	1	1	1	1	1	1	1	1	1	1	1	chr2	189133036	189133111	-
hsa-miR-3129-3p	0.1	0.1	0.1	0.1	0.1	0.2	0.1	0.1	0.1	0.2	0.1	0.1	chr2	189133044	189133065	-
hsa-miR-3129-5p	0.2	0.1	0.1	0.1	0.1	0.1	0.1	0.1	0.1	0.1	0.1	0.1	chr2	189133082	189133103	-
hsa-mir-3130-1	1	1	1	1	1	1	1	1	1	1	1	1	chr2	206783234	206783308	-
hsa-mir-3130-2	1	1	1	1	1	1	1	1	1	1	1	1	chr2	206783234	206783308	+
hsa-miR-3130-3p	0.6	0.7	1.2	0.7	1.6	0.6	0.7	0.8	0.9	0.6	1.1	0.7	chr2	206783245	206783265	-
hsa-miR-3130-3p	0.6	0.7	1.2	0.7	1.6	0.6	0.7	0.8	0.9	0.6	1.1	0.7	chr2	206783277	206783297	+
hsa-miR-3130-5p	1	1.9	1.2	1.4	1.2	2.4	1.5	1.4	1	1.6	1.4	2	chr2	206783276	206783296	-
hsa-miR-3130-5p	1	1.9	1.2	1.3	1.2	2.4	1.5	1.6	1	1.3	1.4	2	chr2	206783246	206783266	+
hsa-mir-3131	1	1	1	1	1	1	1	1	1	1	1	1	chr2	219058688	219058750	-
hsa-miR-3131	0.1	0.1	0.1	0.1	0.1	0.1	0.1	0.1	0.1	0.1	0.1	0.1	chr2	219058725	219058747	-
hsa-miR-3132	1	1	1	1	1	1	1	1	1	1	1	1	chr2	219549117	219549140	-
hsa-mir-3132	1	1	1	1	1	1	1	1	1	1	1	1	chr2	219549073	219549147	-
hsa-mir-3133	1	1	1	1	1	1	1	1	1	1	1	1	chr2	241477905	241477982	+
hsa-miR-3133	0.5	0.7	0.7	0.5	0.6	0.7	0.5	0.6	0.7	0.8	0.5	0.5	chr2	241477914	241477935	+
hsa-mir-3134	1	1	1	1	1	1	1	1	1	1	1	1	chr3	15697298	15697371	-
hsa-miR-3134	0.2	0.2	0.2	0.2	0.2	0.2	0.2	0.2	0.2	0.2	0.2	0.2	chr3	15697305	15697327	-
hsa-mir-3135a	1	1	1	1	1	1	1	1	1	1	1	1	chr3	20137565	20137641	+
hsa-miR-3135a	0.4	0.4	0.6	0.4	0.7	0.4	0.4	0.5	0.7	0.4	0.4	0.4	chr3	20137574	20137595	+
hsa-miR-3135b	1	1	1	1	1	1	1	1	1	1	1	1	chr6	32749952	32749973	-
hsa-mir-3135b	1	1	1	1	1	1	1	1	1	1	1	1	chr6	32749912	32749979	-
hsa-mir-3136	1	1	1	1	1	1	1	1	1	1	1	1	chr3	69048958	69049035	-
hsa-miR-3136-3p	1	1	1	1	1	1	1	1	1	1	1	1	chr3	69048966	69048987	-
hsa-miR-3136-5p	1.5	0.9	0.9	0.9	2.1	1.6	1.8	0.8	1.1	1.1	0.9	0.9	chr3	69049004	69049026	-
hsa-mir-3137	1	1	1	1	1	1	1	1	1	1	1	1	chr3	195134506	195134580	-
hsa-miR-3137	0.1	0.1	0.1	0.1	0.1	0.1	0.1	0.1	0.1	0.1	0.1	0.1	chr3	195134551	195134574	-
hsa-mir-3138	4.5	7.2	9	11.6	11.7	14.8	8.3	11	10.5	6	11.3	17.7	chr4	10078611	10078692	-
hsa-miR-3138	1.8	6.7	2.3	3.9	7.9	3.8	4.1	4.8	3.8	1.8	3.6	2.2	chr4	10078622	10078645	-
hsa-miR-3139	0.6	0.5	0.4	0.5	0.5	0.5	0.7	0.4	0.5	0.7	0.8	0.5	chr4	143343469	143343491	+
hsa-mir-3139	0.1	0.1	0.1	0.1	0.1	0.1	0.1	0.1	0.1	0.1	0.1	0.1	chr4	143343460	143343535	+
hsa-miR-31-3p	0.1	0.1	0.1	0.1	0.1	0.1	0.1	0.1	0.1	0.1	0.1	0.1	chr9	21512121	21512142	-
hsa-mir-3140	1	1	1	1	1	1	1	1	1	1	1	1	chr4	152489327	152489416	-
hsa-miR-3140-3p	5.6	2.1	2.3	3.4	3.4	2.8	7.1	2	2.9	7.4	2.5	3.6	chr4	152489336	152489357	-
hsa-miR-3140-5p	0.2	0.2	0.2	0.2	0.2	0.2	0.2	0.2	0.2	0.3	0.3	0.2	chr4	152489385	152489405	-
hsa-mir-3141	1	1	1	1	1	1	1	1	1	1	1	1	chr5	154596012	154596072	-
hsa-miR-3141	0.1	0.1	0.1	0.2	0.1	0.1	0.1	0.1	0.2	0.1	0.1	0.1	chr5	154596045	154596063	-
hsa-miR-3142	1.5	1	1.1	0.9	1.1	1.2	1.4	1.3	1.7	1.2	2.1	1	chr5	160474450	160474471	+
hsa-mir-3142	1	1	1	1	1	1	1	1	1	1	1	1	chr5	160474402	160474483	+
hsa-miR-3143	1.1	1.2	2.2	1.4	1.3	1.1	2	1.3	2	2	2.1	1.2	chr6	27147629	27147653	+
hsa-mir-3143	0.1	0.1	0.1	0.1	0.1	0.1	0.1	0.1	0.1	0.1	0.1	0.1	chr6	27147626	27147688	+
hsa-mir-3144	1	1	1	1	1	1	1	1	1	1	1	1	chr6	120015179	120015257	+
hsa-miR-3144-3p	0.1	0.1	0.1	0.1	0.1	0.1	0.1	0.1	0.1	0.1	0.1	0.1	chr6	120015226	120015247	+
hsa-miR-3144-5p	1	1	1	1	1	1	1	1	1	1	1	1	chr6	120015191	120015212	+
hsa-mir-3145	1	1	1	1	1	1	1	1	1	1	1	1	chr6	138435213	138435294	-
hsa-miR-3145-3p	3.4	1.8	3.6	1.6	2	3.2	4	2.1	3.4	3.3	3.1	1.8	chr6	138435223	138435246	-
hsa-miR-3145-5p	2.4	1	1.7	0.9	1	1.2	1.5	0.9	1.7	0.9	1.2	1	chr6	138435262	138435283	-
hsa-miR-3146	0.4	0.3	0.3	0.3	0.3	0.5	0.3	0.3	0.3	0.3	0.3	0.3	chr7	19705366	19705387	-
hsa-mir-3146	0.1	0.1	0.1	0.1	0.1	0.1	0.1	0.1	0.1	0.1	0.1	0.1	chr7	19705358	19705436	-
hsa-miR-3147	1	1	1	1	1	1	1	1	1	1	1	1	chr7	57405030	57405053	+
hsa-mir-3147	1	1	1	1	1	1	1	1	1	1	1	1	chr7	57405025	57405090	+
hsa-miR-3148	1	1	1	1	1	1	1	1	1	1	1	1	chr8	29957318	29957339	-
hsa-mir-3148	1	1	1	1	1	1	1	1	1	1	1	1	chr8	29957272	29957348	-
hsa-mir-3149	1	1	1	1	1	1	1	1	1	1	1	1	chr8	76966768	76966850	-
hsa-miR-3149	0.4	0.4	0.5	0.5	0.4	0.4	0.5	0.5	0.6	0.4	0.5	0.4	chr8	76966778	76966800	-
hsa-mir-3150a	1	1	1	1	1	1	1	1	1	1	1	1	chr8	95072914	95072993	+
hsa-miR-3150a-3p	1.6	1.2	1.5	3.5	1.3	1.7	1.3	2.6	1.6	1.1	1.5	1.2	chr8	95072962	95072983	+
hsa-miR-3150a-5p	1.5	1.1	1.3	1.4	1.8	1.9	1.7	1.8	1.6	1.8	1.1	1.2	chr8	95072925	95072946	+
hsa-mir-3150b	1	1	1	1	1	1	1	1	1	1	1	1	chr8	95072911	95072996	-
hsa-miR-3150b-3p	15	16.3	18.5	30.2	21.3	21.2	14.7	15.3	19	12.7	11.2	26.8	chr8	95072924	95072944	-
hsa-miR-3150b-5p	1	1	1	1	1	1	1	1	1	1	1	1	chr8	95072961	95072982	-
hsa-mir-3151	1	1	1	1	1	1	1	1	1	1	1	1	chr8	103154614	103154689	+
hsa-miR-3151-3p	0.2	0.3	0.2	0.2	0.2	0.3	0.2	0.2	0.2	0.2	0.3	0.2	chr8	103154662	103154681	+
hsa-miR-3151-5p	1.1	1.3	2.1	1.2	2.1	1.9	1.8	1.4	2.2	1.5	3.8	2.4	chr8	103154623	103154643	+
hsa-mir-3152	1	1	1	1	1	1	1	1	1	1	1	1	chr9	18573306	18573379	+
hsa-miR-3152-3p	1	1	1	1	1	1	1	1	1	1	1	1	chr9	18573350	18573371	+
hsa-miR-3152-5p	1	1	1	1	1	1	1	1	1	1	1	1	chr9	18573316	18573337	+
hsa-miR-3153	1	1	1	1	1	1	1	1	1	1	1	1	chr9	89312274	89312296	+
hsa-mir-3153	0.2	0.2	0.2	0.2	0.2	0.2	0.2	0.2	0.2	0.2	0.2	0.2	chr9	89312225	89312306	+
hsa-miR-3154	1	1	1	1	1	1	1	1	1	1	1	1	chr9	128244956	128244977	-
hsa-mir-3154	1	1	1	1	1	1	1	1	1	1	1	1	chr9	128244947	128245030	-
hsa-miR-3155a	7	3.5	5.9	2.4	5.6	5.9	5.9	3.7	7	6	5	3.7	chr10	6152247	6152267	+
hsa-mir-3155a	2.9	3.1	4.6	3.3	6.3	2.7	4.7	3.3	4.7	6.3	4	6.4	chr10	6152196	6152277	+
hsa-mir-3155b	1	1	1	1	1	1	1	1	1	1	1	1	chr10	6152207	6152262	-
hsa-miR-3155b	0.6	0.4	0.5	0.4	0.4	0.5	0.5	0.4	0.6	0.4	0.4	0.4	chr10	6152209	6152226	-
hsa-mir-3156-1	1	1	1	1	1	1	1	1	1	1	1	1	chr10	45164014	45164088	+
hsa-mir-3156-2	1	1	1	1	1	1	1	1	1	1	1	1	chr18	14830166	14830242	+
hsa-mir-3156-3	1	1	1	1	1	1	1	1	1	1	1	1	chr21	13406384	13406460	-
hsa-miR-3156-3p	1	1	1	1	1	1	1	1	1	1	1	1	chr10	45164062	45164082	+
hsa-miR-3156-3p	1	1	1	1	1	1	1	1	1	1	1	1	chr18	14830215	14830235	+
hsa-miR-3156-5p	1	1	1	1	1	1	1	1	1	1	1	1	chr10	45164021	45164042	+
hsa-miR-3156-5p	1	1	1	1	1	1	1	1	1	1	1	1	chr18	14830174	14830195	+
hsa-miR-3156-5p	1	1	1	1	1	1	1	1	1	1	1	1	chr21	13406431	13406452	-
hsa-mir-3157	1	1	1	1	1	1	1	1	1	1	1	1	chr10	96064315	96064399	-
hsa-miR-3157-3p	10.3	8.1	6.7	3.9	5.8	6.2	11.2	7.3	6.2	11.2	8.9	9.7	chr10	96064321	96064342	-
hsa-miR-3157-5p	3.4	4	6.6	3.9	3	2.8	6.6	4.5	5.1	5.7	5.8	4.3	chr10	96064369	96064390	-
hsa-mir-3158-1	1	1	1	1	1	1	1	1	1	1	1	1	chr10	101601417	101601497	+
hsa-mir-3158-2	1	1	1	1	1	1	1	1	1	1	1	1	chr10	101601417	101601497	-
hsa-miR-3158-3p	10.5	10.1	13	15.7	16.2	11.5	11.1	11.6	15.1	9.2	10.2	12	chr10	101601466	101601487	+
hsa-miR-3158-3p	10.4	10	13	15.7	16.3	10.9	11	11.6	15.1	9.1	10.1	11.9	chr10	101601427	101601448	-
hsa-miR-3158-5p	1	1	1	1	1	1	1	1	1	1	1	1	chr10	101601429	101601449	+
hsa-miR-3158-5p	1	1	1	1	1	1	1	1	1	1	1	1	chr10	101601465	101601485	-
hsa-miR-3159	6.6	8.4	4.7	6.6	3.1	3.9	4.5	3.9	5	5.9	4.3	2.7	chr11	18387796	18387817	+
hsa-mir-3159	1	1	1	1	1	1	1	1	1	1	1	1	chr11	18387787	18387860	+
hsa-miR-31-5p	6.6	3.1	5.8	3.4	6.4	7.1	4.6	5.9	8.5	9.7	7.4	7.8	chr9	21512158	21512178	-
hsa-mir-3160-1	1	1	1	1	1	1	1	1	1	1	1	1	chr11	46451805	46451889	-
hsa-mir-3160-2	1	1	1	1	1	1	1	1	1	1	1	1	chr11	46451807	46451887	+
hsa-miR-3160-3p	0.2	0.2	0.2	0.2	0.2	0.2	0.2	0.2	0.2	0.2	0.2	0.2	chr11	46451815	46451836	-
hsa-miR-3160-3p	0.2	0.2	0.2	0.2	0.2	0.2	0.2	0.2	0.2	0.2	0.2	0.2	chr11	46451858	46451879	+
hsa-miR-3160-5p	0.1	0.1	0.2	0.1	0.1	0.1	0.1	0.1	0.2	0.1	0.1	0.1	chr11	46451856	46451877	-
hsa-miR-3160-5p	0.1	0.1	0.2	0.1	0.1	0.1	0.1	0.1	0.2	0.1	0.1	0.1	chr11	46451817	46451838	+
hsa-miR-3161	1.7	2.1	29.3	1.8	2.5	1.8	1.4	1.5	28.7	2.7	31.5	2.2	chr11	48096791	48096813	+
hsa-mir-3161	1	1	1	1	1	1	1	1	1	1	1	1	chr11	48096782	48096858	+
hsa-mir-3162	1	1	1	1	1	1	1	1	1	1	1	1	chr11	59595077	59595158	-
hsa-miR-3162-3p	0.5	0.6	0.7	0.8	1.9	0.8	0.5	0.7	0.5	0.5	0.8	0.6	chr11	59595087	59595107	-
hsa-miR-3162-5p	1	1	1	1	1	1	1	1	1	1	1	1	chr11	59595127	59595149	-
hsa-miR-3163	7.2	7.4	5.8	7.9	5.8	4.1	4.3	8.7	3.3	2.9	3.2	5.5	chr11	66934476	66934497	-
hsa-mir-3163	0.1	0.1	0.1	0.1	0.1	0.1	0.1	0.1	0.1	0.1	0.1	0.1	chr11	66934434	66934506	-
hsa-mir-3164	1.9	1	1.1	0.9	1.1	1.2	1.3	1.4	1.1	1.4	2.1	1	chr11	69083176	69083258	+
hsa-miR-3164	1.3	1	1.4	0.9	1	1.6	1.2	1.5	1.2	1.1	0.9	1.3	chr11	69083185	69083206	+
hsa-mir-3165	1	1	1	1	1	1	1	1	1	1	1	1	chr11	72072228	72072302	-
hsa-miR-3165	0.1	0.1	0.1	0.1	0.1	0.1	0.1	0.1	0.1	0.1	0.1	0.1	chr11	72072272	72072293	-
hsa-miR-3166	1.5	2.7	1.2	1	1.8	1	1.4	2.1	1.2	1.5	1.4	1.1	chr11	88176561	88176583	+
hsa-mir-3166	0.7	1.4	0.7	0.7	0.8	1.2	1.1	0.9	1.1	0.7	1.5	0.8	chr11	88176502	88176593	+
hsa-miR-3167	1	1	1	1	1	1	1	1	1	1	1	1	chr11	126988468	126988489	-
hsa-mir-3167	1	1	1	1	1	1	1	1	1	1	1	1	chr11	126988458	126988542	-
hsa-miR-3168	1	1	1	1	1	1	1	1	1	1	1	1	chr13	41101076	41101092	-
hsa-mir-3168	1	1	1	1	1	1	1	1	1	1	1	1	chr13	41101019	41101100	-
hsa-miR-3169	1	1	1	1	1	1	1	1	1	1	1	1	chr13	61199848	61199869	-
hsa-mir-3169	1	1	1	1	1	1	1	1	1	1	1	1	chr13	61199798	61199880	-
hsa-miR-3170	0.3	0.3	0.3	0.3	0.3	0.3	0.3	0.3	0.5	0.3	0.5	0.3	chr13	98208533	98208554	+
hsa-mir-3170	0.3	0.3	0.3	0.3	0.3	0.3	0.3	0.3	0.3	0.3	0.5	0.3	chr13	98208524	98208600	+
hsa-miR-3171	1	1	1	1	1	1	1	1	1	1	1	1	chr14	27633246	27633269	-
hsa-mir-3171	1	1	1	1	1	1	1	1	1	1	1	1	chr14	27633205	27633278	-
hsa-mir-3173	1	1	1	1	1	1	1	1	1	1	1	1	chr14	95137919	95137986	-
hsa-miR-3173-3p	1.8	1.4	2.2	2.7	1.6	1.7	1.7	3	1.7	1.9	1.8	3	chr14	95137923	95137944	-
hsa-miR-3173-5p	10.3	9.4	11.8	15.5	13.7	6.6	7.7	11.3	9.7	7.4	9.5	16.2	chr14	95137961	95137982	-
hsa-miR-3174	31.3	36.6	30.4	51.9	31.5	40.6	27.5	36.7	33.9	25.8	19.6	29.4	chr15	90006764	90006786	+
hsa-mir-3174	0.4	0.4	0.3	0.4	0.4	0.4	0.6	0.3	0.5	0.5	0.4	0.4	chr15	90006755	90006841	+
hsa-miR-3175	3.4	4.8	2.4	8.7	7.8	4.8	3.5	6.8	2.7	4.5	3.6	5.1	chr15	92904408	92904429	+
hsa-mir-3175	0.2	0.5	0.2	0.2	0.3	0.2	0.2	0.2	0.3	0.2	0.2	0.2	chr15	92904399	92904475	+
hsa-miR-3176	37.6	11.8	24.7	14.5	14.9	12.4	49.3	15.1	29	43.9	35	9.9	chr16	543336	543354	+
hsa-mir-3176	0.1	0.1	0.1	0.1	0.1	0.1	0.1	0.1	0.1	0.1	0.1	0.1	chr16	543277	543366	+
hsa-mir-3177	1	1	1	1	1	1	1	1	1	1	1	1	chr16	1734985	1735066	+
hsa-miR-3177-3p	14.8	25.3	18.1	29.9	30.4	30.2	24.5	25.9	19.8	22.2	24.3	40.2	chr16	1735038	1735058	+
hsa-miR-3177-5p	1.4	2.8	2	3.6	4.6	3.1	2	2.5	1.9	2.2	3	2.3	chr16	1734995	1735017	+
hsa-mir-3178	1	1	1	1	1	1	1	1	1	1	1	1	chr16	2531922	2532005	-
hsa-miR-3178	0.2	0.4	0.2	0.2	0.2	0.2	0.2	0.2	0.2	0.2	0.2	0.2	chr16	2531979	2531995	-
hsa-miR-3179	0.3	0.3	0.3	0.5	0.3	0.4	0.3	0.4	0.3	0.3	0.3	0.3	chr16	14901559	14901580	+
hsa-miR-3179	0.3	0.3	0.3	0.5	0.3	0.4	0.3	0.4	0.3	0.3	0.3	0.3	chr16	16300210	16300231	+
hsa-miR-3179	0.3	0.3	0.3	0.5	0.3	0.4	0.3	0.4	0.3	0.3	0.3	0.3	chr16	18411905	18411926	-
hsa-miR-3179	0.3	0.3	0.3	0.5	0.3	0.4	0.3	0.4	0.3	0.3	0.3	0.3	chr16	18494504	18494525	-
hsa-mir-3179-1	0.2	0.2	0.2	0.3	0.2	0.2	0.2	0.2	0.2	0.2	0.2	0.2	chr16	14901508	14901591	+
hsa-mir-3179-2	0.2	0.2	0.2	0.3	0.2	0.2	0.2	0.2	0.2	0.2	0.2	0.2	chr16	16300159	16300242	+
hsa-mir-3179-3	0.2	0.2	0.2	0.3	0.2	0.2	0.2	0.2	0.2	0.2	0.2	0.2	chr16	18411894	18411977	-
hsa-mir-3179-4	0.2	0.2	0.2	0.3	0.2	0.2	0.2	0.2	0.2	0.2	0.2	0.2	chr16	18494493	18494576	-
hsa-miR-3180	0.4	0.3	0.4	0.4	0.3	0.3	0.3	0.4	0.3	0.3	0.3	0.5	chr16	2136076	2136094	-
hsa-miR-3180	0.4	0.3	0.4	0.4	0.3	0.3	0.3	0.4	0.3	0.3	0.3	0.5	chr16	15154949	15154967	-
hsa-mir-3180-1	1	1	1	1	1	1	1	1	1	1	1	1	chr16	14911220	14911313	+
hsa-mir-3180-2	1	1	1	1	1	1	1	1	1	1	1	1	chr16	16309879	16309966	+
hsa-mir-3180-3	1	1	1	1	1	1	1	1	1	1	1	1	chr16	18402178	18402271	-
hsa-miR-3180-3p	0.4	0.3	0.4	0.4	0.3	0.3	0.3	0.4	0.3	0.3	0.3	0.5	chr16	14911281	14911302	+
hsa-miR-3180-3p	0.4	0.3	0.4	0.4	0.3	0.3	0.3	0.4	0.3	0.3	0.3	0.5	chr16	16309936	16309957	+
hsa-miR-3180-3p	0.4	0.3	0.4	0.4	0.3	0.3	0.3	0.4	0.3	0.3	0.3	0.5	chr16	18402189	18402210	-
hsa-mir-3180-4	1	1	1	1	1	1	1	1	1	1	1	1	chr16	15154850	15155002	-
hsa-mir-3180-5	0.3	0.4	0.3	0.4	0.3	0.3	0.3	0.4	0.3	0.3	0.3	0.3	chr16	2135977	2136129	-
hsa-miR-3180-5p	0.7	0.6	0.7	0.8	1	0.8	0.7	0.7	0.7	0.9	0.6	0.6	chr16	14911237	14911261	+
hsa-miR-3180-5p	0.7	0.6	0.7	0.8	1	0.8	0.7	0.7	0.7	0.9	0.6	0.6	chr16	16309892	16309916	+
hsa-miR-3180-5p	0.7	0.6	0.7	0.8	1	0.8	0.7	0.7	0.7	0.9	0.6	0.6	chr16	18402230	18402254	-
hsa-miR-3181	1.4	1.2	1.5	1.5	2.7	2.1	2.2	2	1.1	2.5	1.6	1.3	chr16	50742313	50742331	+
hsa-mir-3181	0.1	0.1	0.1	0.1	0.1	0.2	0.1	0.1	0.1	0.1	0.1	0.1	chr16	50742305	50742377	+
hsa-mir-3182	1	1	1	1	1	1	1	1	1	1	1	1	chr16	83508346	83508408	+
hsa-miR-3182	0.1	0.1	0.1	0.1	0.1	0.1	0.1	0.1	0.1	0.1	0.1	0.1	chr16	83508349	83508365	+
hsa-miR-3183	6	4.7	5	4.4	5.3	2.2	3.2	4.4	5.9	3.1	4.7	5.8	chr17	1022529	1022550	-
hsa-mir-3183	1	1	1	1	1	1	1	1	1	1	1	1	chr17	1022476	1022559	-
hsa-mir-3184	1	1	1	1	1	1	1	1	1	1	1	1	chr17	30117086	30117160	-
hsa-miR-3184-3p	0.2	0.2	0.2	0.2	0.2	0.2	0.2	0.2	0.2	0.2	0.2	0.2	chr17	30117095	30117117	-
hsa-miR-3184-5p	0.3	0.3	0.3	0.3	0.3	0.3	0.3	0.3	0.3	0.4	0.3	0.3	chr17	30117128	30117151	-
hsa-miR-3185	1	1	1	1	1	1	1	1	1	1	1	1	chr17	48724446	48724468	-
hsa-mir-3185	1	1	1	1	1	1	1	1	1	1	1	1	chr17	48724408	48724475	-
hsa-mir-3186	1	1	1	1	1	1	1	1	1	1	1	1	chr17	81451104	81451188	-
hsa-miR-3186-3p	1	1	1	1	1	1	1	1	1	1	1	1	chr17	81451116	81451136	-
hsa-miR-3186-5p	1	1	1	1	1	1	1	1	1	1	1	1	chr17	81451152	81451173	-
hsa-mir-3187	1	1	1	1	1	1	1	1	1	1	1	1	chr19	813584	813653	+
hsa-miR-3187-3p	8.4	12.5	5.8	9.1	6	7	5.6	13.4	6.8	8.6	7.2	10.9	chr19	813627	813646	+
hsa-miR-3187-5p	0.7	0.7	0.9	0.7	0.8	1.1	0.9	1.2	0.8	1	0.9	0.7	chr19	813590	813612	+
hsa-miR-3188	13.2	19.3	11.6	14.6	5.5	12.8	12.9	11.2	7.7	11.9	6.7	10.4	chr19	18282129	18282151	+
hsa-mir-3188	0.1	0.1	0.1	0.1	0.1	0.1	0.1	0.1	0.1	0.1	0.1	0.1	chr19	18282077	18282161	+
hsa-mir-3189	1	1	1	1	1	1	1	1	1	1	1	1	chr19	18386562	18386634	+
hsa-miR-3189-3p	7.3	10.1	8.6	11.7	8.5	12.2	12	10	7.8	9.9	9.3	12.9	chr19	18386607	18386627	+
hsa-miR-3189-5p	0.8	0.6	0.9	0.6	0.6	0.6	0.8	0.5	0.8	0.6	0.9	0.6	chr19	18386570	18386594	+
hsa-mir-3190	0.2	0.3	0.2	0.2	0.2	0.2	0.2	0.2	0.2	0.2	0.2	0.3	chr19	47226942	47227021	+
hsa-miR-3190-3p	24.7	31.7	18	32.7	26.8	23.8	15.1	22.2	19.9	18.1	13.1	17.9	chr19	47226988	47227010	+
hsa-miR-3190-5p	3.4	6.1	2.2	3	3.6	5.5	3.6	2.5	2.1	4.8	5.7	3.7	chr19	47226955	47226974	+
hsa-mir-3191	1	1	1	1	1	1	1	1	1	1	1	1	chr19	47226944	47227019	-
hsa-miR-3191-3p	1.3	1.3	1.1	0.9	1	1.4	1	2	1.7	1.4	0.9	1	chr19	47226952	47226974	-
hsa-miR-3191-5p	2.7	3.2	1.5	4.1	1.8	3.3	1.9	2.7	2.6	2.2	2	1.6	chr19	47226990	47227011	-
hsa-mir-3192	1	1	1	1	1	1	1	1	1	1	1	1	chr20	18470615	18470691	+
hsa-miR-3192-3p	0.1	0.1	0.1	0.1	0.1	0.2	0.1	0.2	0.1	0.1	0.1	0.1	chr20	18470662	18470682	+
hsa-miR-3192-5p	0.8	0.7	0.8	0.6	1.6	1	0.7	0.8	0.8	0.6	0.9	0.7	chr20	18470624	18470646	+
hsa-miR-3193	1	1	1	1	1	1	1	1	1	1	1	1	chr20	31607186	31607207	+
hsa-mir-3193	1	1	1	1	1	1	1	1	1	1	1	1	chr20	31607186	31607240	+
hsa-mir-3194	0.1	0.1	0.1	0.1	0.1	0.1	0.1	0.1	0.1	0.1	0.1	0.1	chr20	51452905	51452977	-
hsa-miR-3194-3p	0.1	0.1	0.1	0.1	0.1	0.1	0.1	0.1	0.1	0.1	0.1	0.1	chr20	51452912	51452933	-
hsa-miR-3194-5p	1	0.6	0.7	0.6	0.6	0.6	0.8	0.6	0.9	1	0.6	0.6	chr20	51452948	51452968	-
hsa-mir-3195	1	1	1	1	1	1	1	1	1	1	1	1	chr20	62064802	62064885	+
hsa-miR-3195	0.1	0.1	0.1	0.1	0.1	0.1	0.1	0.1	0.1	0.1	0.1	0.1	chr20	62064812	62064828	+
hsa-miR-3196	1	1	1	1	1	1	1	1	1	1	1	1	chr20	63238788	63238805	+
hsa-mir-3196	1	1	1	1	1	1	1	1	1	1	1	1	chr20	63238779	63238842	+
hsa-miR-3197	1	1	1	1	1	1	1	1	1	1	1	1	chr21	41167564	41167586	+
hsa-mir-3197	1	1	1	1	1	1	1	1	1	1	1	1	chr21	41167557	41167629	+
hsa-miR-3198	0.2	0.2	0.2	0.2	0.2	0.2	0.2	0.4	0.3	0.2	0.2	0.2	chr12	54231407	54231428	-
hsa-miR-3198	0.2	0.2	0.2	0.2	0.2	0.2	0.2	0.4	0.3	0.2	0.2	0.2	chr22	17764190	17764211	-
hsa-mir-3198-1	1	1	1	1	1	1	1	1	1	1	1	1	chr22	17764180	17764259	-
hsa-mir-3198-2	0.2	0.1	0.1	0.1	0.1	0.1	0.1	0.1	0.1	0.1	0.1	0.1	chr12	54231397	54231476	-
hsa-miR-3199	2	4.8	1.9	3.5	2.1	3.4	2.8	3.3	2.1	3.2	2.8	4.6	chr22	27920535	27920557	+
hsa-miR-3199	0.7	1.3	0.9	1.1	0.8	1.1	0.9	1	1	0.7	0.7	0.8	chr22	27920581	27920603	-
hsa-mir-3199-1	0.4	0.4	0.4	0.4	0.4	0.4	0.4	0.7	0.4	0.6	0.5	0.4	chr22	27920525	27920612	-
hsa-mir-3199-2	0.2	0.2	0.2	0.2	0.2	0.2	0.3	0.2	0.2	0.4	0.3	0.2	chr22	27920526	27920611	+
hsa-mir-32	0.9	1	1.2	1.3	1.1	1.5	1.4	1.5	1.4	1.2	1.6	1.8	chr9	109046229	109046298	-
hsa-mir-3200	1	1	1	1	1	1	1	1	1	1	1	1	chr22	30731557	30731641	+
hsa-miR-3200-3p	383	225.3	423.1	174	530.3	471	404.2	214.9	441.2	352.8	467.7	372.7	chr22	30731610	30731631	+
hsa-miR-3200-5p	10.5	3.9	8.2	8.2	4.7	14.7	9.5	6.2	13.1	12.8	12.2	9.4	chr22	30731569	30731590	+
hsa-miR-3201	1	1	1	1	1	1	1	1	1	1	1	1	chr22	48274364	48274380	+
hsa-mir-3201	1	1	1	1	1	1	1	1	1	1	1	1	chr22	48274364	48274415	+
hsa-miR-3202	3.3	5.2	2.9	4.3	5.1	5.4	5.5	4.9	2.9	3.5	4	4.1	chrX	153981148	153981169	-
hsa-miR-3202	3.2	5.1	2.3	5.1	5	5.4	5.2	4.8	2.6	3.4	3.9	4	chrX	153981105	153981126	+
hsa-mir-3202-1	1.3	0.9	1.1	1.4	1	0.9	1.3	1.8	1.2	0.9	1.2	1.3	chrX	153981097	153981177	+
hsa-mir-3202-2	1.6	1.2	1.6	2.3	1.3	1.1	2.2	2.6	1.4	1.1	1.5	1.7	chrX	153981098	153981176	-
hsa-miR-320a	2531.6	2671.1	2227.8	5053.9	2089.2	2084	1645.8	2457.1	2216.2	1740.5	1551.8	2359.1	chr8	22244975	22244996	-
hsa-mir-320a	0.4	0.4	0.5	0.7	0.4	0.5	0.4	0.6	0.4	0.4	0.5	0.4	chr8	22244962	22245043	-
hsa-miR-320b	1051.7	1065.8	898.2	1926.5	850.5	873.2	692.7	961.8	910.4	770.5	635.1	920.7	chr1	224257049	224257070	-
hsa-miR-320b	901.5	966.8	764.3	1734.7	753.3	792.8	596.1	853.4	757.3	667.5	559.2	816.8	chr1	116671787	116671808	+
hsa-mir-320b-1	1	1	1	1	1	1	1	1	1	1	1	1	chr1	116671749	116671827	+
hsa-mir-320b-2	1	1	1	1	1	1	1	1	1	1	1	1	chr1	224257004	224257141	-
hsa-miR-320c	28.3	42.5	25.2	59	32.5	28.8	23.4	39.9	22.8	25	15.1	30.9	chr18	24321716	24321735	+
hsa-miR-320c	17.1	36.2	16.1	41.5	24.8	20.5	15.3	31.5	15.5	16.8	11.1	23.9	chr18	21683559	21683578	+
hsa-mir-320c-1	1	1	1	1	1	1	1	1	1	1	1	1	chr18	21683510	21683597	+
hsa-mir-320c-2	1	1	1	1	1	1	1	1	1	1	1	1	chr18	24321686	24321735	+
hsa-miR-320d	12.9	15.7	10.2	18.8	11.3	9.7	10.3	13.6	12.5	9.7	8.7	16.3	chr13	40727828	40727846	-
hsa-miR-320d	3.4	5.5	3.7	6.4	4.1	3.3	4	5.6	4	4.5	3.6	7.4	chrX	140926172	140926190	-
hsa-mir-320d-1	1	1	1	1	1	1	1	1	1	1	1	1	chr13	40727828	40727875	-
hsa-mir-320d-2	1	1	1	1	1	1	1	1	1	1	1	1	chrX	140926172	140926219	-
hsa-miR-320e	11.4	9.1	8.8	16.2	8.5	8.9	8.1	11.4	10.2	8.4	7.9	11.9	chr19	46709294	46709311	-
hsa-mir-320e	1	1	1	1	1	1	1	1	1	1	1	1	chr19	46709293	46709345	-
hsa-mir-323a	1	1	1	1	1	1	1	1	1	1	1	1	chr14	101025732	101025817	+
hsa-miR-323a-3p	1.5	4.2	2.3	2.4	1.5	1.2	1.3	1.2	2.1	2.2	2.1	2.5	chr14	101025782	101025802	+
hsa-miR-323a-5p	1	1	1	1	1	1	1	1	1	1	1	1	chr14	101025747	101025768	+
hsa-mir-323b	1	1	1	1	1	1	1	1	1	1	1	1	chr14	101056219	101056300	+
hsa-miR-323b-3p	2	3.1	2	5	1.7	2.2	1.7	2.4	1.5	1.7	2.3	2.8	chr14	101056269	101056290	+
hsa-miR-323b-5p	1	1	1	1	1	1	1	1	1	1	1	1	chr14	101056233	101056255	+
hsa-miR-32-3p	43.5	13.5	43	19.7	12.4	23.8	54.4	17.4	35.2	64.3	55	17.5	chr9	109046231	109046252	-
hsa-mir-324	1.6	2.5	1.1	1.1	5	1.1	1.5	1.9	1.8	1.3	1.1	1.2	chr17	7223297	7223379	-
hsa-miR-324-3p	144.7	187.8	143.4	169.6	158.8	162.3	120.1	187.6	141.6	171.4	129.8	188.8	chr17	7223308	7223327	-
hsa-miR-324-5p	65.1	69.8	76.3	82.6	83.7	101.9	73.5	91.6	89.8	96	94.3	100.8	chr17	7223342	7223364	-
hsa-miR-325	1	1	1	1	1	1	1	1	1	1	1	1	chrX	77005464	77005486	-
hsa-mir-325	1	1	1	1	1	1	1	1	1	1	1	1	chrX	77005404	77005501	-
hsa-miR-32-5p	70.7	31.7	42.8	14.5	26.5	19.1	94.8	28	26.9	97.3	61.6	21	chr9	109046272	109046293	-
hsa-miR-326	1113.2	632	914.8	718.1	863.3	723.9	973.6	935.7	878.3	1111.9	968.9	758.3	chr11	75335108	75335127	-
hsa-mir-326	31.6	32.1	29.6	37.4	26	26.6	29.1	22.7	26.6	29	28.2	28.2	chr11	75335092	75335186	-
hsa-mir-328	0.3	0.5	0.3	0.3	0.3	0.3	0.4	0.3	0.4	0.4	0.3	0.3	chr16	67202321	67202395	-
hsa-miR-328-3p	692.4	1848.7	715.3	851.4	1365	1117.6	725.7	1312.9	723.3	573.4	737	1256.4	chr16	67202327	67202348	-
hsa-miR-328-5p	0.5	0.7	0.6	0.5	0.5	0.7	0.5	0.6	0.5	0.6	0.6	0.5	chr16	67202367	67202389	-
hsa-mir-329-1	1	1	1	1	1	1	1	1	1	1	1	1	chr14	101026785	101026864	+
hsa-mir-329-2	1	1	1	1	1	1	1	1	1	1	1	1	chr14	101027100	101027183	+
hsa-miR-329-3p	0.1	0.1	0.1	0.1	0.1	0.1	0.1	0.1	0.1	0.1	0.1	0.1	chr14	101026834	101026855	+
hsa-miR-329-3p	0.1	0.1	0.1	0.1	0.1	0.1	0.1	0.1	0.1	0.1	0.1	0.1	chr14	101027151	101027172	+
hsa-miR-329-5p	1	1	1	1	1	1	1	1	1	1	1	1	chr14	101026797	101026819	+
hsa-miR-329-5p	1	1	1	1	1	1	1	1	1	1	1	1	chr14	101027114	101027136	+
hsa-mir-330	1	1	1	1	1	1	1	1	1	1	1	1	chr19	45638994	45639087	-
hsa-miR-330-3p	108.4	154.8	115.9	110.4	186.2	139.4	146	128.9	137.5	137.4	152.7	182.3	chr19	45639009	45639031	-
hsa-miR-330-5p	118.5	68.6	100.3	48.7	84.4	75.1	176.9	61.6	87.6	194.4	164.3	60.9	chr19	45639049	45639070	-
hsa-mir-331	13.2	5.9	7.7	10.3	3.9	7.9	5.6	5.4	4.8	10.1	3.7	6.3	chr12	95308420	95308513	+
hsa-miR-331-3p	605.4	597.9	735.5	349.3	1256.1	1198.6	953.8	835.4	739.1	900.1	830.4	936.7	chr12	95308480	95308500	+
hsa-miR-331-5p	14.4	17.5	17.9	14.5	28.6	25	29.5	13.6	21.7	30.2	23.7	26.2	chr12	95308445	95308466	+
hsa-mir-335	1	1	1	1	1	1	1	1	1	1	1	1	chr7	130496111	130496204	+
hsa-miR-335-3p	10.5	12.6	8.8	10.9	28.6	15.7	17.3	37.1	42.6	162.4	15.4	15.1	chr7	130496162	130496183	+
hsa-miR-335-5p	47.4	37.5	57.5	32.8	31.2	25	50.5	47.7	51.4	84.6	47.8	43.9	chr7	130496126	130496148	+
hsa-mir-337	1	1	1	1	1	1	1	1	1	1	1	1	chr14	100874493	100874585	+
hsa-miR-337-3p	0.1	0.1	0.1	0.1	0.1	0.1	0.1	0.1	0.1	0.1	0.1	0.1	chr14	100874553	100874574	+
hsa-miR-337-5p	1	1	1	1	1	1	1	1	1	1	1	1	chr14	100874515	100874535	+
hsa-mir-338	4.1	3.2	3	4.4	3.2	2.6	3.1	1.9	2.2	2.1	4.3	4.1	chr17	81125883	81125949	-
hsa-miR-338-3p	247.7	167.1	197.4	77.3	121	120.3	406.3	139.1	208.8	389.2	298.2	103.2	chr17	81125887	81125908	-
hsa-miR-338-5p	76.6	64.8	72.3	41.3	67.9	91.8	99.7	65.1	71.5	82	99.8	52.3	chr17	81125923	81125944	-
hsa-mir-339	0.6	0.5	0.4	0.6	0.5	0.4	0.7	0.6	0.4	0.4	0.5	0.7	chr7	1022933	1023026	-
hsa-miR-339-3p	410.5	275.1	338.2	336.1	210	235.5	323	306.7	402.2	387.9	345.8	289.7	chr7	1022955	1022977	-
hsa-miR-339-5p	333.4	409.2	394.9	323.4	319.1	325.2	340.7	465.5	482.8	368.5	398.6	382.5	chr7	1022990	1023012	-
hsa-mir-33a	3.5	6.3	8.2	5.2	10.3	7.4	10.3	11.3	6.2	8.9	10.8	7.8	chr22	41900944	41901012	+
hsa-miR-33a-3p	10.7	12.2	10	11.7	13.2	18	17.4	13.7	12.7	15.3	11.9	7.6	chr22	41900989	41901010	+
hsa-miR-33a-5p	4.2	1.8	4	1.7	2.1	1.6	3.8	2.1	2.8	5.5	5.8	1.9	chr22	41900949	41900969	+
hsa-mir-33b	0.1	0.1	0.1	0.1	0.1	0.1	0.1	0.1	0.1	0.1	0.1	0.1	chr17	17813836	17813931	-
hsa-miR-33b-3p	14.9	25.5	21.6	13.1	36.5	30.4	27.8	32.8	28.4	35.3	30.1	20.6	chr17	17813857	17813878	-
hsa-miR-33b-5p	3.8	1.7	2.2	2.9	2	1.6	2.3	2.6	3.3	10.1	3.1	1.8	chr17	17813897	17813916	-
hsa-mir-340	3.9	3	2.5	5.4	3.7	3.9	4.1	4.9	3.6	3.7	2.7	5.3	chr5	180015303	180015397	-
hsa-miR-340-3p	911.4	546.1	812	478	369.2	457.4	816.3	582.4	781.9	789.7	883.5	517.1	chr5	180015319	180015340	-
hsa-miR-340-5p	16331.2	3837.5	16348.5	8803.1	4708.8	5548.7	12753.4	4286.4	10399.5	11626.2	12004.9	4606.9	chr5	180015361	180015382	-
hsa-mir-342	1	1.4	1.3	1.6	1.1	1.5	1.2	2	1.3	1.2	1	1.9	chr14	100109655	100109753	+
hsa-miR-342-3p	48635.4	164085	44268.8	83383.3	102612	83547.7	64828.4	102484	52053.7	53791.5	61313.5	73306	chr14	100109715	100109737	+
hsa-miR-342-5p	1537.2	2301.2	1260.4	3327.3	1967.2	1734.4	1154.6	2689.7	1336	1248.2	1057.1	1976.2	chr14	100109673	100109693	+
hsa-mir-345	1	1	1	1	1	1	1	1	1	1	1	1	chr14	100307859	100307956	+
hsa-miR-345-3p	2.5	2	3.2	1.4	1.7	1.8	2.2	2.1	2.6	2.1	3.1	2.1	chr14	100307912	100307933	+
hsa-miR-345-5p	2120.8	1413.7	2034.2	2046.6	1223.9	1187.8	1671	1850.9	2198	2145.9	1866.7	1654.9	chr14	100307876	100307897	+
hsa-mir-346	1	1	1	1	1	1	1	1	1	1	1	1	chr10	86264694	86264788	-
hsa-miR-346	0.3	0.3	0.3	0.3	0.3	0.3	0.3	0.3	0.4	0.4	0.3	0.3	chr10	86264747	86264769	-
hsa-mir-34a	36.4	25.2	37.4	44.6	29.7	28.1	25.8	32.2	22.7	22.5	20.2	17.3	chr1	9151668	9151777	-
hsa-miR-34a-3p	66.5	45.9	75.4	43.1	54.1	65.8	92.8	50.5	76.9	105.5	96.2	44.7	chr1	9151693	9151714	-
hsa-miR-34a-5p	1578.3	951.8	2083.9	785.4	947.1	963.7	2044.6	768.9	2863.4	2432.6	2242.4	814.7	chr1	9151735	9151756	-
hsa-mir-34b	1	1	1	1	1	1	1	1	1	1	1	1	chr11	111512938	111513021	+
hsa-miR-34b-3p	2	1.6	3.1	1.5	2.6	2.2	2.4	1.3	2.8	2.5	2.8	4.5	chr11	111512987	111513008	+
hsa-miR-34b-5p	1.2	0.9	1.9	1.8	1	0.9	1.2	0.8	1	1.3	1.2	0.9	chr11	111512950	111512972	+
hsa-mir-34c	1	1	1	1	1	1	1	1	1	1	1	1	chr11	111513439	111513515	+
hsa-miR-34c-3p	0.8	1.2	0.8	0.8	0.9	1.7	1	1.1	1.4	1.2	1.4	0.9	chr11	111513484	111513505	+
hsa-miR-34c-5p	40.8	9.4	59.7	7.9	10.8	19.7	27	10.3	49.7	32.5	39.7	22	chr11	111513451	111513473	+
hsa-mir-3529	1	1	1	1	1	1	1	1	1	1	1	1	chr15	88611847	88611924	-
hsa-miR-3529-3p	1	1	1	1	1	1	1	1	1	1	1	1	chr15	88611856	88611879	-
hsa-miR-3529-5p	1	1	1	1	1	1	1	1	1	1	1	1	chr15	88611894	88611915	-
hsa-mir-3591	1	1	1	1	1	1	1	1	1	1	1	1	chr18	58451080	58451152	-
hsa-miR-3591-3p	1	1	1	1	1	1	1	1	1	1	1	1	chr18	58451087	58451108	-
hsa-miR-3591-5p	1	1	1	1	1	1	1	1	1	1	1	1	chr18	58451121	58451143	-
hsa-mir-3605	1	1	1	1	1	1	1	1	1	1	1	1	chr1	33332393	33332492	-
hsa-miR-3605-3p	271.8	274.1	219.9	439.6	225.6	250.3	199.7	310.3	269.4	178.7	180.6	390	chr1	33332405	33332427	-
hsa-miR-3605-5p	101.4	156.1	95.1	148	157.4	124.3	97.2	132.6	97.1	80.4	110.7	127.6	chr1	33332449	33332471	-
hsa-mir-3606	1	1	1	1	1	1	1	1	1	1	1	1	chr2	188995630	188995692	+
hsa-miR-3606-3p	1	1	1	1	1	1	1	1	1	1	1	1	chr2	188995671	188995691	+
hsa-miR-3606-5p	1	1	1	1	1	1	1	1	1	1	1	1	chr2	188995645	188995665	+
hsa-mir-3607	1	1	1	1	1	1	1	1	1	1	1	1	chr5	86620497	86620575	+
hsa-miR-3607-3p	482.4	50.6	278.7	397.9	19.7	31.7	35.4	73	166.7	74	49.8	55.6	chr5	86620547	86620566	+
hsa-miR-3607-5p	808.9	1001	266.2	908.7	163	302.7	387.4	450.7	222.6	715.5	197.8	195.4	chr5	86620508	86620529	+
hsa-miR-3609	4.9	99.8	4	7.4	86.8	79.6	9.1	15.3	6.6	7.5	14.9	44.3	chr7	98881700	98881723	+
hsa-mir-3609	1	1	1	1	1	1	1	1	1	1	1	1	chr7	98881650	98881729	+
hsa-mir-361	3	1.5	2.5	1.8	2.4	2.1	2.3	1.6	3	3.8	1.4	1.5	chrX	85903636	85903707	-
hsa-mir-3610	1	1	1	1	1	1	1	1	1	1	1	1	chr8	116874728	116874800	-
hsa-miR-3610	0.4	0.6	0.4	0.8	0.4	0.5	0.4	0.4	0.4	0.5	0.4	0.4	chr8	116874740	116874759	-
hsa-miR-3611	1.2	1.6	0.9	0.8	2	0.8	1.6	0.8	0.8	1.3	1.1	0.9	chr10	35079609	35079629	-
hsa-mir-3611	0.2	0.2	0.2	0.2	0.2	0.2	0.2	0.2	0.2	0.2	0.2	0.2	chr10	35079598	35079680	-
hsa-miR-3612	1	1	1	1	1	1	1	1	1	1	1	1	chr12	128294105	128294126	+
hsa-mir-3612	1	1	1	1	1	1	1	1	1	1	1	1	chr12	128294092	128294178	+
hsa-mir-3613	0.8	1.1	1	1.4	0.9	1	1	1.2	0.7	1.2	1	0.8	chr13	49996415	49996501	-
hsa-miR-3613-3p	33	93.6	30.9	49.7	76.3	67.9	42.2	101.7	39.4	33.2	29.7	56.1	chr13	49996426	49996449	-
hsa-miR-3613-5p	47.5	31.6	44.6	22.7	29.9	29.3	74	28	38.2	94.4	69.7	26.4	chr13	49996465	49996486	-
hsa-miR-361-3p	1322.5	1304.2	1206.8	1508	1378.3	1266.4	1137.7	1376.4	1271.4	1076.2	976.6	1508.9	chrX	85903641	85903663	-
hsa-mir-3614	0.4	1	0.4	0.4	0.4	0.4	0.4	0.5	0.4	0.5	0.4	0.6	chr17	56891270	56891355	-
hsa-miR-3614-3p	0.7	0.6	0.6	0.9	0.6	0.5	1.1	0.5	0.6	0.7	0.5	0.6	chr17	56891281	56891303	-
hsa-miR-3614-5p	61.8	54.1	49.9	92.9	35.8	41.2	42.1	69.9	29.3	24.9	26.5	43.9	chr17	56891319	56891341	-
hsa-miR-3615	599.8	438.5	487.7	1226.7	411.5	339.8	318.5	472.4	494.9	294.4	350.6	489.8	chr17	74748663	74748683	+
hsa-mir-3615	0.2	0.2	0.2	0.2	0.2	0.2	0.2	0.2	0.2	0.3	0.2	0.2	chr17	74748613	74748699	+
hsa-miR-361-5p	1891.4	3973.9	2026.2	1639.1	3215	3253.3	3506	3032.8	2555.4	3006	3334.6	2924.8	chrX	85903681	85903702	-
hsa-mir-3616	1	1	1	1	1	1	1	1	1	1	1	1	chr20	47166967	47167058	+
hsa-miR-3616-3p	0.1	0.1	0.1	0.1	0.1	0.1	0.1	0.1	0.1	0.1	0.1	0.1	chr20	47167026	47167048	+
hsa-miR-3616-5p	1	1	1	1	1	1	1	1	1	1	1	1	chr20	47166985	47167006	+
hsa-mir-3617	1	1	1	1	1	1	1	1	1	1	1	1	chr20	45705102	45705180	-
hsa-miR-3617-3p	2.1	1.4	2.3	1.3	3.9	1.6	1.5	1.2	2.5	2.2	1.7	3	chr20	45705109	45705131	-
hsa-miR-3617-5p	9.3	3.4	10.6	3.1	8.7	8.3	12.8	4	6.5	15.3	6.1	10.5	chr20	45705150	45705171	-
hsa-miR-3618	1	1	1	1	1	1	1	1	1	1	1	1	chr22	20085797	20085818	+
hsa-mir-3618	1	1	1	1	1	1	1	1	1	1	1	1	chr22	20085746	20085833	+
hsa-mir-3619	1	1	1	1	1	1	1	1	1	1	1	1	chr22	46091044	46091126	+
hsa-miR-3619-3p	0.1	0.1	0.1	0.1	0.1	0.2	0.1	0.1	0.1	0.1	0.1	0.1	chr22	46091090	46091111	+
hsa-miR-3619-5p	1.3	0.8	0.8	1	0.9	1.2	0.9	0.7	1	1	1.1	1.5	chr22	46091059	46091080	+
hsa-mir-362	0.1	0.1	0.1	0.1	0.1	0.1	0.1	0.1	0.1	0.1	0.1	0.1	chrX	50008964	50009028	+
hsa-mir-3620	1	1	1	1	1	1	1	1	1	1	1	1	chr1	228097263	228097341	+
hsa-miR-3620-3p	101	146.8	103.2	87.9	185.5	192.8	119.6	132.8	106.9	101.8	110.1	132.6	chr1	228097320	228097341	+
hsa-miR-3620-5p	3.8	2.6	2.5	2.3	2.3	3.1	4.7	3.7	2.8	6	3.9	2	chr1	228097285	228097306	+
hsa-miR-3621	1	1	1	1	1	1	1	1	1	1	1	1	chr9	137169236	137169255	-
hsa-mir-3621	1	1	1	1	1	1	1	1	1	1	1	1	chr9	137169186	137169270	-
hsa-mir-3622a	1	1	1	1	1	1	1	1	1	1	1	1	chr8	27701677	27701759	+
hsa-miR-3622a-3p	1	1	1	1	1	1	1	1	1	1	1	1	chr8	27701726	27701747	+
hsa-miR-3622a-5p	1	1	1	1	1	1	1	1	1	1	1	1	chr8	27701690	27701711	+
hsa-mir-3622b	1	1	1	1	1	1	1	1	1	1	1	1	chr8	27701673	27701767	-
hsa-miR-3622b-3p	0.1	0.1	0.1	0.1	0.1	0.1	0.1	0.1	0.1	0.1	0.1	0.1	chr8	27701690	27701710	-
hsa-miR-3622b-5p	0.1	0.1	0.1	0.1	0.1	0.1	0.1	0.1	0.1	0.1	0.1	0.1	chr8	27701726	27701745	-
hsa-miR-362-3p	10.8	4	10.2	3.4	3.7	4.5	10.5	5.2	6	10.6	8.1	4.2	chrX	50009005	50009026	+
hsa-miR-362-5p	164.5	247.2	231.4	187.5	207.5	249.7	287	164.5	272.1	279.6	260.5	161	chrX	50008968	50008991	+
hsa-mir-363	1	1	1	1	1	1	1	1	1	1	1	1	chrX	134169378	134169452	-
hsa-miR-363-3p	126.9	118.7	111.8	80.6	88.2	130.3	194.3	146.1	97.9	177.8	143.1	122.2	chrX	134169382	134169403	-
hsa-miR-363-5p	0.3	0.3	0.2	0.3	0.3	0.3	0.2	0.3	0.3	0.3	0.3	0.3	chrX	134169425	134169446	-
hsa-miR-3646	1	1	1	1	1	1	1	1	1	1	1	1	chr20	44408177	44408198	+
hsa-mir-3646	1	1	1	1	1	1	1	1	1	1	1	1	chr20	44408120	44408203	+
hsa-miR-3648	2.4	4.3	2.6	4.7	2.2	3	2	3.8	2.7	3.3	2.8	3.3	chr21	8208500	8208520	+
hsa-miR-3648	2.4	4.3	2.6	4.7	2.2	3	2	3.8	2.7	3.3	2.8	3.3	chr21	8987026	8987046	+
hsa-mir-3648-1	18.1	28.3	26.1	54.1	26.4	25.7	15.6	25.8	21.3	16.5	19.3	33.5	chr21	8208473	8208652	+
hsa-mir-3648-2	18.1	28.3	26.1	54.1	26.4	25.7	15.6	25.8	21.3	16.5	19.3	33.5	chr21	8986999	8987178	+
hsa-miR-3649	1	1	1	1	1	1	1	1	1	1	1	1	chr12	1660316	1660334	-
hsa-mir-3649	1	1	1	1	1	1	1	1	1	1	1	1	chr12	1660315	1660380	-
hsa-miR-3650	1	1	1	1	1	1	1	1	1	1	1	1	chr5	38557540	38557558	-
hsa-mir-3650	1	1	1	1	1	1	1	1	1	1	1	1	chr5	38557502	38557561	-
hsa-miR-3651	39.6	61.6	26.5	108.5	32	44.9	12.3	22.7	15.4	9	15.6	36.4	chr9	92292461	92292484	-
hsa-mir-3651	0.9	1.2	0.7	1.4	0.7	0.6	0.8	0.6	0.6	0.8	0.6	0.7	chr9	92292458	92292547	-
hsa-miR-3652	0.8	0.4	0.5	0.4	0.4	0.5	0.4	0.5	0.4	0.5	0.4	0.4	chr12	103930425	103930442	+
hsa-mir-3652	0.5	0.4	0.3	0.5	0.4	0.4	0.4	0.4	0.4	0.5	0.5	0.4	chr12	103930425	103930555	+
hsa-mir-3653	1.3	1.2	1	0.8	0.9	0.8	1.2	0.9	0.9	1.4	1.3	0.9	chr22	29333158	29333267	-
hsa-miR-3653-3p	216.3	93.7	101.1	203.8	55.2	50.2	65.1	64	70.9	53.2	41	60.9	chr22	29333176	29333193	-
hsa-miR-3653-5p	58.8	88	42.7	48.3	48.6	61.6	98.7	50.8	48.5	134.8	73.3	49.8	chr22	29333226	29333245	-
hsa-mir-3654	0.5	1.4	0.3	0.5	0.4	0.4	0.3	0.4	0.4	0.4	0.4	0.4	chr7	133034860	133034915	-
hsa-miR-3654	0.4	0.3	0.2	0.2	0.2	0.2	0.3	0.2	0.2	0.2	0.2	0.2	chr7	133034860	133034878	-
hsa-miR-3655	0.1	0.1	0.1	0.2	0.1	0.1	0.1	0.2	0.1	0.1	0.1	0.1	chr5	140647844	140647864	+
hsa-mir-3655	0.1	0.1	0.1	0.2	0.1	0.1	0.1	0.1	0.1	0.1	0.1	0.1	chr5	140647844	140647926	+
hsa-miR-3656	1.1	1.3	1.3	1.1	1	0.9	0.8	1.6	1.5	1.1	0.9	1.7	chr11	119018992	119019008	+
hsa-mir-3656	1	1	1	1	1	1	1	1	1	1	1	1	chr11	119018944	119019012	+
hsa-miR-3657	1	1	1	1	1	1	1	1	1	1	1	1	chr12	112037627	112037647	-
hsa-mir-3657	0.1	0.1	0.1	0.1	0.1	0.1	0.1	0.1	0.1	0.1	0.1	0.1	chr12	112037599	112037715	-
hsa-miR-3658	1	1	1	1	1	1	1	1	1	1	1	1	chr1	165907923	165907944	+
hsa-mir-3658	1	1	1	1	1	1	1	1	1	1	1	1	chr1	165907921	165907976	+
hsa-mir-3659	1	1	1	1	1	1	1	1	1	1	1	1	chr1	38089231	38089329	+
hsa-miR-3659	0.3	0.3	0.2	0.2	0.3	0.2	0.2	0.3	0.2	0.2	0.4	0.3	chr1	38089289	38089309	+
hsa-mir-365a	1	1	1	1	1	1	1	1	1	1	1	1	chr16	14309285	14309371	+
hsa-miR-365a-3p	494.1	555.4	587.4	288.2	617.6	628.7	664	546.4	644.7	566.4	585.2	574.5	chr16	14309340	14309361	+
hsa-miR-365a-5p	0.5	0.5	0.5	0.5	0.9	0.5	0.5	1.1	0.7	1	0.5	0.5	chr16	14309300	14309322	+
hsa-mir-365b	0.2	0.2	0.2	0.2	0.2	0.2	0.2	0.2	0.2	0.2	0.2	0.2	chr17	31575411	31575521	+
hsa-miR-365b-3p	495.4	555.5	587.6	288.2	617.7	628.8	664.1	547	644.9	566.5	587	574.6	chr17	31575478	31575499	+
hsa-miR-365b-5p	110.3	86.4	106.1	171.1	109.5	85.6	78	106	99.1	80.8	77	119.2	chr17	31575439	31575460	+
hsa-mir-3660	1	1	1	1	1	1	1	1	1	1	1	1	chr5	90016621	90016720	-
hsa-miR-3660	0.1	0.1	0.1	0.1	0.1	0.1	0.1	0.1	0.1	0.1	0.1	0.1	chr5	90016641	90016661	-
hsa-miR-3661	5.1	7.3	9.2	18.9	12	8	7.1	8.4	6.3	5.4	4.1	10.8	chr5	134225777	134225798	+
hsa-mir-3661	0.1	0.1	0.1	0.1	0.1	0.1	0.1	0.1	0.1	0.1	0.1	0.1	chr5	134225757	134225852	+
hsa-mir-3662	1	1	1	1	1	1	1	1	1	1	1	1	chr6	134979338	134979432	-
hsa-miR-3662	0.2	0.2	0.3	0.3	0.2	0.2	0.2	0.2	0.2	0.2	0.2	0.2	chr6	134979355	134979378	-
hsa-mir-3663	1	1	1	1	1	1	1	1	1	1	1	1	chr10	117167678	117167774	-
hsa-miR-3663-3p	1	1	1	1	1	1	1	1	1	1	1	1	chr10	117167695	117167717	-
hsa-miR-3663-5p	1	1	1	1	1	1	1	1	1	1	1	1	chr10	117167734	117167754	-
hsa-mir-3664	1	1	1	1	1	1	1	1	1	1	1	1	chr11	70872270	70872368	-
hsa-miR-3664-3p	0.1	0.1	0.1	0.1	0.1	0.1	0.1	0.1	0.1	0.1	0.1	0.1	chr11	70872289	70872310	-
hsa-miR-3664-5p	1	1	1	1	1	1	1	1	1	1	1	1	chr11	70872327	70872348	-
hsa-mir-3665	1	1	1	1	1	1	1	1	1	1	1	1	chr13	77698012	77698116	-
hsa-miR-3665	0.1	0.1	0.1	0.1	0.1	0.1	0.1	0.1	0.1	0.1	0.1	0.1	chr13	77698075	77698092	-
hsa-miR-3666	1	1	1	1	1	1	1	1	1	1	1	1	chr7	114653373	114653393	+
hsa-mir-3666	1	1	1	1	1	1	1	1	1	1	1	1	chr7	114653345	114653455	+
hsa-mir-3667	1	1	1	1	1	1	1	1	1	1	1	1	chr22	49543393	49543466	-
hsa-miR-3667-3p	0.9	2.6	0.8	2.7	1.1	0.9	0.8	3.5	0.8	0.9	1.3	1.4	chr22	49543401	49543422	-
hsa-miR-3667-5p	0.4	0.5	0.3	0.3	0.3	0.3	0.4	0.3	0.4	0.3	0.4	0.3	chr22	49543437	49543458	-
hsa-miR-3668	1	1	1	1	1	1	1	1	1	1	1	1	chr6	140205260	140205280	+
hsa-mir-3668	1	1	1	1	1	1	1	1	1	1	1	1	chr6	140205252	140205326	+
hsa-mir-367	1	1	1	1	1	1	1	1	1	1	1	1	chr4	112647874	112647941	-
hsa-miR-3670	1	1	1	1	1	1	1	1	1	1	1	1	chr16	14907756	14907779	+
hsa-miR-3670	1	1	1	1	1	1	1	1	1	1	1	1	chr16	16306409	16306432	+
hsa-miR-3670	1	1	1	1	1	1	1	1	1	1	1	1	chr16	18405700	18405723	-
hsa-miR-3670	1	1	1	1	1	1	1	1	1	1	1	1	chr16	18488303	18488326	-
hsa-mir-3670-1	1	1	1	1	1	1	1	1	1	1	1	1	chr16	14907717	14907781	+
hsa-mir-3670-2	1	1	1	1	1	1	1	1	1	1	1	1	chr16	16306370	16306434	+
hsa-mir-3670-3	1	1	1	1	1	1	1	1	1	1	1	1	chr16	18405698	18405762	-
hsa-mir-3670-4	1	1	1	1	1	1	1	1	1	1	1	1	chr16	18488301	18488365	-
hsa-miR-3671	1	1	1	1	1	1	1	1	1	1	1	1	chr1	65057762	65057783	-
hsa-mir-3671	1	1	1	1	1	1	1	1	1	1	1	1	chr1	65057755	65057842	-
hsa-miR-3672	1	1	1	1	1	1	1	1	1	1	1	1	chrX	121370986	121371008	+
hsa-mir-3672	1	1	1	1	1	1	1	1	1	1	1	1	chrX	121370972	121371053	+
hsa-miR-367-3p	1	1	1	1	1	1	1	1	1	1	1	1	chr4	112647877	112647898	-
hsa-miR-3674	1	1	1	1	1	1	1	1	1	1	1	1	chr8	1801133	1801154	+
hsa-mir-3674	1	1	1	1	1	1	1	1	1	1	1	1	chr8	1801125	1801192	+
hsa-mir-3675	1	1	1	1	1	1	1	1	1	1	1	1	chr1	16858949	16859021	-
hsa-miR-3675-3p	0.1	0.1	0.1	0.1	0.1	0.1	0.1	0.1	0.1	0.1	0.1	0.1	chr1	16858958	16858979	-
hsa-miR-3675-5p	0.1	0.1	0.1	0.1	0.1	0.1	0.1	0.1	0.1	0.1	0.1	0.1	chr1	16858988	16859010	-
hsa-miR-367-5p	1	1	1	1	1	1	1	1	1	1	1	1	chr4	112647915	112647936	-
hsa-mir-3677	1	1	1	1	1	1	1	1	1	1	1	1	chr16	2270713	2270772	+
hsa-miR-3677-3p	16.9	8.3	17.3	12.6	15.4	16.7	46.3	8.8	19.6	47.4	29.3	8.9	chr16	2270751	2270772	+
hsa-miR-3677-5p	0.2	0.2	0.2	0.2	0.2	0.2	0.2	0.2	0.2	0.2	0.2	0.2	chr16	2270715	2270736	+
hsa-mir-3678	1	1	1	1	1	1	1	1	1	1	1	1	chr17	75406069	75406162	+
hsa-miR-3678-3p	0.4	0.3	0.3	0.3	0.5	0.4	0.3	0.3	0.3	0.3	0.3	0.3	chr17	75406137	75406158	+
hsa-miR-3678-5p	1.1	0.5	0.7	0.5	0.6	1.5	0.6	0.5	0.5	0.5	0.5	0.6	chr17	75406077	75406096	+
hsa-mir-3679	0.1	0.1	0.1	0.1	0.1	0.1	0.1	0.1	0.1	0.1	0.1	0.1	chr2	134127125	134127192	+
hsa-miR-3679-3p	6.4	12.9	7.4	5.8	7.3	9.5	5.9	11.8	7.6	4.2	9.5	6.8	chr2	134127168	134127189	+
hsa-miR-3679-5p	18.4	19.9	19.2	27.1	34	28.8	20.8	32.3	23	20.5	20.3	40.5	chr2	134127130	134127152	+
hsa-mir-3680-1	1	1	1	1	1	1	1	1	1	1	1	1	chr16	21506049	21506135	-
hsa-mir-3680-2	1	1	1	1	1	1	1	1	1	1	1	1	chr16	29599179	29599265	-
hsa-miR-3680-3p	1	1	1	1	1	1	1	1	1	1	1	1	chr16	21506064	21506086	-
hsa-miR-3680-3p	1	1	1	1	1	1	1	1	1	1	1	1	chr16	29599194	29599216	-
hsa-miR-3680-5p	0.1	0.1	0.1	0.1	0.1	0.1	0.1	0.1	0.1	0.1	0.1	0.1	chr16	21506101	21506122	-
hsa-miR-3680-5p	0.1	0.1	0.1	0.1	0.1	0.1	0.1	0.1	0.1	0.1	0.1	0.1	chr16	29599231	29599252	-
hsa-mir-3681	1	1	1	1	1	1	1	1	1	1	1	1	chr2	12199130	12199201	+
hsa-miR-3681-3p	1	1	1	1	1	1	1	1	1	1	1	1	chr2	12199174	12199195	+
hsa-miR-3681-5p	0.1	0.1	0.1	0.1	0.1	0.1	0.1	0.1	0.1	0.1	0.1	0.1	chr2	12199138	12199159	+
hsa-mir-3682	1	1	1	1	1	1	1	1	1	1	1	1	chr2	53849122	53849205	-
hsa-miR-3682-3p	0.5	0.5	0.6	1.3	0.5	0.5	0.6	0.5	0.9	0.5	0.5	0.5	chr2	53849136	53849156	-
hsa-miR-3682-5p	1	1	1	1	1	1	1	1	1	1	1	1	chr2	53849170	53849191	-
hsa-miR-3683	1	1	1	1	1	1	1	1	1	1	1	1	chr7	7067010	7067031	-
hsa-mir-3683	1	1	1	1	1	1	1	1	1	1	1	1	chr7	7066964	7067045	-
hsa-mir-3684	1	1	1	1	1	1	1	1	1	1	1	1	chr4	98997387	98997460	+
hsa-miR-3684	0.7	0.7	1.1	0.9	0.8	0.9	1	0.9	1.1	0.9	0.7	0.7	chr4	98997434	98997454	+
hsa-miR-3685	1.8	1.2	1.6	1.1	1.9	2	1.5	2.4	2	1.7	1.2	1.2	chr12	95309928	95309949	+
hsa-mir-3685	1	1	1	1	1	1	1	1	1	1	1	1	chr12	95309923	95309984	+
hsa-miR-3686	1	1	1	1	1	1	1	1	1	1	1	1	chr8	129484067	129484088	-
hsa-mir-3686	0.1	0.1	0.1	0.1	0.1	0.1	0.1	0.1	0.1	0.1	0.1	0.1	chr8	129484057	129484142	-
hsa-miR-3687	6.4	9.7	7.1	7.6	5.2	6.8	4.7	7	5.1	5.9	5.7	7.1	chr21	8208878	8208901	+
hsa-miR-3687	6.4	9.7	7.1	7.6	5.2	6.8	4.7	7	5.1	5.9	5.7	7.1	chr21	8987404	8987427	+
hsa-mir-3687-1	1.4	2.2	2	1.6	2.1	1.8	1.4	2	1.1	2.1	1.2	2.8	chr21	8208844	8208904	+
hsa-mir-3687-2	1.4	2.2	2	1.6	2.1	1.8	1.4	2	1.1	2.1	1.2	2.8	chr21	8987370	8987430	+
hsa-mir-3688-1	1	1	1	1	1	1	1	1	1	1	1	1	chr4	159128802	159128894	-
hsa-mir-3688-2	1	1	1	1	1	1	1	1	1	1	1	1	chr4	159128805	159128891	+
hsa-miR-3688-3p	0.2	0.2	0.3	0.2	0.2	0.2	0.3	0.2	0.2	0.4	0.2	0.2	chr4	159128814	159128835	-
hsa-miR-3688-3p	0.2	0.2	0.3	0.2	0.2	0.2	0.3	0.2	0.2	0.4	0.2	0.2	chr4	159128861	159128882	+
hsa-miR-3688-5p	1	1	1	1	1	1	1	1	1	1	1	1	chr4	159128860	159128880	-
hsa-miR-3688-5p	1	1	1	1	1	1	1	1	1	1	1	1	chr4	159128816	159128836	+
hsa-mir-3689a	1	1	1	1	1	1	1	1	1	1	1	1	chr9	134849487	134849564	-
hsa-miR-3689a-3p	1	1	1	1	1	1	1	1	1	1	1	1	chr9	134849494	134849515	-
hsa-miR-3689a-5p	1	1	1	1	1	1	1	1	1	1	1	1	chr9	134849534	134849555	-
hsa-mir-3689b	1	1	1	1	1	1	1	1	1	1	1	1	chr9	134850125	134850272	-
hsa-miR-3689b-3p	1	1	1	1	1	1	1	1	1	1	1	1	chr9	134850166	134850187	-
hsa-miR-3689b-5p	1	1	1	1	1	1	1	1	1	1	1	1	chr9	134850206	134850227	-
hsa-miR-3689c	1	1	1	1	1	1	1	1	1	1	1	1	chr9	134849302	134849323	-
hsa-mir-3689c	1	1	1	1	1	1	1	1	1	1	1	1	chr9	134849298	134849369	-
hsa-miR-3689d	1	1	1	1	1	1	1	1	1	1	1	1	chr9	134849660	134849681	-
hsa-miR-3689d	1	1	1	1	1	1	1	1	1	1	1	1	chr9	134850332	134850353	-
hsa-mir-3689d-1	1	1	1	1	1	1	1	1	1	1	1	1	chr9	134849609	134849682	-
hsa-mir-3689d-2	1	1	1	1	1	1	1	1	1	1	1	1	chr9	134850277	134850356	-
hsa-miR-3689e	1	1	1	1	1	1	1	1	1	1	1	1	chr9	134850614	134850635	-
hsa-mir-3689e	1	1	1	1	1	1	1	1	1	1	1	1	chr9	134850570	134850641	-
hsa-miR-3689f	1	1	1	1	1	1	1	1	1	1	1	1	chr9	134850783	134850804	-
hsa-mir-3689f	1	1	1	1	1	1	1	1	1	1	1	1	chr9	134850742	134850807	-
hsa-mir-369	1	1	1	1	1	1	1	1	1	1	1	1	chr14	101065598	101065667	+
hsa-miR-3690	10.2	6.6	33.7	6.2	9.1	6.7	13	3.8	35.5	10.5	30.3	9.4	chrX	1293927	1293949	+
hsa-miR-3690	10.2	6.6	33.7	6.2	9.1	6.7	13	3.8	35.5	10.5	30.3	9.4	chrY	1293927	1293949	+
hsa-mir-3690-1	0.2	0.2	0.2	0.2	0.2	0.2	0.2	0.2	0.2	0.2	0.2	0.2	chrX	1293918	1293992	+
hsa-mir-3690-2	0.2	0.2	0.2	0.2	0.2	0.2	0.2	0.2	0.2	0.2	0.2	0.2	chrY	1293918	1293992	+
hsa-mir-3691	1	1	1	1	1	1	1	1	1	1	1	1	chr6	5148233	5148322	-
hsa-miR-3691-3p	0.9	1	1	1.5	0.8	0.7	0.8	1	0.7	0.9	1	0.8	chr6	5148246	5148267	-
hsa-miR-3691-5p	13.6	18.1	13.7	18.5	19.9	21.5	12.4	16.7	16.8	11.9	11.3	10.8	chr6	5148286	5148308	-
hsa-mir-3692	1	1	1	1	1	1	1	1	1	1	1	1	chr6	157529132	157529200	+
hsa-miR-3692-3p	1	1	1	1	1	1	1	1	1	1	1	1	chr6	157529175	157529198	+
hsa-miR-3692-5p	1	1	1	1	1	1	1	1	1	1	1	1	chr6	157529137	157529160	+
hsa-miR-369-3p	1.6	0.8	1.3	0.8	0.8	0.8	1.2	0.9	0.9	0.9	1	0.8	chr14	101065641	101065661	+
hsa-miR-369-5p	1.7	1.3	2.1	2.5	1.4	1.9	1.1	2.4	1.8	2.6	2	1.3	chr14	101065606	101065627	+
hsa-mir-370	1	1	1	1	1	1	1	1	1	1	1	1	chr14	100911139	100911213	+
hsa-miR-370-3p	0.1	0.1	0.1	0.1	0.1	0.1	0.1	0.2	0.1	0.2	0.1	0.1	chr14	100911186	100911207	+
hsa-miR-370-5p	0.1	0.1	0.1	0.1	0.1	0.1	0.1	0.1	0.1	0.1	0.1	0.1	chr14	100911151	100911172	+
hsa-miR-3713	1	1	1	1	1	1	1	1	1	1	1	1	chr15	76586647	76586666	+
hsa-mir-3713	1	1	1	1	1	1	1	1	1	1	1	1	chr15	76586647	76586691	+
hsa-miR-3714	1	1	1	1	1	1	1	1	1	1	1	1	chr3	16933196	16933217	+
hsa-mir-3714	1	1	1	1	1	1	1	1	1	1	1	1	chr3	16933196	16933260	+
hsa-mir-371a	1	1	1	1	1	1	1	1	1	1	1	1	chr19	53787675	53787741	+
hsa-miR-371a-3p	1	1	1	1	1	1	1	1	1	1	1	1	chr19	53787716	53787738	+
hsa-miR-371a-5p	0.6	0.3	0.3	0.5	0.3	0.3	0.3	0.4	0.3	0.3	0.3	0.3	chr19	53787680	53787699	+
hsa-mir-371b	1	1	1	1	1	1	1	1	1	1	1	1	chr19	53787677	53787742	-
hsa-miR-371b-3p	2.4	5.5	1.7	2.8	2.7	2.3	1.9	3.5	1.4	1.5	2	4.8	chr19	53787678	53787700	-
hsa-miR-371b-5p	35.6	128.2	27	70.8	59.1	79.3	43.6	89	25.7	34.1	36.4	105.6	chr19	53787715	53787736	-
hsa-mir-372	1	1	1	1	1	1	1	1	1	1	1	1	chr19	53787890	53787956	+
hsa-miR-372-3p	0.1	0.1	0.1	0.1	0.1	0.1	0.1	0.1	0.1	0.1	0.1	0.1	chr19	53787931	53787953	+
hsa-miR-372-5p	1	1	1	1	1	1	1	1	1	1	1	1	chr19	53787895	53787917	+
hsa-mir-373	1	1	1	1	1	1	1	1	1	1	1	1	chr19	53788705	53788773	+
hsa-miR-373-3p	1.1	0.8	0.7	1	0.8	0.7	1.5	1	1.1	1.3	0.8	0.8	chr19	53788748	53788770	+
hsa-miR-373-5p	1	1	1	1	1	1	1	1	1	1	1	1	chr19	53788710	53788731	+
hsa-mir-374a	2	2.6	2.7	1.9	1.7	3.5	2.1	2.6	1.8	3.6	1.9	1.6	chrX	74287286	74287357	-
hsa-miR-374a-3p	721.5	152	684.6	144.2	186.1	195.4	830.4	131	425.8	790.5	807.5	164.7	chrX	74287295	74287316	-
hsa-miR-374a-5p	540.8	354.1	546.5	89.6	244	276.6	1284.8	212.2	455.3	1136.5	913.6	233.1	chrX	74287325	74287346	-
hsa-mir-374b	1	1	1	1	1	1	1	1	1	1	1	1	chrX	74218547	74218618	-
hsa-miR-374b-3p	44.9	16.9	40.4	10.7	16.6	16.8	54.6	19.7	27.5	50.6	51.8	19.7	chrX	74218557	74218578	-
hsa-miR-374b-5p	838.8	810.8	813.8	381.5	596.2	807.2	1177	665.3	592	1095.9	861.5	537.5	chrX	74218587	74218608	-
hsa-mir-374c	1	1	1	1	1	1	1	1	1	1	1	1	chrX	74218549	74218618	+
hsa-miR-374c-3p	2.6	1.6	2.8	1.4	2.6	1.4	4.8	1.3	2.8	4	3.2	1.6	chrX	74218587	74218608	+
hsa-miR-374c-5p	0.2	0.2	0.2	0.2	0.2	0.3	0.2	0.2	0.2	0.2	0.3	0.2	chrX	74218561	74218582	+
hsa-miR-375	14.9	23	15.6	33.7	388.8	17.7	12.7	491.8	448.9	1011.6	14.8	18	chr2	219001648	219001669	-
hsa-mir-375	1	1	1	1	1	1	1	1	1	1	1	1	chr2	219001645	219001708	-
hsa-mir-376a-1	1	1	1	1	1	1	1	1	1	1	1	1	chr14	101040782	101040849	+
hsa-mir-376a-2	1	1	1	1	1	1	1	1	1	1	1	1	chr14	101040069	101040148	+
hsa-miR-376a-2-5p	1	1	1	1	1	1	1	1	1	1	1	1	chr14	101040080	101040100	+
hsa-miR-376a-3p	0.1	0.1	0.1	0.1	0.1	0.1	0.1	0.1	0.1	0.1	0.1	0.1	chr14	101040118	101040138	+
hsa-miR-376a-3p	0.1	0.1	0.1	0.1	0.1	0.1	0.1	0.1	0.1	0.1	0.1	0.1	chr14	101040825	101040845	+
hsa-miR-376a-5p	0.9	0.5	0.6	0.5	0.6	0.7	0.6	0.6	1	0.5	0.5	0.5	chr14	101040788	101040809	+
hsa-mir-376b	1	1	1	1	1	1	1	1	1	1	1	1	chr14	101040436	101040535	+
hsa-miR-376b-3p	0.1	0.1	0.1	0.1	0.1	0.1	0.1	0.1	0.1	0.1	0.1	0.1	chr14	101040497	101040518	+
hsa-miR-376b-5p	1	1	1	1	1	1	1	1	1	1	1	1	chr14	101040459	101040480	+
hsa-mir-376c	1	1	1	1	1	1	1	1	1	1	1	1	chr14	101039690	101039755	+
hsa-miR-376c-3p	0.2	0.2	0.2	0.2	0.2	0.2	0.2	0.3	0.2	0.2	0.2	0.2	chr14	101039732	101039752	+
hsa-miR-376c-5p	1	1	1	1	1	1	1	1	1	1	1	1	chr14	101039694	101039714	+
hsa-mir-377	1	1	1	1	1	1	1	1	1	1	1	1	chr14	101062050	101062118	+
hsa-miR-377-3p	0.2	0.2	0.2	0.2	0.2	0.2	0.2	0.2	0.2	0.2	0.2	0.2	chr14	101062094	101062115	+
hsa-miR-377-5p	1	1	1	1	1	1	1	1	1	1	1	1	chr14	101062056	101062077	+
hsa-mir-378a	5	8	6.6	9.8	8.7	8.9	5.4	8.6	7.8	5.8	6.2	11.4	chr5	149732825	149732890	+
hsa-miR-378a-3p	204428	104781	225586	176100	175128	187368	162706	122165	220114	151717	189198	188406	chr5	149732867	149732888	+
hsa-miR-378a-5p	561.5	1472.1	680.2	609.3	1637.8	1480.6	775.7	977.7	821.4	781.9	824.9	947	chr5	149732829	149732850	+
hsa-mir-378b	1	1	1	1	1	1	1	1	1	1	1	1	chr3	10330229	10330285	+
hsa-miR-378b	1.1	1.1	1.1	0.8	0.8	0.8	1.1	0.7	1	0.9	1	1.1	chr3	10330262	10330280	+
hsa-miR-378c	8885.6	4024	7897.7	7067.8	6204.1	6805.3	6615.7	4615.9	8146.5	6493	6470.5	6454.6	chr10	130962634	130962658	-
hsa-mir-378c	1	1	1	1	1	1	1	1	1	1	1	1	chr10	130962588	130962668	-
hsa-miR-378d	415.5	199.3	413.7	339	298.5	345.2	354.8	219.6	415.1	348.1	328.9	284.6	chr4	5923279	5923298	-
hsa-miR-378d	2875.1	1340	2901.3	2380.6	2198.8	2393.8	2332.4	1650.5	2978.9	2045.2	2485.2	2392.4	chr8	93916079	93916098	-
hsa-mir-378d-1	1	1	1	1	1	1	1	1	1	1	1	1	chr4	5923275	5923328	-
hsa-mir-378d-2	1	1	1	1	1	1	1	1	1	1	1	1	chr8	93916022	93916119	-
hsa-miR-378e	38.4	21.4	33.1	19.3	40.8	36	30.9	20.6	31.6	32.9	31.1	32.3	chr5	170028545	170028563	+
hsa-mir-378e	1	1	1	1	1	1	1	1	1	1	1	1	chr5	170028488	170028566	+
hsa-miR-378f	36.9	21.2	30.6	28.9	18.5	23.5	23.7	16.7	31.7	22.5	28.6	31.7	chr1	23929121	23929140	+
hsa-mir-378f	1	1	1	1	1	1	1	1	1	1	1	1	chr1	23929070	23929147	+
hsa-miR-378g	128.7	76.7	122.3	142.9	109	113	90.2	94.6	113.4	75.5	96.7	121.1	chr1	94745880	94745899	-
hsa-mir-378g	1	1	1	1	1	1	1	1	1	1	1	1	chr1	94745860	94745900	-
hsa-miR-378h	1.2	1.3	2.1	1.9	1.4	1.8	2	1.8	1.9	2.3	1.6	1.8	chr5	154829466	154829486	+
hsa-mir-378h	1	1	1	1	1	1	1	1	1	1	1	1	chr5	154829458	154829540	+
hsa-miR-378i	1912.3	800.6	1937.3	1462	1348.3	1449.3	1579.2	1066	2041.3	1279.8	1600.9	1573	chr22	41923271	41923291	-
hsa-mir-378i	1	1	1	1	1	1	1	1	1	1	1	1	chr22	41923222	41923297	-
hsa-miR-378j	1	1	1	1	1	1	1	1	1	1	1	1	chr17	37615001	37615019	-
hsa-mir-378j	1	1	1	1	1	1	1	1	1	1	1	1	chr17	37614931	37615039	-
hsa-mir-379	1	1	1	1	1	1	1	1	1	1	1	1	chr14	101022066	101022132	+
hsa-miR-379-3p	1	1	1	1	1	1	1	1	1	1	1	1	chr14	101022109	101022130	+
hsa-miR-379-5p	0.6	0.6	0.7	0.8	0.6	0.8	0.7	0.6	0.9	1.2	0.6	0.6	chr14	101022071	101022091	+
hsa-mir-380	1	1	1	1	1	1	1	1	1	1	1	1	chr14	101025017	101025077	+
hsa-miR-380-3p	0.1	0.1	0.1	0.1	0.1	0.1	0.1	0.1	0.1	0.1	0.1	0.1	chr14	101025056	101025077	+
hsa-miR-380-5p	1	1	1	1	1	1	1	1	1	1	1	1	chr14	101025021	101025042	+
hsa-mir-381	1	1	1	1	1	1	1	1	1	1	1	1	chr14	101045920	101045994	+
hsa-miR-381-3p	4.1	3.9	2.3	4.9	3.3	2.7	4.8	2.9	4.3	2.2	1.9	2.8	chr14	101045968	101045989	+
hsa-miR-381-5p	1	1	1	1	1	1	1	1	1	1	1	1	chr14	101045927	101045948	+
hsa-mir-382	1	1	1	1	1	1	1	1	1	1	1	1	chr14	101054306	101054381	+
hsa-miR-382-3p	0.1	0.1	0.1	0.1	0.1	0.1	0.1	0.1	0.1	0.1	0.1	0.1	chr14	101054352	101054372	+
hsa-miR-382-5p	1.6	1.2	1.3	2.6	1.9	1.7	1.2	2.1	1.8	1.4	1.5	1.2	chr14	101054316	101054337	+
hsa-mir-383	1	1	1	1	1	1	1	1	1	1	1	1	chr8	14853438	14853510	-
hsa-miR-383-3p	1	1	1	1	1	1	1	1	1	1	1	1	chr8	14853443	14853461	-
hsa-miR-383-5p	1	1	1	1	1	1	1	1	1	1	1	1	chr8	14853483	14853504	-
hsa-miR-384	1	1	1	1	1	1	1	1	1	1	1	1	chrX	76919285	76919304	-
hsa-mir-384	1	1	1	1	1	1	1	1	1	1	1	1	chrX	76919273	76919360	-
hsa-miR-3907	1	1	1	1	1	1	1	1	1	1	1	1	chr7	151433526	151433547	-
hsa-mir-3907	1	1	1	1	1	1	1	1	1	1	1	1	chr7	151433489	151433639	-
hsa-miR-3908	1	1	1	1	1	1	1	1	1	1	1	1	chr12	123536413	123536434	+
hsa-mir-3908	1	1	1	1	1	1	1	1	1	1	1	1	chr12	123536409	123536534	+
hsa-miR-3909	775.3	351.4	617	455.2	411	431.3	621.8	435.6	653.5	605.9	551.5	589.6	chr22	35335710	35335731	+
hsa-mir-3909	16.2	26.2	14.3	29.5	22.3	16.9	18.3	22.8	20.1	16.4	15.3	25.6	chr22	35335640	35335758	+
hsa-miR-3910	1	1	1	1	1	1	1	1	1	1	1	1	chr9	91636313	91636332	+
hsa-miR-3910	1	1	1	1	1	1	1	1	1	1	1	1	chr9	91636277	91636296	-
hsa-mir-3910-1	1	1	1	1	1	1	1	1	1	1	1	1	chr9	91636251	91636361	+
hsa-mir-3910-2	1	1	1	1	1	1	1	1	1	1	1	1	chr9	91636264	91636345	-
hsa-miR-3911	0.5	0.5	0.6	0.5	0.9	0.8	0.6	0.6	0.5	0.9	0.5	0.5	chr9	127690763	127690784	-
hsa-mir-3911	0.1	0.1	0.1	0.1	0.1	0.1	0.1	0.1	0.1	0.1	0.1	0.1	chr9	127690687	127690795	-
hsa-mir-3912	1	1	1	1	1	1	1	1	1	1	1	1	chr5	171386656	171386760	-
hsa-miR-3912-3p	19.7	10.8	22.5	13	12.2	11.1	18.2	9.1	17.5	14.9	19.8	9.3	chr5	171386678	171386698	-
hsa-miR-3912-5p	1	1	1	1	1	1	1	1	1	1	1	1	chr5	171386712	171386732	-
hsa-mir-3913-1	1	1	1	1	1	1	1	1	1	1	1	1	chr12	69584722	69584823	-
hsa-mir-3913-2	1	1	1	1	1	1	1	1	1	1	1	1	chr12	69584723	69584822	+
hsa-miR-3913-3p	0.1	0.1	0.1	0.1	0.1	0.1	0.1	0.1	0.1	0.1	0.1	0.1	chr12	69584744	69584765	-
hsa-miR-3913-3p	0.1	0.1	0.1	0.1	0.1	0.1	0.1	0.1	0.1	0.1	0.1	0.1	chr12	69584780	69584801	+
hsa-miR-3913-5p	3.8	3.5	4.1	3.9	4.6	4.6	3.5	3.1	2.7	3.6	4.2	2.3	chr12	69584780	69584801	-
hsa-miR-3913-5p	2.3	1.4	2.7	2	1.6	1.6	2.5	1.7	1.7	2.2	2.9	1.4	chr12	69584744	69584765	+
hsa-miR-3914	1	1	1	1	1	1	1	1	1	1	1	1	chr7	71307687	71307708	-
hsa-miR-3914	1	1	1	1	1	1	1	1	1	1	1	1	chr7	71307734	71307755	+
hsa-mir-3914-1	1	1	1	1	1	1	1	1	1	1	1	1	chr7	71307672	71307770	-
hsa-mir-3914-2	1	1	1	1	1	1	1	1	1	1	1	1	chr7	71307674	71307768	+
hsa-miR-3915	1	1	1	1	1	1	1	1	1	1	1	1	chrX	32583711	32583732	-
hsa-mir-3915	1	1	1	1	1	1	1	1	1	1	1	1	chrX	32583656	32583752	-
hsa-miR-3916	14.4	13.6	11.8	17.3	10.1	7	8.4	12.1	7.4	7.8	6.3	7.7	chr1	247202016	247202041	-
hsa-mir-3916	1	1	1	1	1	1	1	1	1	1	1	1	chr1	247201967	247202060	-
hsa-mir-3917	1	1	1	1	1	1	1	1	1	1	1	1	chr1	25906362	25906454	-
hsa-miR-3917	0.2	0.2	0.2	0.2	0.2	0.2	0.2	0.1	0.1	0.2	0.2	0.2	chr1	25906384	25906403	-
hsa-miR-3918	1	0.7	0.6	0.6	0.7	3.2	0.7	0.6	0.9	0.6	0.9	0.7	chr6	158764715	158764735	-
hsa-mir-3918	0.7	0.7	0.7	0.7	0.8	1.1	0.9	0.8	1.1	0.7	0.9	1.6	chr6	158764661	158764753	-
hsa-miR-3919	0.1	0.1	0.1	0.1	0.1	0.1	0.1	0.1	0.1	0.1	0.1	0.1	chr3	159282700	159282720	+
hsa-mir-3919	0.1	0.1	0.1	0.1	0.1	0.1	0.1	0.1	0.1	0.1	0.1	0.1	chr3	159282646	159282734	+
hsa-miR-3920	1	1	1	1	1	1	1	1	1	1	1	1	chr11	101519834	101519855	-
hsa-mir-3920	1	1	1	1	1	1	1	1	1	1	1	1	chr11	101519820	101519905	-
hsa-miR-3921	1	1	1	1	1	1	1	1	1	1	1	1	chr3	99964325	99964347	-
hsa-mir-3921	1	1	1	1	1	1	1	1	1	1	1	1	chr3	99964314	99964398	-
hsa-mir-3922	1	1	1	1	1	1	1	1	1	1	1	1	chr12	104591633	104591716	+
hsa-miR-3922-3p	11.5	14.8	13.1	17.6	11.3	9.7	10	13.6	17.7	10.3	11	8.6	chr12	104591694	104591715	+
hsa-miR-3922-5p	0.2	0.2	0.2	0.4	0.2	0.2	0.2	0.2	0.2	0.2	0.2	0.2	chr12	104591645	104591667	+
hsa-miR-3923	1	1	1	1	1	1	1	1	1	1	1	1	chr3	79507937	79507958	+
hsa-mir-3923	1	1	1	1	1	1	1	1	1	1	1	1	chr3	79507887	79507969	+
hsa-miR-3924	1	1	1	1	1	1	1	1	1	1	1	1	chr10	57304489	57304510	-
hsa-mir-3924	1	1	1	1	1	1	1	1	1	1	1	1	chr10	57304479	57304559	-
hsa-mir-3925	1	1	1	1	1	1	1	1	1	1	1	1	chr6	36622436	36622512	-
hsa-miR-3925-3p	0.1	0.2	0.1	0.2	0.2	0.2	0.1	0.1	0.1	0.2	0.2	0.2	chr6	36622446	36622466	-
hsa-miR-3925-5p	0.9	2.1	1	2.8	1.1	1.5	1.1	1.2	0.8	0.9	0.9	1.8	chr6	36622480	36622501	-
hsa-miR-3926	1	1	1	1	1	1	1	1	1	1	1	1	chr8	12727274	12727294	-
hsa-miR-3926	1	1	1	1	1	1	1	1	1	1	1	1	chr8	12727242	12727262	+
hsa-mir-3926-1	1	1	1	1	1	1	1	1	1	1	1	1	chr8	12727232	12727304	-
hsa-mir-3926-2	1	1	1	1	1	1	1	1	1	1	1	1	chr8	12727237	12727299	+
hsa-mir-3927	1	1	1	1	1	1	1	1	1	1	1	1	chr9	109511475	109511545	-
hsa-miR-3927-3p	1	1	1	1	1	1	1	1	1	1	1	1	chr9	109511480	109511501	-
hsa-miR-3927-5p	1	1	1	1	1	1	1	1	1	1	1	1	chr9	109511518	109511538	-
hsa-mir-3928	1	1	1	1	1	1	1	1	1	1	1	1	chr22	31160062	31160119	-
hsa-miR-3928-3p	34.1	32.6	31.6	47.8	25.3	35.2	32.5	29.5	31.5	31.6	37	29.6	chr22	31160062	31160083	-
hsa-miR-3928-5p	0.3	0.4	0.3	0.3	0.3	0.3	0.3	0.3	0.3	0.3	0.3	0.3	chr22	31160095	31160117	-
hsa-miR-3929	1	1	1	1	1	1	1	1	1	1	1	1	chr18	35934088	35934110	-
hsa-mir-3929	1	1	1	1	1	1	1	1	1	1	1	1	chr18	35934088	35934142	-
hsa-mir-3934	1	1	1	1	1	1	1	1	1	1	1	1	chr6	33698128	33698234	+
hsa-miR-3934-3p	1	1	1	1	1	1	1	1	1	1	1	1	chr6	33698191	33698212	+
hsa-miR-3934-5p	0.4	0.4	0.4	0.4	0.6	0.5	0.4	0.6	0.5	0.5	0.4	0.4	chr6	33698152	33698173	+
hsa-mir-3935	1	1	1	1	1	1	1	1	1	1	1	1	chr16	56245520	56245623	+
hsa-miR-3935	0.1	0.1	0.1	0.1	0.1	0.1	0.1	0.1	0.1	0.1	0.1	0.1	chr16	56245577	56245598	+
hsa-mir-3936	1	1	1	1	1	1	1	1	1	1	1	1	chr5	132365490	132365599	-
hsa-miR-3936	0.2	0.1	0.1	0.1	0.1	0.1	0.1	0.1	0.1	0.1	0.1	0.1	chr5	132365513	132365534	-
hsa-miR-3937	1	1	1	1	1	1	1	1	1	1	1	1	chrX	39661276	39661298	+
hsa-mir-3937	1	1	1	1	1	1	1	1	1	1	1	1	chrX	39661216	39661321	+
hsa-mir-3938	1	1	1	1	1	1	1	1	1	1	1	1	chr3	55852492	55852594	-
hsa-miR-3938	0.1	0.1	0.1	0.1	0.1	0.1	0.1	0.1	0.1	0.1	0.1	0.1	chr3	55852515	55852536	-
hsa-miR-3939	2.8	2.3	3.2	3.2	1.9	2	3.1	2.5	3.1	1.9	3.4	1.7	chr6	166997830	166997851	-
hsa-mir-3939	0.1	0.1	0.1	0.1	0.1	0.1	0.1	0.1	0.1	0.1	0.1	0.1	chr6	166997807	166997912	-
hsa-mir-3940	1	1	1	1	1	1	1	1	1	1	1	1	chr19	6416410	6416511	-
hsa-miR-3940-3p	3.4	4.2	2.4	2.5	6.9	5.9	3.3	3.1	3.3	4.4	2.6	3.8	chr19	6416434	6416455	-
hsa-miR-3940-5p	0.3	0.3	0.3	0.3	0.4	0.4	0.4	0.5	0.3	0.4	0.3	0.3	chr19	6416470	6416489	-
hsa-miR-3941	0.2	0.2	0.3	0.2	0.2	0.2	0.3	0.2	0.3	0.3	0.2	0.2	chr10	122417024	122417045	+
hsa-mir-3941	0.2	0.2	0.2	0.2	0.2	0.2	0.2	0.2	0.2	0.3	0.3	0.2	chr10	122416965	122417067	+
hsa-mir-3942	1	1	1	1	1	1	1	1	1	1	1	1	chr15	35372256	35372364	-
hsa-miR-3942-3p	0.4	0.4	0.5	0.4	0.4	0.4	0.5	0.4	0.4	0.7	0.5	0.4	chr15	35372280	35372300	-
hsa-miR-3942-5p	1.8	1.4	2.7	1.6	1.5	1.3	2.7	1.9	2.7	2.7	1.7	1.4	chr15	35372321	35372342	-
hsa-miR-3943	1	1	1	1	1	1	1	1	1	1	1	1	chr7	43150917	43150939	+
hsa-mir-3943	1	1	1	1	1	1	1	1	1	1	1	1	chr7	43150895	43150994	+
hsa-mir-3944	1	1	1	1	1	1	1	1	1	1	1	1	chr10	133371556	133371663	-
hsa-miR-3944-3p	2.7	3.3	2.7	1.5	4.5	2.3	1.7	2.2	2.2	2.2	2.9	2.3	chr10	133371579	133371601	-
hsa-miR-3944-5p	1.4	2.3	1.6	1.2	5.4	1.2	1.6	1.3	1.8	2.1	2	1.9	chr10	133371621	133371641	-
hsa-mir-3945	1.2	2.9	0.9	0.8	0.9	1.3	1	1.5	0.9	0.8	0.8	0.9	chr4	184851013	184851110	-
hsa-miR-3945	0.1	0.1	0.1	0.1	0.1	0.1	0.1	0.1	0.1	0.1	0.1	0.1	chr4	184851066	184851088	-
hsa-mir-3960	1	1	1	1	1	1	1	1	1	1	1	1	chr9	127785833	127785923	+
hsa-miR-3960	0.3	0.2	0.4	0.2	0.2	0.2	0.2	0.2	0.2	0.2	0.2	0.2	chr9	127785879	127785898	+
hsa-miR-3972	1	1	1	1	1	1	1	1	1	1	1	1	chr1	17277948	17277969	+
hsa-mir-3972	1	1	1	1	1	1	1	1	1	1	1	1	chr1	17277889	17277975	+
hsa-miR-3973	1	1	1	1	1	1	1	1	1	1	1	1	chr11	36010181	36010203	+
hsa-mir-3973	1	1	1	1	1	1	1	1	1	1	1	1	chr11	36010098	36010204	+
hsa-miR-3974	1	1	1	1	1	1	1	1	1	1	1	1	chr12	17673308	17673330	+
hsa-mir-3974	1	1	1	1	1	1	1	1	1	1	1	1	chr12	17673299	17673394	+
hsa-miR-3975	1	1	1	1	1	1	1	1	1	1	1	1	chr18	35591782	35591803	+
hsa-mir-3975	1	1	1	1	1	1	1	1	1	1	1	1	chr18	35591737	35591806	+
hsa-miR-3976	1	1	1	1	1	1	1	1	1	1	1	1	chr18	5840702	5840725	+
hsa-mir-3976	1	1	1	1	1	1	1	1	1	1	1	1	chr18	5840695	5840833	+
hsa-miR-3977	1	1	1	1	1	1	1	1	1	1	1	1	chr5	82840157	82840179	+
hsa-mir-3977	1	1	1	1	1	1	1	1	1	1	1	1	chr5	82840155	82840224	+
hsa-miR-3978	1	1	1	1	1	1	1	1	1	1	1	1	chrX	110082121	110082144	+
hsa-mir-3978	1	1	1	1	1	1	1	1	1	1	1	1	chrX	110082118	110082218	+
hsa-mir-409	1	1	1	1	1	1	1	1	1	1	1	1	chr14	101065300	101065378	+
hsa-miR-409-3p	3.3	17.5	6.3	14.2	7.2	4.3	3.4	14.7	6.5	13	3.9	10.6	chr14	101065346	101065367	+
hsa-miR-409-5p	0.5	0.5	0.5	0.5	1.7	0.5	0.7	0.5	0.5	0.5	0.5	1.1	chr14	101065314	101065336	+
hsa-mir-410	1	1	1	1	1	1	1	1	1	1	1	1	chr14	101065912	101065991	+
hsa-miR-410-3p	4.4	6.3	6.4	6.3	5	4.4	7.6	6.1	7.9	9.5	3.5	5.9	chr14	101065961	101065981	+
hsa-miR-410-5p	1	1	1	1	1	1	1	1	1	1	1	1	chr14	101065925	101065945	+
hsa-mir-411	1	1	1	1	1	1	1	1	1	1	1	1	chr14	101023325	101023420	+
hsa-miR-411-3p	0.1	0.1	0.1	0.1	0.1	0.1	0.1	0.1	0.1	0.1	0.1	0.1	chr14	101023375	101023396	+
hsa-miR-411-5p	17.2	6.9	9.8	9.4	5.8	10.8	22.1	8.8	11.7	26	14.5	13	chr14	101023340	101023360	+
hsa-mir-412	1	1	1	1	1	1	1	1	1	1	1	1	chr14	101065447	101065537	+
hsa-miR-412-3p	1	1	1	1	1	1	1	1	1	1	1	1	chr14	101065500	101065522	+
hsa-miR-412-5p	0.2	0.2	0.3	0.2	0.2	0.2	0.2	0.2	0.3	0.2	0.3	0.2	chr14	101065465	101065487	+
hsa-miR-421	4069	3103.8	3342.9	2692.2	2786.6	3020.7	4406.7	3296.7	3427.7	3740	3320	3601.8	chrX	74218392	74218414	-
hsa-mir-421	54	34.5	36.5	27.3	54.4	41.8	50.5	54	38	44.9	39.5	39.3	chrX	74218377	74218461	-
hsa-miR-422a	1	1	1	1	1	1	1	1	1	1	1	1	chr15	63870989	63871010	-
hsa-mir-422a	1	1	1	1	1	1	1	1	1	1	1	1	chr15	63870930	63871019	-
hsa-mir-423	0.9	0.6	0.6	1.3	0.6	0.6	0.5	0.8	0.6	0.7	0.6	0.9	chr17	30117079	30117172	+
hsa-miR-423-3p	29295.9	14976.1	25278.5	40940.6	14918.9	12675.6	14259.6	24435.6	21607.9	13892.4	16603.4	24833.7	chr17	30117131	30117153	+
hsa-miR-423-5p	15925.7	13495.5	13470.9	32510.9	13654	12610.4	10536.8	18289.4	12260.6	9745.7	10214.4	22890.9	chr17	30117095	30117117	+
hsa-mir-424	1	1	1	1	1	1	1	1	1	1	1	1	chrX	134546614	134546711	-
hsa-miR-424-3p	99.6	88.3	103.8	107.7	107.2	119.6	99	133.5	111.5	84	90.8	150.4	chrX	134546644	134546664	-
hsa-miR-424-5p	70.5	26.4	75.4	17.8	32.7	42.9	100.7	26.7	66.4	125.1	106.2	28.8	chrX	134546680	134546701	-
hsa-mir-425	0.3	0.4	0.3	0.3	0.4	0.5	0.3	0.4	0.3	0.3	0.5	0.7	chr3	49020148	49020234	-
hsa-miR-4251	1	1	1	1	1	1	1	1	1	1	1	1	chr1	3128009	3128025	+
hsa-mir-4251	1	1	1	1	1	1	1	1	1	1	1	1	chr1	3127975	3128035	+
hsa-miR-4252	1	1	1	1	1	1	1	1	1	1	1	1	chr1	6429844	6429862	-
hsa-mir-4252	1	1	1	1	1	1	1	1	1	1	1	1	chr1	6429834	6429896	-
hsa-miR-4253	1	1	1	1	1	1	1	1	1	1	1	1	chr1	22863169	22863186	-
hsa-mir-4253	1	1	1	1	1	1	1	1	1	1	1	1	chr1	22863159	22863226	-
hsa-miR-425-3p	751.4	1044.6	918	896.5	1017.3	1015.2	937.6	1058	1102.5	1070.4	1389.5	1393.9	chr3	49020159	49020180	-
hsa-miR-4254	1	1	1	1	1	1	1	1	1	1	1	1	chr1	31758670	31758692	-
hsa-mir-4254	1	1	1	1	1	1	1	1	1	1	1	1	chr1	31758660	31758735	-
hsa-miR-4255	1	1	1	1	1	1	1	1	1	1	1	1	chr1	37161573	37161589	+
hsa-mir-4255	1	1	1	1	1	1	1	1	1	1	1	1	chr1	37161563	37161634	+
hsa-miR-425-5p	3200.2	4055.5	3316.3	2326.6	4334.5	4325.3	4478.7	4130.2	4119.1	4681.3	4572.2	5330	chr3	49020199	49020221	-
hsa-miR-4256	1	1	1	1	1	1	1	1	1	1	1	1	chr1	112461806	112461823	-
hsa-mir-4256	1	1	1	1	1	1	1	1	1	1	1	1	chr1	112461770	112461833	-
hsa-miR-4257	1	1	1	1	1	1	1	1	1	1	1	1	chr1	150551987	150552004	+
hsa-mir-4257	1	1	1	1	1	1	1	1	1	1	1	1	chr1	150551929	150552014	+
hsa-miR-4258	1	1	1	1	1	1	1	1	1	1	1	1	chr1	154975703	154975719	+
hsa-mir-4258	1	1	1	1	1	1	1	1	1	1	1	1	chr1	154975693	154975783	+
hsa-miR-4259	1	1	1	1	1	1	1	1	1	1	1	1	chr1	159899989	159900010	-
hsa-mir-4259	1	1	1	1	1	1	1	1	1	1	1	1	chr1	159899979	159900079	-
hsa-miR-4260	1	1	1	1	1	1	1	1	1	1	1	1	chr1	209623482	209623500	-
hsa-mir-4260	1	1	1	1	1	1	1	1	1	1	1	1	chr1	209623444	209623510	-
hsa-miR-4261	1	1	1	1	1	1	1	1	1	1	1	1	chr2	10192624	10192639	-
hsa-mir-4261	1	1	1	1	1	1	1	1	1	1	1	1	chr2	10192614	10192671	-
hsa-miR-4262	1	1	1	1	1	1	1	1	1	1	1	1	chr2	11836943	11836959	-
hsa-mir-4262	1	1	1	1	1	1	1	1	1	1	1	1	chr2	11836933	11836986	-
hsa-miR-4263	1	1	1	1	1	1	1	1	1	1	1	1	chr2	27996422	27996439	+
hsa-mir-4263	1	1	1	1	1	1	1	1	1	1	1	1	chr2	27996367	27996449	+
hsa-miR-4264	1	1	1	1	1	1	1	1	1	1	1	1	chr2	79649333	79649349	-
hsa-mir-4264	1	1	1	1	1	1	1	1	1	1	1	1	chr2	79649294	79649359	-
hsa-miR-4265	1	1	1	1	1	1	1	1	1	1	1	1	chr2	109141500	109141518	-
hsa-mir-4265	1	1	1	1	1	1	1	1	1	1	1	1	chr2	109141490	109141588	-
hsa-miR-4266	1	1	1	1	1	1	1	1	1	1	1	1	chr2	109313581	109313596	-
hsa-mir-4266	1	1	1	1	1	1	1	1	1	1	1	1	chr2	109313571	109313625	-
hsa-miR-4267	1	1	1	1	1	1	1	1	1	1	1	1	chr2	110070017	110070032	-
hsa-mir-4267	1	1	1	1	1	1	1	1	1	1	1	1	chr2	110069961	110070042	-
hsa-miR-4268	1	1	1	1	1	1	1	1	1	1	1	1	chr2	219906512	219906532	-
hsa-mir-4268	1	1	1	1	1	1	1	1	1	1	1	1	chr2	219906502	219906565	-
hsa-miR-4269	1	1	1	1	1	1	1	1	1	1	1	1	chr2	239305472	239305492	+
hsa-mir-4269	1	1	1	1	1	1	1	1	1	1	1	1	chr2	239305462	239305545	+
hsa-miR-4270	1	1	1	1	1	1	1	1	1	1	1	1	chr3	15496279	15496298	-
hsa-mir-4270	1	1	1	1	1	1	1	1	1	1	1	1	chr3	15496239	15496308	-
hsa-miR-4271	1	1	1	1	1	1	1	1	1	1	1	1	chr3	49274158	49274176	+
hsa-mir-4271	1	1	1	1	1	1	1	1	1	1	1	1	chr3	49274120	49274186	+
hsa-miR-4272	1	1	1	1	1	1	1	1	1	1	1	1	chr3	67225500	67225517	+
hsa-mir-4272	1	1	1	1	1	1	1	1	1	1	1	1	chr3	67225464	67225527	+
hsa-miR-4273	1	1	1	1	1	1	1	1	1	1	1	1	chr3	75738290	75738307	+
hsa-mir-4273	1	1	1	1	1	1	1	1	1	1	1	1	chr3	75738280	75738363	+
hsa-miR-4274	1	1	1	1	1	1	1	1	1	1	1	1	chr4	7460091	7460108	+
hsa-mir-4274	1	1	1	1	1	1	1	1	1	1	1	1	chr4	7460028	7460118	+
hsa-miR-4275	1	1	1	1	1	1	1	1	1	1	1	1	chr4	28819592	28819608	+
hsa-mir-4275	1	1	1	1	1	1	1	1	1	1	1	1	chr4	28819582	28819668	+
hsa-miR-4276	1	1	1	1	1	1	1	1	1	1	1	1	chr4	174423805	174423821	+
hsa-mir-4276	1	1	1	1	1	1	1	1	1	1	1	1	chr4	174423795	174423864	+
hsa-miR-4277	1	1	1	1	1	1	1	1	1	1	1	1	chr5	1708838	1708858	-
hsa-mir-4277	1	1	1	1	1	1	1	1	1	1	1	1	chr5	1708785	1708868	-
hsa-miR-4278	1	1	1	1	1	1	1	1	1	1	1	1	chr5	6827863	6827880	-
hsa-mir-4278	1	1	1	1	1	1	1	1	1	1	1	1	chr5	6827853	6827921	-
hsa-miR-4279	1	1	1	1	1	1	1	1	1	1	1	1	chr5	31936112	31936127	-
hsa-mir-4279	1	1	1	1	1	1	1	1	1	1	1	1	chr5	31936102	31936159	-
hsa-miR-4280	1	1	1	1	1	1	1	1	1	1	1	1	chr5	87114924	87114944	-
hsa-mir-4280	1	1	1	1	1	1	1	1	1	1	1	1	chr5	87114879	87114954	-
hsa-miR-4281	1	1	1	1	1	1	1	1	1	1	1	1	chr5	176629449	176629466	-
hsa-mir-4281	1	1	1	1	1	1	1	1	1	1	1	1	chr5	176629439	176629500	-
hsa-miR-4282	1	1	1	1	1	1	1	1	1	1	1	1	chr6	72967697	72967714	-
hsa-mir-4282	1	1	1	1	1	1	1	1	1	1	1	1	chr6	72967687	72967753	-
hsa-miR-4283	1	1	1	1	1	1	1	1	1	1	1	1	chr7	56955838	56955854	-
hsa-miR-4283	1	1	1	1	1	1	1	1	1	1	1	1	chr7	63621100	63621116	+
hsa-mir-4283-1	1	1	1	1	1	1	1	1	1	1	1	1	chr7	56955785	56955864	-
hsa-mir-4283-2	1	1	1	1	1	1	1	1	1	1	1	1	chr7	63621090	63621169	+
hsa-mir-4284	1	1	1	1	1	1	1	1	1	1	1	1	chr7	73711317	73711397	+
hsa-miR-4284	0.1	0.1	0.2	0.1	0.1	0.1	0.1	0.1	0.1	0.1	0.1	0.1	chr7	73711327	73711344	+
hsa-miR-4285	1	1	1	1	1	1	1	1	1	1	1	1	chr7	102293113	102293130	+
hsa-mir-4285	1	1	1	1	1	1	1	1	1	1	1	1	chr7	102293103	102293187	+
hsa-miR-4286	14.6	54	25.6	27.6	42.6	33.4	30.2	42.6	25.3	25.6	26	25.9	chr8	10666988	10667004	+
hsa-mir-4286	1	1	1	1	1	1	1	1	1	1	1	1	chr8	10666978	10667070	+
hsa-miR-4287	1	1	1	1	1	1	1	1	1	1	1	1	chr8	27886088	27886106	-
hsa-mir-4287	1	1	1	1	1	1	1	1	1	1	1	1	chr8	27886039	27886116	-
hsa-miR-4288	1	1	1	1	1	1	1	1	1	1	1	1	chr8	28505126	28505142	-
hsa-mir-4288	1	1	1	1	1	1	1	1	1	1	1	1	chr8	28505116	28505182	-
hsa-miR-4289	1	1	1	1	1	1	1	1	1	1	1	1	chr9	88745877	88745895	-
hsa-mir-4289	1	1	1	1	1	1	1	1	1	1	1	1	chr9	88745836	88745905	-
hsa-miR-429	17.4	10.9	7.6	9.3	7.5	4.6	15.1	13.5	16.6	78.2	9.3	7.2	chr1	1169055	1169076	+
hsa-mir-429	0.1	0.1	0.1	0.1	0.1	0.1	0.1	0.1	0.1	0.1	0.1	0.1	chr1	1169005	1169087	+
hsa-miR-4290	1	1	1	1	1	1	1	1	1	1	1	1	chr9	90023451	90023469	-
hsa-mir-4290	1	1	1	1	1	1	1	1	1	1	1	1	chr9	90023441	90023535	-
hsa-miR-4291	1	1	1	1	1	1	1	1	1	1	1	1	chr9	93819367	93819382	+
hsa-mir-4291	1	1	1	1	1	1	1	1	1	1	1	1	chr9	93819357	93819421	+
hsa-mir-4292	1	1	1	1	1	1	1	1	1	1	1	1	chr9	136830957	136831023	+
hsa-miR-4292	0.1	0.1	0.1	0.1	0.1	0.1	0.1	0.1	0.1	0.1	0.1	0.1	chr9	136830996	136831013	+
hsa-miR-4293	1	1	1	1	1	1	1	1	1	1	1	1	chr10	14383210	14383226	-
hsa-mir-4293	1	1	1	1	1	1	1	1	1	1	1	1	chr10	14383200	14383277	-
hsa-miR-4294	1	1	1	1	1	1	1	1	1	1	1	1	chr10	48985561	48985577	-
hsa-mir-4294	1	1	1	1	1	1	1	1	1	1	1	1	chr10	48985512	48985587	-
hsa-miR-4295	1	1	1	1	1	1	1	1	1	1	1	1	chr10	112634180	112634197	+
hsa-mir-4295	1	1	1	1	1	1	1	1	1	1	1	1	chr10	112634170	112634254	+
hsa-miR-4296	1	1	1	1	1	1	1	1	1	1	1	1	chr10	125032844	125032860	-
hsa-mir-4296	1	1	1	1	1	1	1	1	1	1	1	1	chr10	125032783	125032870	-
hsa-miR-4297	1	1	1	1	1	1	1	1	1	1	1	1	chr10	129843349	129843364	-
hsa-mir-4297	1	1	1	1	1	1	1	1	1	1	1	1	chr10	129843299	129843374	-
hsa-miR-4298	1	1	1	1	1	1	1	1	1	1	1	1	chr11	1859505	1859526	-
hsa-mir-4298	1	1	1	1	1	1	1	1	1	1	1	1	chr11	1859464	1859536	-
hsa-miR-4299	1	1	1	1	1	1	1	1	1	1	1	1	chr11	11656661	11656678	-
hsa-mir-4299	1	1	1	1	1	1	1	1	1	1	1	1	chr11	11656651	11656722	-
hsa-miR-4300	1	1	1	1	1	1	1	1	1	1	1	1	chr11	81890751	81890768	-
hsa-mir-4300	1	1	1	1	1	1	1	1	1	1	1	1	chr11	81890741	81890836	-
hsa-miR-4301	1	1	1	1	1	1	1	1	1	1	1	1	chr11	113450059	113450078	-
hsa-mir-4301	1	1	1	1	1	1	1	1	1	1	1	1	chr11	113450023	113450088	-
hsa-miR-4302	1	1	1	1	1	1	1	1	1	1	1	1	chr12	25874052	25874069	-
hsa-mir-4302	1	1	1	1	1	1	1	1	1	1	1	1	chr12	25874020	25874079	-
hsa-miR-4303	1	1	1	1	1	1	1	1	1	1	1	1	chr12	97995422	97995438	-
hsa-mir-4303	1	1	1	1	1	1	1	1	1	1	1	1	chr12	97995383	97995448	-
hsa-miR-4304	1	1	1	1	1	1	1	1	1	1	1	1	chr12	123010702	123010718	-
hsa-mir-4304	1	1	1	1	1	1	1	1	1	1	1	1	chr12	123010667	123010728	-
hsa-miR-4305	1	1	1	1	1	1	1	1	1	1	1	1	chr13	39664108	39664125	-
hsa-mir-4305	1	1	1	1	1	1	1	1	1	1	1	1	chr13	39664034	39664135	-
hsa-miR-4306	1	1	1	1	1	1	1	1	1	1	1	1	chr13	99643123	99643139	+
hsa-mir-4306	1	1	1	1	1	1	1	1	1	1	1	1	chr13	99643059	99643149	+
hsa-miR-4307	1	1	1	1	1	1	1	1	1	1	1	1	chr14	26908697	26908715	+
hsa-mir-4307	1	1	1	1	1	1	1	1	1	1	1	1	chr14	26908642	26908725	+
hsa-miR-4308	1	1	1	1	1	1	1	1	1	1	1	1	chr14	54878123	54878140	-
hsa-mir-4308	1	1	1	1	1	1	1	1	1	1	1	1	chr14	54878113	54878193	-
hsa-miR-4309	1	1	1	1	1	1	1	1	1	1	1	1	chr14	102539654	102539671	+
hsa-mir-4309	1	1	1	1	1	1	1	1	1	1	1	1	chr14	102539644	102539726	+
hsa-mir-431	1	1	1	1	1	1	1	1	1	1	1	1	chr14	100881007	100881120	+
hsa-miR-4310	1	1	1	1	1	1	1	1	1	1	1	1	chr15	41866505	41866520	-
hsa-mir-4310	0.1	0.1	0.1	0.1	0.1	0.1	0.1	0.1	0.1	0.1	0.1	0.1	chr15	41866495	41866551	-
hsa-miR-4311	1	1	1	1	1	1	1	1	1	1	1	1	chr15	66040243	66040260	+
hsa-mir-4311	1	1	1	1	1	1	1	1	1	1	1	1	chr15	66040233	66040332	+
hsa-miR-4312	1	1	1	1	1	1	1	1	1	1	1	1	chr15	68801860	68801878	-
hsa-mir-4312	1	1	1	1	1	1	1	1	1	1	1	1	chr15	68801850	68801925	-
hsa-miR-4313	1	1	1	1	1	1	1	1	1	1	1	1	chr15	75762286	75762305	-
hsa-mir-4313	1	1	1	1	1	1	1	1	1	1	1	1	chr15	75762215	75762315	-
hsa-miR-431-3p	0.2	0.2	0.2	0.2	0.2	0.2	0.2	0.2	0.2	0.2	0.2	0.2	chr14	100881069	100881090	+
hsa-miR-4314	1	1	1	1	1	1	1	1	1	1	1	1	chr17	8088066	8088083	+
hsa-mir-4314	1	1	1	1	1	1	1	1	1	1	1	1	chr17	8088056	8088147	+
hsa-miR-4315	1	1	1	1	1	1	1	1	1	1	1	1	chr17	45475408	45475425	-
hsa-miR-4315	1	1	1	1	1	1	1	1	1	1	1	1	chr17	64822075	64822092	-
hsa-mir-4315-1	1	1	1	1	1	1	1	1	1	1	1	1	chr17	45475363	45475435	-
hsa-mir-4315-2	1	1	1	1	1	1	1	1	1	1	1	1	chr17	64822030	64822102	-
hsa-miR-431-5p	0.7	0.8	0.8	1.4	0.8	0.7	1	0.7	0.8	1.7	1.5	0.8	chr14	100881026	100881046	+
hsa-miR-4316	1	1	1	1	1	1	1	1	1	1	1	1	chr17	77397028	77397044	-
hsa-mir-4316	1	1	1	1	1	1	1	1	1	1	1	1	chr17	77396984	77397054	-
hsa-miR-4317	1	1	1	1	1	1	1	1	1	1	1	1	chr18	6374399	6374415	-
hsa-mir-4317	1	1	1	1	1	1	1	1	1	1	1	1	chr18	6374361	6374425	-
hsa-miR-4318	1	1	1	1	1	1	1	1	1	1	1	1	chr18	37657189	37657205	+
hsa-mir-4318	1	1	1	1	1	1	1	1	1	1	1	1	chr18	37657135	37657215	+
hsa-miR-4319	1	1	1	1	1	1	1	1	1	1	1	1	chr18	44970140	44970156	-
hsa-mir-4319	1	1	1	1	1	1	1	1	1	1	1	1	chr18	44970082	44970166	-
hsa-mir-432	1	1	1	1	1	1	1	1	1	1	1	1	chr14	100884483	100884576	+
hsa-miR-4320	1	1	1	1	1	1	1	1	1	1	1	1	chr18	50126509	50126526	-
hsa-mir-4320	1	1	1	1	1	1	1	1	1	1	1	1	chr18	50126499	50126563	-
hsa-miR-4321	1	1	1	1	1	1	1	1	1	1	1	1	chr19	2250688	2250708	+
hsa-mir-4321	1	1	1	1	1	1	1	1	1	1	1	1	chr19	2250639	2250718	+
hsa-mir-4322	1	1	1	1	1	1	1	1	1	1	1	1	chr19	10230413	10230485	+
hsa-miR-4322	0.1	0.1	0.1	0.1	0.1	0.1	0.1	0.1	0.1	0.1	0.1	0.1	chr19	10230455	10230475	+
hsa-miR-4323	1	1	1	1	1	1	1	1	1	1	1	1	chr19	42133455	42133472	-
hsa-mir-4323	1	1	1	1	1	1	1	1	1	1	1	1	chr19	42133445	42133513	-
hsa-miR-432-3p	1	1	1	1	1	1	1	1	1	1	1	1	chr14	100884544	100884564	+
hsa-miR-4324	1	1	1	1	1	1	1	1	1	1	1	1	chr19	49308807	49308826	-
hsa-mir-4324	1	1	1	1	1	1	1	1	1	1	1	1	chr19	49308797	49308868	-
hsa-miR-4325	1	1	1	1	1	1	1	1	1	1	1	1	chr20	57321564	57321581	-
hsa-mir-4325	1	1	1	1	1	1	1	1	1	1	1	1	chr20	57321502	57321591	-
hsa-miR-432-5p	0.3	0.3	0.3	0.3	0.3	0.3	0.3	0.4	0.3	0.5	0.3	0.3	chr14	100884496	100884518	+
hsa-miR-4326	39.8	32.3	40.4	30.5	42.7	35.3	37.4	46.4	45.6	38.4	33.3	48.1	chr20	63286818	63286837	+
hsa-mir-4326	0.7	0.5	0.6	0.6	0.5	0.5	0.5	0.6	0.7	0.5	0.5	0.7	chr20	63286808	63286866	+
hsa-miR-4327	1	1	1	1	1	1	1	1	1	1	1	1	chr21	30375350	30375368	-
hsa-mir-4327	1	1	1	1	1	1	1	1	1	1	1	1	chr21	30375294	30375378	-
hsa-miR-4328	1	1	1	1	1	1	1	1	1	1	1	1	chrX	78901204	78901220	-
hsa-mir-4328	1	1	1	1	1	1	1	1	1	1	1	1	chrX	78901194	78901249	-
hsa-miR-4329	1	1	1	1	1	1	1	1	1	1	1	1	chrX	112780728	112780746	-
hsa-mir-4329	1	1	1	1	1	1	1	1	1	1	1	1	chrX	112780718	112780788	-
hsa-mir-433	1	1	1	1	1	1	1	1	1	1	1	1	chr14	100881886	100881978	+
hsa-miR-4330	1	1	1	1	1	1	1	1	1	1	1	1	chrX	151168298	151168316	+
hsa-mir-4330	1	1	1	1	1	1	1	1	1	1	1	1	chrX	151168222	151168326	+
hsa-miR-433-3p	0.1	0.1	0.1	0.1	0.1	0.1	0.1	0.1	0.1	0.2	0.1	0.1	chr14	100881949	100881970	+
hsa-miR-433-5p	1	1	1	1	1	1	1	1	1	1	1	1	chr14	100881897	100881918	+
hsa-miR-4417	1	1	1	1	1	1	1	1	1	1	1	1	chr1	5564082	5564099	+
hsa-mir-4417	1	1	1	1	1	1	1	1	1	1	1	1	chr1	5564071	5564143	+
hsa-miR-4418	1	1	1	1	1	1	1	1	1	1	1	1	chr1	22266277	22266294	+
hsa-mir-4418	1	1	1	1	1	1	1	1	1	1	1	1	chr1	22266239	22266300	+
hsa-miR-4419a	1	1	1	1	1	1	1	1	1	1	1	1	chr1	23057880	23057896	-
hsa-mir-4419a	1	1	1	1	1	1	1	1	1	1	1	1	chr1	23057858	23057934	-
hsa-miR-4419b	1	1	1	1	1	1	1	1	1	1	1	1	chr12	128244547	128244564	+
hsa-mir-4419b	1	1	1	1	1	1	1	1	1	1	1	1	chr12	128244506	128244573	+
hsa-miR-4420	7.5	4	9	9.2	3.8	4	6.2	8	16.2	6.8	3.6	5.2	chr1	30739158	30739179	-
hsa-mir-4420	1	1	1	1	1	1	1	1	1	1	1	1	chr1	30739156	30739232	-
hsa-miR-4421	1	1	1	1	1	1	1	1	1	1	1	1	chr1	51059879	51059900	+
hsa-mir-4421	1	1	1	1	1	1	1	1	1	1	1	1	chr1	51059837	51059905	+
hsa-miR-4422	0.3	0.3	0.4	0.4	0.3	0.3	0.4	0.4	0.4	0.3	0.3	0.3	chr1	55225656	55225676	+
hsa-mir-4422	0.1	0.1	0.1	0.1	0.1	0.1	0.1	0.1	0.1	0.1	0.1	0.1	chr1	55225641	55225723	+
hsa-mir-4423	1	1	1	1	1	1	1	1	1	1	1	1	chr1	85133794	85133873	+
hsa-miR-4423-3p	2.1	2	5	1.8	5.4	4.4	2.9	1.6	5.1	2.2	5.4	4.9	chr1	85133842	85133862	+
hsa-miR-4423-5p	2.2	1.8	3.7	2.9	2	2.8	3	2.6	4.5	3.4	2.6	1.8	chr1	85133806	85133827	+
hsa-mir-4424	1.8	1.4	1.8	1	1.1	1	1.8	1.3	0.9	2.2	1.3	1.1	chr1	178677749	178677834	+
hsa-miR-4424	0.7	0.5	0.6	0.7	0.5	0.5	0.5	0.6	0.5	0.6	0.5	0.5	chr1	178677763	178677784	+
hsa-miR-4425	2	1.8	2.1	1.3	1.5	1.6	2.6	1.7	1.4	2.1	2.4	2.4	chr1	25023552	25023573	+
hsa-mir-4425	0.1	0.1	0.1	0.1	0.1	0.1	0.1	0.1	0.1	0.1	0.1	0.1	chr1	25023503	25023586	+
hsa-miR-4426	0.4	0.5	0.3	0.4	0.5	0.3	0.3	0.3	0.3	0.3	0.3	0.3	chr1	192716333	192716349	+
hsa-mir-4426	0.3	0.4	0.4	0.3	0.3	0.5	0.3	0.3	0.3	0.3	0.3	0.3	chr1	192716328	192716390	+
hsa-miR-4427	1	1	1	1	1	1	1	1	1	1	1	1	chr1	233624195	233624215	+
hsa-mir-4427	1	1	1	1	1	1	1	1	1	1	1	1	chr1	233624152	233624219	+
hsa-miR-4428	1	1	1	1	1	1	1	1	1	1	1	1	chr1	237471164	237471185	+
hsa-mir-4428	1	1	1	1	1	1	1	1	1	1	1	1	chr1	237471119	237471191	+
hsa-miR-4429	1	1	1	1	1	1	1	1	1	1	1	1	chr2	11540652	11540671	-
hsa-mir-4429	1	1	1	1	1	1	1	1	1	1	1	1	chr2	11540605	11540677	-
hsa-mir-4430	1	1	1	1	1	1	1	1	1	1	1	1	chr2	33418516	33418564	+
hsa-miR-4430	0.1	0.1	0.1	0.1	0.1	0.1	0.1	0.1	0.1	0.1	0.1	0.1	chr2	33418519	33418536	+
hsa-miR-4431	1	1	1	1	1	1	1	1	1	1	1	1	chr2	52702588	52702609	-
hsa-mir-4431	1	1	1	1	1	1	1	1	1	1	1	1	chr2	52702522	52702615	-
hsa-miR-4432	1	1	1	1	1	1	1	1	1	1	1	1	chr2	60387362	60387381	-
hsa-mir-4432	1	1	1	1	1	1	1	1	1	1	1	1	chr2	60387362	60387445	-
hsa-mir-4433a	1	1	1	1	1	1	1	1	1	1	1	1	chr2	64340759	64340839	+
hsa-miR-4433a-3p	1	1	1	1	1	1	1	1	1	1	1	1	chr2	64340809	64340829	+
hsa-miR-4433a-5p	1	1	1	1	1	1	1	1	1	1	1	1	chr2	64340770	64340790	+
hsa-mir-4433b	1	1	1	1	1	1	1	1	1	1	1	1	chr2	64340747	64340848	-
hsa-miR-4433b-3p	0.1	0.1	0.1	0.1	0.1	0.1	0.1	0.1	0.1	0.1	0.1	0.1	chr2	64340769	64340789	-
hsa-miR-4433b-5p	0.6	0.7	0.7	0.5	0.5	0.5	0.4	0.6	0.5	0.5	0.6	0.7	chr2	64340809	64340829	-
hsa-miR-4434	0.5	0.3	0.4	0.3	0.3	0.3	0.4	0.4	0.4	0.3	0.3	0.3	chr2	64525520	64525537	+
hsa-mir-4434	0.1	0.1	0.1	0.1	0.1	0.1	0.1	0.1	0.1	0.1	0.1	0.1	chr2	64525513	64525565	+
hsa-miR-4435	3.1	4.2	5.8	5.6	8	3.4	4.3	3.6	6.4	4.2	6	4.4	chr2	87629764	87629785	+
hsa-miR-4435	3.1	4.2	5.8	5.6	8	3.4	4.3	3.6	6.4	4.2	6	4.4	chr2	111321061	111321082	-
hsa-mir-4435-1	1	1	1	1	1	1	1	1	1	1	1	1	chr2	87629755	87629834	+
hsa-mir-4435-2	1	1	1	1	1	1	1	1	1	1	1	1	chr2	111321013	111321086	-
hsa-miR-4436a	1	1	1	1	1	1	1	1	1	1	1	1	chr2	88812425	88812445	+
hsa-mir-4436a	1	1	1	1	1	1	1	1	1	1	1	1	chr2	88812370	88812454	+
hsa-mir-4436b-1	1	1	1	1	1	1	1	1	1	1	1	1	chr2	110086433	110086523	-
hsa-mir-4436b-2	1	1	1	1	1	1	1	1	1	1	1	1	chr2	110284853	110284943	+
hsa-miR-4436b-3p	1	1	1	1	1	1	1	1	1	1	1	1	chr2	110086443	110086464	-
hsa-miR-4436b-3p	1	1	1	1	1	1	1	1	1	1	1	1	chr2	110284912	110284933	+
hsa-miR-4436b-5p	1	1	1	1	1	1	1	1	1	1	1	1	chr2	110086490	110086511	-
hsa-miR-4436b-5p	1	1	1	1	1	1	1	1	1	1	1	1	chr2	110284865	110284886	+
hsa-miR-4437	1	1	1	1	1	1	1	1	1	1	1	1	chr2	181305593	181305613	-
hsa-mir-4437	1	1	1	1	1	1	1	1	1	1	1	1	chr2	181305593	181305652	-
hsa-miR-4438	1	1	1	1	1	1	1	1	1	1	1	1	chr2	213758122	213758142	+
hsa-mir-4438	1	1	1	1	1	1	1	1	1	1	1	1	chr2	213758067	213758159	+
hsa-mir-4439	0.1	0.1	0.1	0.1	0.1	0.1	0.1	0.1	0.1	0.1	0.1	0.1	chr2	225010461	225010540	-
hsa-miR-4439	0.1	0.1	0.1	0.1	0.1	0.1	0.1	0.1	0.1	0.1	0.1	0.1	chr2	225010516	225010537	-
hsa-miR-4440	1.1	0.9	1	1.2	1.5	1.4	1	2.2	1.2	1.1	0.9	1.4	chr2	239068829	239068850	-
hsa-mir-4440	0.9	1	0.9	0.7	0.8	0.9	0.8	1	0.7	1.6	0.9	0.7	chr2	239068817	239068914	-
hsa-miR-4441	1	1	1	1	1	1	1	1	1	1	1	1	chr2	239085828	239085844	-
hsa-mir-4441	1	1	1	1	1	1	1	1	1	1	1	1	chr2	239085827	239085926	-
hsa-mir-4442	1	1	1	1	1	1	1	1	1	1	1	1	chr3	25664873	25664939	-
hsa-miR-4442	0.3	0.3	0.3	0.6	0.3	0.3	0.3	0.3	0.3	0.3	0.4	0.3	chr3	25664875	25664891	-
hsa-mir-4443	1	1	1	1	1	1	1	1	1	1	1	1	chr3	48196564	48196616	+
hsa-miR-4443	0.2	0.2	0.2	0.2	0.2	0.2	0.2	0.2	0.2	0.2	0.2	0.2	chr3	48196572	48196588	+
hsa-miR-4444	0.8	1.5	1	1.3	0.9	1	1.2	0.8	0.8	0.8	1.4	1.6	chr2	177212768	177212785	+
hsa-miR-4444	0.8	1.5	1	1.3	0.9	1	1.2	0.8	0.8	0.8	1.4	1.6	chr3	75214518	75214535	+
hsa-mir-4444-1	1	1	1	1	1	1	1	1	1	1	1	1	chr2	177212726	177212799	+
hsa-mir-4444-2	1	1	1	1	1	1	1	1	1	1	1	1	chr3	75214476	75214549	+
hsa-mir-4445	1	1	1	1	1	1	1	1	1	1	1	1	chr3	109602828	109602897	+
hsa-miR-4445-3p	1	1	1	1	1	1	1	1	1	1	1	1	chr3	109602871	109602891	+
hsa-miR-4445-5p	1	1	1	1	1	1	1	1	1	1	1	1	chr3	109602835	109602856	+
hsa-mir-4446	1	1	1	1	1	1	1	1	1	1	1	1	chr3	113594876	113594942	+
hsa-miR-4446-3p	0.7	0.7	0.6	0.9	1.7	0.7	0.6	1.1	1.3	1.3	0.7	0.7	chr3	113594918	113594939	+
hsa-miR-4446-5p	1	1	1	1	1	1	1	1	1	1	1	1	chr3	113594883	113594904	+
hsa-miR-4447	1	1	1	1	1	1	1	1	1	1	1	1	chr3	116850289	116850305	-
hsa-mir-4447	1	1	1	1	1	1	1	1	1	1	1	1	chr3	116850277	116850367	-
hsa-miR-4448	1	1	1	1	1	1	1	1	1	1	1	1	chr3	183886860	183886879	+
hsa-mir-4448	1	1	1	1	1	1	1	1	1	1	1	1	chr3	183886800	183886885	+
hsa-miR-4449	26.1	33.1	25.9	48.1	29.1	30.8	23.6	21.8	21.5	17	18.9	29.6	chr4	52712720	52712741	+
hsa-mir-4449	0.3	0.3	0.3	0.6	0.4	0.5	0.3	0.5	0.3	0.3	0.3	0.3	chr4	52712682	52712747	+
hsa-miR-4450	1	1	1	1	1	1	1	1	1	1	1	1	chr4	76573572	76573593	+
hsa-mir-4450	1	1	1	1	1	1	1	1	1	1	1	1	chr4	76573568	76573632	+
hsa-miR-4451	1	1	1	1	1	1	1	1	1	1	1	1	chr4	85722515	85722531	+
hsa-mir-4451	1	1	1	1	1	1	1	1	1	1	1	1	chr4	85722468	85722533	+
hsa-miR-4452	1	1	1	1	1	1	1	1	1	1	1	1	chr4	86542485	86542507	-
hsa-mir-4452	1	1	1	1	1	1	1	1	1	1	1	1	chr4	86542482	86542552	-
hsa-miR-4453	0.6	0.7	0.5	1.1	0.6	0.7	0.5	0.6	0.6	0.5	0.5	0.5	chr4	152536432	152536451	+
hsa-mir-4453	0.1	0.1	0.1	0.1	0.1	0.1	0.1	0.1	0.1	0.1	0.1	0.1	chr4	152536428	152536516	+
hsa-miR-4454	74.3	661.5	47.7	33.2	414.4	290.9	53.1	177.4	65.4	65	96.4	257	chr4	163093607	163093626	-
hsa-mir-4454	1	1	1	1	1	1	1	1	1	1	1	1	chr4	163093574	163093628	-
hsa-miR-4455	1	1	1	1	1	1	1	1	1	1	1	1	chr4	184938421	184938437	-
hsa-mir-4455	1	1	1	1	1	1	1	1	1	1	1	1	chr4	184938383	184938440	-
hsa-miR-4456	1	1	1	1	1	1	1	1	1	1	1	1	chr5	535861	535877	-
hsa-mir-4456	1	1	1	1	1	1	1	1	1	1	1	1	chr5	535840	535882	-
hsa-miR-4457	1	1	1	1	1	1	1	1	1	1	1	1	chr5	1309314	1309335	-
hsa-mir-4457	1	1	1	1	1	1	1	1	1	1	1	1	chr5	1309310	1309377	-
hsa-mir-4458	1	1	1	1	1	1	1	1	1	1	1	1	chr5	8460925	8460999	+
hsa-miR-4458	0.3	0.3	0.4	0.3	0.3	0.3	0.4	0.3	0.3	0.3	0.3	0.3	chr5	8460933	8460951	+
hsa-miR-4459	0.1	0.1	0.1	0.1	0.1	0.1	0.2	0.1	0.1	0.1	0.1	0.2	chr5	54075560	54075581	-
hsa-mir-4459	0.1	0.1	0.1	0.1	0.1	0.1	0.1	0.1	0.1	0.1	0.1	0.1	chr5	54075518	54075583	-
hsa-miR-4460	1	1	1	1	1	1	1	1	1	1	1	1	chr5	129397115	129397136	-
hsa-mir-4460	1	1	1	1	1	1	1	1	1	1	1	1	chr5	129397062	129397147	-
hsa-miR-4461	5.1	1.9	5.2	1.7	3.1	3	2.8	1.5	3.1	2.8	3.7	3.3	chr5	134928084	134928106	+
hsa-mir-4461	0.3	0.4	0.5	0.4	0.4	0.6	0.3	0.3	0.3	0.5	0.4	0.5	chr5	134928039	134928112	+
hsa-miR-4462	1	1	1	1	1	1	1	1	1	1	1	1	chr6	37555366	37555388	-
hsa-mir-4462	1	1	1	1	1	1	1	1	1	1	1	1	chr6	37555365	37555422	-
hsa-mir-4463	1	1	1	1	1	1	1	1	1	1	1	1	chr6	75428407	75428473	+
hsa-miR-4463	0.2	0.2	0.2	0.2	0.3	0.2	0.2	0.2	0.2	0.2	0.2	0.2	chr6	75428446	75428462	+
hsa-miR-4464	1	1	1	1	1	1	1	1	1	1	1	1	chr6	90312753	90312773	+
hsa-mir-4464	1	1	1	1	1	1	1	1	1	1	1	1	chr6	90312742	90312833	+
hsa-miR-4465	1	1	1	1	1	1	1	1	1	1	1	1	chr6	140683855	140683876	+
hsa-mir-4465	1	1	1	1	1	1	1	1	1	1	1	1	chr6	140683814	140683883	+
hsa-miR-4466	4	1.4	1.7	1.7	3.2	2	1.7	1.2	1.7	2.9	1.8	2.6	chr6	156779710	156779727	-
hsa-mir-4466	0.1	0.1	0.1	0.1	0.1	0.1	0.1	0.1	0.1	0.1	0.1	0.1	chr6	156779678	156779731	-
hsa-miR-4467	1	1	1	1	1	1	1	1	1	1	1	1	chr7	102471472	102471493	+
[truncated: 2,697 more rows]
