# Supplementary material for: Apoptotic tumor cell-derived microRNA-375 uses CD36 to alter the tumor-associated macrophage phenotype
Source: Nat Commun. 2019 Mar 8;10:1135. doi: 10.1038/s41467-019-08989-2 (PMC6408494; doi:10.1038/s41467-019-08989-2)
Supplement: Supplementary file 7 — Supplementary Data 2 [file 41467_2019_8989_MOESM7_ESM.xlsx]

## Sheet: Ago_RIP-Seq raw data
Supplementary Data 2
Potential direct miR-375 targets identified in primary human MΦ by the Ago-RIP-Seq. Normalized mRNA expression table of linear RPKM
Name	ACM_1 - linear total RPKM	ACM_2 - linear total RPKM	ACM_3 - linear total RPKM	Control_1 - linear total RPKM	control_2 - linear total RPKM	control_3 - linear total RPKM	mimcACM_1 - linear total RPKM	mimicACM_2 - linear total RPKM	mimicACM_3 - linear total RPKM	mimic_1 - linear total RPKM	mimic_2 - linear total RPKM	mimic_3 - linear total RPKM
FTL	26772.1	28718.7	26040.8	7177.73	9459.45	9522.47	15099.1	24062.7	21204.4	8780.52	11194.7	6913.63
SPP1	2874.65	573.127	2848.54	9946.52	4581.13	9104.33	2344.51	681.162	3198.63	6828.33	3326.78	8858.12
B2M	7486.61	5218.76	7438.79	6773.71	7721.28	6348.97	5237.82	6425.5	7461.92	6202.14	6420.72	4824.11
APOE	3194.01	4895.38	2880.84	6797.47	7432.02	6409.3	2978.01	6957.87	2818.14	5827.4	11296.9	4587.4
CHI3L1	3863.72	3445.41	3461.34	7362.14	7443.14	6984.52	3257.43	4077.09	3332.09	5659.16	9237.41	4614.09
CD52	2432.25	2841.07	2002.93	6007.89	5112.29	3837.62	2647.99	2142.76	1709.09	4055.57	4302.52	3132.17
LYZ	4372.19	2235.48	4504.32	3451.6	2662.86	3624.42	3685.54	2989.43	4686.33	3761.11	2219.82	3788.58
MMP7	2564.52	1295.99	2677.97	5054.68	4115.71	5135.52	1916.11	1762.07	1909.97	3582.34	5679.75	2186.89
HLA-B	2278.79	2193.89	2333.63	2353.59	2547.92	2343.68	2291.14	2908.2	2857.54	3316.45	3389.93	3984.64
ACTB	3574.47	2964.67	3177.11	4317.01	5301.12	3414.2	2742.6	3456.89	3124.38	3300.51	6424.78	2387.92
APOC1	1033.38	851.631	1147.49	2006.53	2033.99	2031.62	912.603	765.786	1400.13	3094.96	1779.95	4230.16
RPL37A	2189.61	3200.24	3682.73	1526.69	2846.14	913.028	1912.5	2028.6	2399.61	3078.58	1465.09	2261.35
PSAP	3040.41	2495.34	2759.07	3265.44	4003.22	2523.87	3281.88	3825.26	2622.8	3069.81	3774.85	2243.14
CTSB	3409.2	2562.4	2837.61	2594.57	3974.68	2276.1	2708.09	4769.51	2708.56	2912.5	4470.57	2324.19
MMP9	1590.92	1779.15	1441.37	2733.57	4256.95	2524.68	1716.17	3218.7	1336.62	2882.7	4221.9	4111.13
TMSB4X	7400.58	5103.22	7610.01	2931.98	2715.24	1654.53	5286	6187.47	6220.44	2733.14	3229.44	2617.46
RPS17	1544.92	683.719	1579	1397.89	1463.6	1312.55	825.279	618.16	1157.96	2478.9	1047.07	2058.23
LIPA	665.339	734.677	662.152	2518.7	3325.5	2000.03	707.054	864.854	1046.63	2447.6	2308.37	2621.67
IFI30	4172.7	4346.12	4190.78	2615.15	4685.81	2232.88	3529.89	8054.73	4279.58	2343.77	3822.63	3265.95
RPS27	5645.61	2934.99	5264.06	1298.88	906.014	1448.43	2563.18	1148.14	2283.4	2012.69	1890.12	869.567
RNF149	692.591	4915.35	862.537	2056.86	5517.18	1365.47	747.685	4557.1	1127.84	1963.72	1510.22	2312.66
COX5B	1169.9	936.808	1170.33	2018.16	2340.38	2942.75	1106.03	1391.69	850.042	1854.53	5801.12	2581.11
FTH1	10534	11834.1	9362.56	1524.52	1650.15	1873	6274.52	7085.73	10399.5	1731.05	2167.31	1681.45
LGALS1	2658.93	2987.21	2423.13	756.418	1431.14	1045.44	1341.7	2578.99	2389.44	1687.09	2420.99	2101.07
FN1	1705.39	3077.42	2886.99	1213.13	2546.38	1136.88	3867.17	2737.21	1978.99	1681.39	2374.22	1741.09
CD68	1372.26	1369.77	1117.7	1468.29	2340.27	1373.12	1373.84	1568.76	1201.9	1622.92	2606.58	1736.39
TMSB10	2228.4	2118.96	2290.61	1546.94	998.497	1052.52	1851.45	2311.55	2834.83	1583.33	827.609	961.023
RPS29	1301.66	2000.15	1788.55	1037.35	1427.79	1066.92	563.137	1660.06	1807.89	1538.33	972.514	3254.16
RPLP1	2008.12	2240.92	1816.84	1174.81	1795.41	1843.04	2068.11	2301.39	1450.68	1515.87	1232.22	2604.37
NDUFB9	475.256	316.128	454.035	2088.39	1720.81	1170.93	202.168	418.918	542.397	1471.57	1451.63	2734.2
COX7C	1011.34	331.332	634.941	798.568	362.771	435.063	169.867	359.748	430.83	1469.02	267.62	1614.54
GPNMB	448.437	540.438	408.211	1349.67	2194.16	1501.29	340.004	334.33	603.276	1431.86	1128.91	1256.39
LAPTM5	1049.36	954.348	967.012	1187.04	1858.91	1143.55	827.649	1509	939.179	1390.28	1569.28	1321.7
HINT3	1806.46	21412.9	2245.74	976.077	2511.13	676.419	1618.34	19203.2	2238.6	1311	2521.65	2931.34
DBI	1075.17	645.657	888.561	1613.33	1837.63	1318.74	768.305	514.179	537.51	1293.91	2345.73	1812.99
RPL27	1204.24	1143.31	1217.83	1227.04	1161.57	636.431	435.545	642.294	1287.45	1283.15	808.731	333.69
CTSS	969.907	452.15	900.234	1546.22	1623.47	1539.68	1055.87	661.406	1196.06	1282.99	1252.68	1296.17
CD63	1241.96	1612.14	1258.42	1945.89	3073.51	1775.86	1093.4	2196.33	1224.39	1279.6	3511.37	854.207
RPS6	1012.83	717.342	968.802	1208.11	802.323	876.658	700.094	566.865	740.311	1254.81	1045.99	513.281
CSTB	779.125	1048.9	749.36	985.659	1450.65	842.478	451.938	639.372	1061.17	1247.98	1173.79	863.32
RPL30	748.91	766.16	909.05	382.267	483.054	443.157	668.305	659.471	475.515	1234.24	423.859	1435.67
CTSL	1229.16	1505.18	1265.98	1080.33	910.706	1005.29	1094.91	1133.3	1510.83	1231.77	714.71	533.671
S100A6	2355.21	1692.81	1994.87	792.394	1256.52	898.642	1334.56	1735.41	2313.01	1221.75	1344.15	746.55
RPL11	998.335	1380.81	1026.83	1134.32	724.401	759.055	777.679	987.554	870.164	1203.73	794.298	563.54
RPL23	994.172	766.271	1147.92	647.399	826.718	480.091	1135.13	493.013	1041.42	1193.46	831.088	1104.62
MTRNR2L2	165.892	439.578	208.856	776.5	1018.86	745.536	446.939	300.157	276.636	1180.82	162.484	824.913
HIST3H2A	90.059	0.007	737.225	1704.9	0.007	1555.02	3149.04	47.794	424.395	1179.29	0.007	3402.57
MTRNR2L8	212.069	899.7	227.061	666.93	1734.99	832.847	338.487	505.895	382.459	1140.49	279.623	1277.66
MYL6	1828.67	1670.98	2245.96	939.452	1414.53	1651.9	1730.53	1220.81	1840.3	1072.15	1333.82	1302.25
ACTG1	1034.32	891.016	1157.2	1336.6	1516.28	989.945	1372.96	1263.75	945.158	1070.49	1721.07	1379.11
S100A11	2162.99	1708.26	1849.17	1520.18	1774.61	1993.42	1926.57	2737.26	2349.75	1066.56	3574.52	2626.6
VIM	2392.05	1962.15	2139.56	1145.02	1088.09	1406.26	2102.95	2343.8	2328.46	1063.6	1150.68	1179.23
HLA-A	899.352	1490.26	881.23	885.503	1736.06	1000.68	789.408	1813.39	945.711	1059.08	1592.81	702.112
LCP1	1117.44	748.692	985.831	1734.92	1692.92	1219.89	657.917	714.151	1098.16	1037.17	1317.64	902.437
RPS18	676.557	1248.1	964.043	1340.42	1105.37	1106.37	768.699	1276.11	747.758	1004.47	1140.53	751.948
TM4SF19	133.669	57.928	100.87	1130.42	1131.99	732.303	29.134	139.393	120.408	990.607	1475.64	243.943
RPL38	534.999	501.917	903.89	303.888	492.546	227.241	471.086	419.759	317.552	971.356	941.841	1003.04
HSPA8	581.45	385.82	598.322	1455.94	1308.48	1222.09	629.63	337.064	576.081	970.744	1169.08	1355.04
RPL35	535.463	812.189	655.244	469.974	785.46	670.686	617.002	391.053	557.402	968.66	467.422	117.091
CD74	537.469	771.967	511.779	929.993	1313.28	1336.42	490.026	433.019	676.303	964.857	941.641	1186.61
RPS25	687.862	548.18	969.833	660.604	738.701	494.586	312.472	572.519	647.232	951.764	416.894	565.624
RPLP2	1041.22	726.434	915.16	763.672	977.658	1198.7	1079.44	1120.09	999.917	943.26	998.517	1311.04
ATP5E	1756.82	1117.93	1602.4	375.204	575.638	1034.36	1377.99	794.108	1818.14	937.488	737.894	1460.04
FCER1G	1292.17	725.676	1317.38	1032.7	1357.23	1146.98	861.967	962.668	1178.39	926.672	883.206	249.108
RPS27A	1469.34	1743.33	1282.7	1041.31	847.209	645.232	1157.74	845.407	1057.48	917.085	1220.39	636.624
CHIT1	586.426	520.495	599.16	735.541	1512.19	886.994	650.73	1306.4	576.007	901.251	1236.15	567.792
CTSD	774.466	1172.51	778.191	619.993	2085.4	950.212	713.006	2827.66	988.99	896.777	1924.29	726.448
NPC2	718.297	692.536	774.281	1077.18	893.44	792.034	620.668	831.697	621.026	895.954	1406.3	990.772
UBC	1060.46	662.181	887.458	680.695	946.919	661.715	1134.29	901.214	906.975	880.382	918.044	450.934
ANXA2	1028.46	987.062	1115.66	912.009	1188.97	740.819	828.002	367.052	1070.77	874.139	1050.24	553.195
CTSH	338.649	222.453	380.313	1072.55	1036.33	607.212	555.475	382.028	350.636	831.429	1242.51	393.964
CALR	583.053	498.591	619.775	1282.89	1660.02	1290.97	781.156	507.87	539.939	814.816	1253.2	1043.79
RPS15A	698.084	374.556	680.374	489.387	473.822	438.495	244.592	461.281	570.013	797.606	336.057	91.915
HLA-DRA	355.487	345.421	378.685	670.991	1138.53	872.453	260.112	180.843	478.174	792.43	601.19	1116.51
MYL12A	920.325	807.649	952.844	821.537	788.411	803.472	557.357	509.446	592.91	792.354	582.4	541.98
ASAH1	524.984	441.632	486.235	763.982	853.821	723.662	498.276	576.85	527.766	776.731	860.734	1059.55
COX7A2	383.055	176.273	425.931	507.705	285.558	454.055	433.441	282.04	302.645	775.185	716.363	1075.7
SH3BGRL3	700.072	951.688	550.395	561.887	451.373	701.482	700.823	749.128	855.301	764.377	985.755	631.208
APLP2	763.664	1307.1	643.213	738.309	840.153	799.129	774.038	877.203	716.563	756.02	1002.17	620.345
TYROBP	1285.47	2314.84	1106.11	1042.7	1667.55	636.642	1098.18	2495.93	1378.4	743.36	2152.02	1051.67
HLA-C	554.228	952.019	602.01	495.168	1108.63	706.178	493.271	1477.98	464.403	737.616	1134.51	493.565
GM2A	512.332	428.958	454.637	874.03	1633.61	907.035	438.571	592.548	432.497	732.43	1524.2	663.665
COX8A	317.578	361.908	290.728	287.171	481.631	707.074	127.392	129.269	379.297	722.266	546.854	563.054
ATP6AP2	321.007	232.247	362.037	711.869	527.941	567.959	349.672	447.019	349.401	714.302	511.105	408.967
ATP6V1F	484.671	603.652	598.548	264.548	369.288	406.872	486.201	566.643	290.074	702.453	768.861	348.52
ITGB2	372.102	659.172	369.857	489.263	903.438	610.001	309.722	740.126	436.904	693.431	726.411	537.77
RPS11	984.868	968.461	925.121	594.186	529.637	184.978	673.109	733.923	1052.46	689.758	1147.42	486.37
CTSZ	1112.78	1240.93	986.126	682.389	1163.67	626.446	710.766	1373.07	953.385	687.009	817.619	651.132
PRDX1	711.534	632.052	842.225	1044.65	781.501	684.497	562.653	755.987	439.555	683.548	717.786	855.602
RPS8	354.392	649.097	417.484	308.736	646.413	644.089	296.776	342.185	319.699	680.298	517.671	562.813
RPL36	503.253	1102.07	613.231	565.795	561.763	418.974	655.476	1034.67	387.778	657.433	603.877	205.97
AIF1	443.487	297.78	588.944	344.105	287.125	81.035	202.192	508.268	460.977	655.187	455.484	464.908
RPL19	959.144	1516.08	866.773	833.779	737.968	743.508	434.958	792.476	1016.38	654.025	743.999	787.327
RPS12	476.142	505.427	1006.86	725.1	992.09	742.932	410.533	1236.43	790.114	641.035	542.766	2255.85
RPL5	477.814	415.979	521.464	355.185	209.305	870.322	424.401	163.656	282.791	639.635	336.148	398.784
CD9	491.747	398.705	372.893	751.307	1056.94	796.14	441.348	214.368	512.696	638.75	764.339	869.006
CCL22	2562.45	1512.94	2293.03	1381.46	1202.21	1165.62	1137.26	1892.4	1621.77	636.35	1775.24	451.619
HSP90AB1	203.834	346.288	269.266	476.143	366.273	391.273	474.268	225.953	280.811	631.757	186.977	549.248
RPS21	778.141	480.1	895.953	512.505	381.811	433.432	985.49	584.543	212	630.118	157.174	1342.02
CYBB	151.2	107.514	149.345	503.391	515.041	456.618	149.788	93.975	199.02	624.782	224.077	615.791
CD44	1138.99	706.652	803.659	589.607	444.211	525.554	687.807	503.881	1070.19	611.853	280.857	420.518
RPL17	222.317	1076.65	274.857	592.543	860.218	562.902	270.095	780.488	336.685	607.404	204.179	1465.4
TREM2	355.593	693.464	377.083	231.523	653.913	289.872	363.054	634.331	513.805	602.076	714.988	704.291
WARS	458.241	362.372	397.431	543.119	483.757	494.916	312.621	242.849	429.668	600.108	537.287	329.058
CALM2	516.952	888.012	696.676	496.999	1099.66	415.506	570.823	978.902	608.582	589.88	524.758	765.32
ARPC3	531.487	318.303	474.416	390.429	548.957	412.153	432.136	708.201	591.043	577.283	628.862	166.049
PLD3	566.946	820.607	455.202	474.23	702.733	203.33	506.36	1222.01	532.557	574.936	1079.88	756.786
HIST1H4E	488.005	697.805	528.825	31.208	195.819	86.445	332.987	417.966	223.781	571.619	146.334	85.722
GNB2L1	695.212	623.937	533.351	541.057	398.768	315.416	482.321	368.417	416.539	569.809	415.823	624.909
COX6A1	245.752	324.647	321.288	599.065	611.808	486.186	138.361	399.808	214.008	569.373	818.568	357.824
S100A9	1530.84	1731.77	1539.3	372.127	541.303	297.468	892.341	1640.96	931.756	564.439	669.283	332.942
PPT1	359.731	215.352	415.472	637.606	1082.05	341.434	182.358	375.911	328.049	563.088	1420.72	661.25
FBP1	419.51	461.253	354.621	739.94	643.131	792.88	319.187	249.883	269.485	562.436	1057.38	563.129
TFRC	914.275	593.694	907.566	753.496	733.486	515.487	836.301	832.418	985.645	561.917	470.135	713.83
NDUFA1	247.697	259.279	216.775	287.476	138.756	576.69	50.538	68.862	226.35	560.105	122.246	40.637
GABARAP	469.414	554.53	418.471	174.57	243.239	154.494	519.528	284.2	429.302	557.036	430.864	72.379
CYBA	475.07	846.973	458.058	606.167	1307.77	875.97	853.064	1317.31	402.116	549.066	1686.52	720.147
COX6C	443.634	307.241	305.209	341.718	250.488	371.544	138.28	134.752	241.578	545.379	185.844	237.827
GSN	351.729	217.231	337.551	666.382	636.136	653.557	354.388	339.151	337.768	541.367	1044.81	669.893
PKM	663.734	732.864	676.509	604.4	667.09	622.778	519.413	722.563	671.191	527.285	606.186	474.952
MTRNR2L6	17.729	44.372	139.19	372.147	51.394	178.328	288.229	16.993	101.684	521.517	3.042	688.558
CD164	212.529	95.853	240.527	663.97	607.704	768.483	231.022	129.827	207.095	518.82	338.447	325.041
HCST	117.972	201.173	217.114	119.284	464.809	171.922	236.841	211.781	143.171	504.947	346.998	134.967
HIST1H2AE	255.055	172.465	157.478	310.3	419.111	471.895	230.647	111.26	115.121	499.881	529.208	108.233
LGALS3	510.797	534.988	410.545	705.92	953.323	582.269	441.196	369.53	510.742	499.054	1134.48	935.403
PFN1	431.525	655.92	563.113	602.273	551.235	668.506	395.862	638.486	441.733	494.994	491.212	887.835
CFL1	883.896	784.269	784.764	797.194	819.139	924.236	644.72	586.556	958.728	491.235	1040.72	901.975
LPL	140.834	159.887	137.431	753.584	891.522	668.261	154.649	146.256	198.445	490.372	735.785	739.818
RPL8	571.077	760.478	557.645	544.567	554.896	343.899	639.377	809.335	543.531	485.165	698.391	504.764
HSP90B1	191.262	440.285	206.504	442.947	395.103	468.766	406.846	166.146	260.965	478.392	201.163	640.497
ALDOA	665.395	577.745	716.494	659.954	824.122	493.483	647.543	1345.19	685.222	477.319	970.569	307.58
SOD2	1657.85	1669.43	1723.52	121.122	196.753	262.233	847.744	1008.58	1289.58	473.798	87.023	241.672
ATP6V0C	202.752	224.147	194.178	266.714	594.947	264.216	275.874	198.532	344.864	466.218	481.911	124.64
SAT1	1674.09	642.015	1684.15	554.264	327.57	350.196	1153.35	1281.74	1312.19	465.99	252.601	612.528
GRN	313.301	381.971	268.51	327.474	574.273	496.753	480.118	771.056	412.524	465.931	617.082	891.882
TGFBI	1567.21	1321.69	1388.16	382.74	662.016	280.391	1652.67	1668.37	1856.21	465.585	373.687	412.206
GAPDH	1126.3	907.934	1012.85	576.356	1068.62	604.822	791.286	1251.28	1011.01	462.777	935.884	551.732
HIST1H2AM	13.474	72.631	101.859	471.096	100.574	171.759	472.587	2.863	51.801	452.487	121.995	482.951
FAU	577.598	1049.6	548.844	345.287	523.434	258.828	881.206	652.362	266.834	450.867	484.642	1355.14
ANXA5	467.966	745.193	442.001	424.001	422.178	300.284	283.316	428.19	478.732	441.809	423.75	147.09
UQCRH	236.099	172.852	248.854	171.477	335.935	239.725	66.136	149.201	300.098	440.083	238.671	0.007
BCL2A1	105.46	33.857	141.604	394.154	459.697	308.971	78.615	67.119	156.982	436.031	292.463	390.841
VAMP8	202.937	247.848	241.087	162.986	376.877	296.779	286.034	391.741	344.808	432.22	198.695	4.627
MSR1	329.718	404.108	300.235	700.138	674.129	396.854	432.227	207.293	580.195	430.935	303.082	506.591
HSP90AA1	278.335	293.181	285.033	431.623	372.548	402.485	238.849	134.345	307.677	425.914	323.041	257.325
RPL12	366.701	1182.38	395.126	227.285	235.54	373.629	493.434	257.763	493.134	424.716	527.247	168.659
RPL31	498.319	382.548	517.767	515.295	326.85	252.435	470.388	309.089	398.795	423.834	375.471	178.397
C1orf54	256.332	247.585	267.517	317.552	561.07	534.428	283.369	123.555	235.002	421.476	594.27	208.571
HIST1H1E	192.573	194.316	230.499	286.639	492.823	95.486	519.157	92.371	138.554	416.945	167.585	516.892
COX4I1	818.631	785.131	977.153	689.81	841.49	392.711	500.757	868.844	744.754	414.405	979.051	130.575
ARPC2	656.457	581.706	607.943	316.609	244.111	333.138	453.33	333.036	381.681	414.205	389.441	212.346
OAZ1	1062.55	1489.23	1079.26	453.006	679.494	243.617	651.701	1299.54	748.082	412.852	1084.99	350.933
HLA-DRB1	56.405	108.991	66.381	219.935	100.907	114.256	134.546	43.541	85.294	412.732	54.63	365.866
RPS19	522.873	677.008	600.419	911.155	482.427	354.43	361.087	297.286	506.594	412.233	674.793	505.419
RPS14	327.99	501.867	278.57	193.376	182.994	136.089	127.47	191.562	196.963	410.317	495.078	225.778
HNRNPA2B1	143.511	130.166	212.529	407.924	97.172	342.543	374.669	99.547	132.914	408.872	120.711	333.063
A2M	1341.79	999.037	1091.63	522.275	645.162	426.729	1265.89	1413.81	1163.78	402.524	616.479	438.178
GNAS	254.949	238.531	374.265	586.334	97.348	143.68	555.728	353.758	307.001	402.393	197.838	307.841
PGD	635.681	342.389	552.188	420.624	456.984	385.849	342.364	426.903	419.321	402.357	387.782	183.526
APOC2	273.141	551.915	260.519	447.857	275.564	357.637	138.511	275.448	179.832	402.298	516.151	76.348
PABPC1	495.022	437.48	534.375	301.594	134.506	325.698	665.859	378.292	711.211	400.619	133.941	209.61
MTRNR2L9	51.24	159.405	93.232	320.923	292.289	263.851	195.055	31.752	100.446	396.621	69.789	207.817
RPS3	354.082	280.487	328.81	475.984	374.681	273.207	220.972	286.47	246.876	396.42	327.285	378.428
HBB	7.257	201.293	18.867	277.218	771.078	348.803	78.471	953.396	149.303	396.017	309.577	923.512
NDUFS5	787.165	633.299	674.314	361.856	581.8	106.915	585.146	154.397	383.137	395.826	882.56	539.573
TUBA1B	584.065	403.549	500.731	349	382.256	255.314	566.152	499.553	463.57	394.678	399.435	416.844
CSF1	25.619	9.17	23.405	415.841	314.776	213.95	5.41	39.421	51.152	394.594	242.005	604.469
RNASEK	540.526	318.928	541.172	527.699	363.238	148.683	252.378	723.878	250.887	393.588	556.407	340.927
IL1RN	107.953	76.423	118.166	656.249	330.973	590.131	98.047	84.246	133.422	389.427	348.234	409.965
LTA4H	459.21	251.911	402.756	376.035	341.716	235.61	452.143	331.696	472.58	389.416	285.168	343.59
TPT1	297.402	603.417	295.492	283.807	266.893	239.876	301.212	532.986	376.444	388.752	256.232	422.557
HNRNPK	151.466	80.933	208.392	346.644	152.591	210.081	360.744	183.405	190.173	388.752	141.032	105.323
OST4	360.677	326.837	495.715	268.766	71.422	434.975	160.642	292.062	311.653	385.945	177.184	0.007
ANXA1	1243.81	670.003	1401.77	361.622	243.042	264.01	846.61	761.517	1584.76	382.202	222.448	436.337
RPL18	194.043	363.879	208.787	189.015	286.499	48.989	122.043	139.917	208.41	381.785	327.891	0.007
RPL37	333.064	222.477	342.138	495.53	259.975	303.063	304.773	295.766	344.279	372.567	280.21	583.219
RPL24	121.694	94.407	232.013	185.796	61.89	340.201	322.112	188.574	289.195	371.92	203.879	297.104
RPS3A	804.666	574.687	823.034	256.696	264.267	254.837	442.18	761.425	688.297	371.142	483.133	424.822
HIST1H2BE	20.306	20.328	58.647	108.187	26.109	47.449	250.947	16.028	21.866	368.759	65.037	239.387
TMBIM6	343.902	385.568	352.67	445.942	567.139	253.124	247.608	411.954	330.386	367.434	341.38	420.213
NDUFA11	125.085	111.372	108.842	46.605	203.318	32.468	46.447	274.376	31.931	363.206	223.723	93.906
SLC25A3	205.503	305.081	253.222	297.772	160.012	252.818	292.126	160.122	217.476	362.816	332.186	66.669
CD14	293.286	463.651	377.385	240.917	374.981	196.318	338.569	389.116	337.779	358.718	283.366	357.126
CD48	76.11	41	116.813	277.03	507.809	342.125	55.487	42.081	20.97	358.525	310.788	156.029
NEDD8	175.246	251.135	355.27	160.008	318.011	234.646	77.141	252.117	82.711	355.171	271.597	313.118
NFKBIA	238.036	149.543	234.257	157.672	117.779	278.686	118.427	130.813	108.469	348.464	140.825	257.795
SLC15A3	91.955	28.208	124.583	154.99	194.906	107.811	85.981	183.862	143.455	348.411	346.288	201.092
CD81	172.63	268.768	211.443	116.907	233.296	352.674	148.879	479.722	233.713	347.44	369.469	505.156
DCSTAMP	76.088	35.437	57.229	143.786	403.713	373.88	101.786	47.788	92.888	346.563	168.412	873.723
TMEM59	317.813	160.567	340.502	239.421	176.099	229.452	207.806	273.58	235.439	341.836	358.96	98.927
NCF2	236.956	180.364	178.2	220.509	251.279	162.522	172.894	128.412	146.922	341.816	432.172	253.499
RPL3	190.504	500.628	203.732	176.964	137.937	276.858	182.209	126.142	153.306	340.288	165.003	275.08
ATP6V1B2	162.913	148.154	134.094	285.533	233.895	243.388	91.446	109.028	122.817	339.604	313.212	110.885
TMEM107	64.13	723.154	51.335	268.838	1044.51	169.07	54.057	371.706	85.428	339.292	307.418	985.616
PLEK	156.891	167.43	165.981	335.18	575.692	303.576	158.844	231.268	166.757	338.605	506.902	156.122
HLA-E	428.422	402.775	456.283	290.045	413.054	357.483	439.122	734.419	294.554	337.817	545.739	241.455
YWHAE	163.274	121.001	275.909	323.595	164.348	319.891	440.153	76.325	203.043	336.122	90.588	548.349
BCAP31	293.431	317.475	316.61	548.678	513.203	235.381	111.437	377.864	345.197	335.303	380.926	155.172
EMP1	75.693	97.762	60.149	416.444	486.057	224.316	81.106	83.051	106.486	333.422	302.689	230.508
HIST1H4J	126.185	217.343	224.273	322.225	41.873	100.698	511.058	113.593	74.347	332.253	425.164	136.168
CD53	255.108	151.667	217.072	278.402	333.405	255.042	271.686	109.466	330.647	331.214	242.978	564.947
AHNAK	534.438	443.985	508.087	277.698	264.033	372.026	496.436	459.938	589.352	326.747	254.22	252.511
RPL32	244.357	521.413	276.444	327.761	515.666	225.661	298.592	500.16	347.491	325.712	392.652	787.745
GPX4	1186.32	1592.3	1068.43	322.21	261.562	269.596	1110.86	1587.75	585.761	324.603	144.697	606.71
GMFG	197.056	88.965	173.297	80.584	227.972	3.643	286.765	140.292	223.459	323.074	234.684	51.179
RPN1	309.83	323.907	259.324	348.663	410.261	358.24	214.5	286.515	138.853	321.846	682.81	250.788
TALDO1	473.27	339.696	496.758	428.303	410.603	271.799	234.19	338.797	303.763	320.672	501.869	391.435
PLA2G7	467.525	233.259	319.859	416.483	570.527	344.97	470.063	409.138	536.841	320.434	617.611	379.062
EDF1	339.381	414.216	384.759	294.768	360.183	250.393	336.775	595.61	335.632	318.867	384.56	497.961
DYNLL1	211.223	221.224	268.311	155.194	196.751	118.6	329.933	3.763	126.597	316.689	197.962	141.826
COX7B	282.256	256.944	454.821	912.716	513.704	888.593	279.289	284.395	519.666	316.244	691.772	1165.43
HIST1H4A	6.106	0.007	21.59	94.882	0.007	32.122	17.118	0.007	0.007	313.607	41.829	197.88
ARHGDIB	364.442	579.943	313.919	291.472	556.902	255.5	274.551	243.112	255.072	313.134	400.173	550.727
ATP5B	460.647	219.51	443.98	599.278	520.733	413.781	298.621	332.157	255.584	308.588	782.885	662.437
NDUFB2	343.121	455.537	286.323	196.089	273.9	2.195	183.774	298.61	65.166	307.694	322.921	21.762
GNS	224.466	173.303	230.965	322.927	423.582	279.842	227.243	263.771	295.812	305.861	381.778	269.94
ITM2B	341.152	325.308	291.035	273.811	225.758	173.605	257.168	233.144	313.003	303.38	421.534	453.585
HIST1H4K	124.759	256.041	230.878	253.42	64.167	107.405	400.877	86.661	63.085	302.091	407.587	126.794
HIST1H2AB	4.762	0.007	132.717	308.316	81.848	189.025	575.942	0.007	16.473	298.924	260.968	15.056
IQGAP1	261.156	259.396	279.135	239.672	202.715	264.575	273.41	160.72	321.495	297.992	180.303	98.859
ATPIF1	67.517	126.387	75.589	263.969	119.86	108.324	71.359	289.224	267.224	297.29	285.872	100.257
HIST1H2AI	59.191	235.681	109.798	495.448	201.3	215.411	700.204	20.813	11.463	297.113	452.42	153.126
DDX5	226.779	219.135	232.685	217.529	207.912	251.134	302.26	100.902	291.327	296.918	188.91	330.518
PTMA	113.792	75.125	110.815	223.069	147.088	307.034	178.695	100.553	117.229	294.113	136.005	343.753
SRGN	1813.08	1008.39	1701.74	406.955	581.349	224.368	1229.6	1386.67	1836.6	293.309	315.852	509.699
CREG1	609.251	691.796	547.053	261.323	234.396	206.433	427.901	516.209	658.097	292.71	350.499	63.805
RPL26	492.599	531.782	746.802	409.361	592.758	746.613	365.732	371.375	781.635	292.323	500.768	397.949
CD163	122.753	47.478	111.574	191.368	272.504	177.862	129.938	160.103	148.274	289.916	129.697	156.014
CYP27A1	345.372	565.929	282.883	280.28	419.778	260.566	187.649	456.101	396.422	289.012	528.071	239.595
HNRNPAB	40.023	93.875	102.499	207.319	127.904	482.744	406.252	116.828	110.676	288.193	74.779	217.504
FLNA	354.471	472.94	354.131	349.582	354.172	286.985	355.503	573.174	309.17	285.813	361.049	352.118
UBB	380.932	279.925	492.757	454.808	441.925	477.911	592.18	368.987	308.153	284.079	698.097	419.704
HLA-DMB	89.603	185.147	57.152	374.772	478.142	153.967	99.629	103.81	113.676	283.002	513.375	79.681
TIMP1	1199.72	1390.37	1306.25	378.26	360.396	176.705	1370.92	1468.38	1271.46	281.99	765.965	395.929
TXN	460.516	331.517	427.096	262.421	443.326	393.48	234.459	423.598	199.308	281.786	502.976	446.972
HEXB	253.167	322.126	237.086	367.473	413.361	211.436	88.049	198.055	241.042	280.421	574.458	206.835
FABP4	1713.89	823.074	1544.71	250.961	404.053	768.722	1007.38	773.772	1643.86	280.363	256.58	0.007
RPS20	845.846	956.474	741.591	569.686	440.798	587.057	554.05	541.826	622.552	278.098	741.846	299.59
SLAMF7	80.057	141.666	71.341	242.992	479.511	371.834	73.442	43.672	70.534	277.973	344.998	273.992
MYL12B	683.105	540.587	736.827	492.659	496.751	615.511	326.437	347.92	490.43	277.03	1005.38	28.972
PPIA	424.71	135.983	309.564	163.479	98.555	182.804	148.283	182.578	100.364	275.752	167.809	164.422
RPL18A	251.618	813.772	273.885	319.996	227.447	236.368	89.477	482.136	169.49	275.283	303.573	176.597
RHOA	700.911	568.201	683.332	490.477	115.969	272.994	427.39	589.124	686.822	274.828	243.611	130.778
HIST1H2AJ	46.565	75.536	116.225	549.406	82.465	197.963	656.878	38.117	23.551	273.126	467.225	159.5
SEC61B	35.925	19.668	102.557	0.007	45.471	253.218	84.17	0.007	86.832	271.012	52.857	12.779
SNRPG	140.011	49.981	128.995	79.288	43.208	122.802	15.821	53.353	54.661	270.52	305.054	124.897
PGK1	366.629	142.331	323.665	311.978	195.112	176.197	412.605	154.811	280.256	269.493	411	480.897
POLR2G	52.766	71.313	62.652	42.17	55.125	179.107	142.376	89.965	57.809	269.083	38.871	193.054
SCD	82.339	31.535	69.12	166.485	124.236	296.812	36.434	43.098	101.12	266.396	84.595	232.141
HM13	140.123	174.749	151.893	283.916	335.302	105.377	182.733	197.064	180.628	265.82	341.257	99.783
MYH9	136.155	177.327	204.522	241.42	127.12	192.802	282.056	111.668	140.405	265.553	149.844	102.628
MTRNR2L10	20.037	88.743	89.767	271.568	167.805	251.957	223.16	84.588	40.581	264.51	29.023	281.883
HIST1H2BD	67.881	38.022	80.133	117.572	105.673	82.109	74.047	145.914	26.767	263.781	104.863	232.263
EIF4G2	265.611	243.792	344.851	392.626	169.531	537.344	514.982	188.003	276.202	263.595	174.667	310.543
SRSF5	144.722	70.167	170.143	211.842	144.103	128.104	176.868	103.887	111.127	262.988	119.471	234.662
ATP5D	66.387	51.088	31.604	53.663	40.579	145.342	31.053	35.617	42.352	260.141	19.883	0.007
RPN2	140.647	92.255	112.544	217.175	179.567	283.112	218.85	159.245	118.168	258.403	172.027	94.833
SPAG7	92.331	94.898	85.729	97.566	0.658	118.701	204.124	127.882	15.735	256.087	15.181	0.007
CSDE1	223.735	205.732	293.305	356.632	75.955	247.622	238.848	67.883	264.741	255.123	73.068	255.194
CHCHD2	151.732	436.713	182.597	151.578	222.099	325.23	208.725	184.786	129.395	254.477	256.878	79.306
HAVCR2	143.217	182.86	132.787	232.402	258.816	178.819	147.87	149.201	98.369	252.714	278.838	244.559
TIMP2	155.013	98.589	172.816	294.536	321.033	347.148	176.461	279.654	187.486	252.688	225.247	233.82
FABP5	762.634	559.478	656.624	430.537	408.817	419.074	675.729	711.534	869.543	252.688	580.533	614.022
HIST1H2AG	59.292	17.757	41.741	183.095	31.359	117.794	255.734	229.609	16.609	250.529	249.963	292.023
IFNGR1	409.497	255.481	372.282	173.428	263.848	172.172	434.44	327.565	495.912	249.16	148.129	281.331
PILRA	279.81	188.732	225.112	132.16	136.06	55.794	137.218	324.087	373.353	247.34	156.869	28.421
NDUFA3	72.004	74.939	114.772	78.934	190.495	583.054	43.685	165.444	235.984	247.165	467.526	522.39
ATP5L	302.731	247.835	317.78	214.335	167.647	157.509	316.825	255.337	249.741	245.831	420.775	284.473
RPS5	372.254	960.652	330.895	170.685	387.014	297.603	189.057	997.382	202.592	244.904	423.797	831.069
NDUFS4	347.942	177.66	296.319	313.278	320.271	390.288	170.902	272.469	96.447	244.484	376.705	817.618
UQCR11	375.436	399.084	313.54	309.556	344.554	255.51	207.83	512.866	234.503	243.956	751.256	215.179
P4HB	195.983	207.52	188.204	192.818	289.941	106.188	139.028	313.184	232.766	242.606	360.5	189.429
CALM3	142.887	212.36	153.086	169.267	213.362	125.511	80.539	187.038	198.815	242.436	178.464	154.187
RPL15	249.405	119.218	223.417	135.613	124.337	122.476	219.923	104.458	167.952	240.762	127.467	380.868
GABARAPL2	168.247	66.188	238.103	67.516	150.895	50.955	93.51	247.717	163.441	239.326	221.643	0.007
ACTN1	72.015	65.582	81.42	284.955	154.791	103.041	143.923	147.525	66.755	238.971	244.603	141.042
ADAMDEC1	195.28	102.738	110.491	180.284	156.513	208.641	95.58	86.587	111.281	238.74	112.441	118.366
HIST1H2AL	9.128	65.85	102.528	366.102	25.675	76.274	350.325	2.967	33.436	237.874	72.233	676.14
ATP6V1H	90.468	122.254	88.214	164.449	162.118	169.612	32.51	29.236	105.767	237.532	387.012	301.142
SCARB2	153.094	171.979	145.821	188.112	250.954	316.854	124.75	135.381	126.781	237.151	316.193	112.565
TUBA1A	589.466	512.367	446.484	233.288	177.175	223.398	401.796	296.237	452.14	236.248	296.946	275.546
CD36	182.12	63.056	158.646	288.581	379.233	250.575	147.265	107.058	214.128	235.21	166.522	260.714
GSTK1	85.633	52.721	93.254	36.464	168.565	60.447	217.404	168.88	32.953	234.833	88.843	0.007
HSPA5	64.714	114.154	96.51	260.052	240.489	268.16	199.351	129.259	168.339	234.679	162.479	175.47
ARPC1B	462.255	651.377	449.282	191.537	187.645	287.865	412.906	652.723	386.626	231.92	302.795	385.473
RAN	99.419	66.052	148.426	131.066	244.56	109.545	252.265	79.194	160.407	231.472	231.93	172.673
C15orf48	252.635	125.265	314.79	375.753	28.304	224.56	213.054	105.352	257.334	231.229	307.256	371.137
PCMT1	96.255	46.476	63.44	123.66	45.429	217.298	65.898	25.62	80.846	231.158	81.135	215.127
ENG	122.519	165.345	133.421	112.043	202.021	105.225	150.619	331.95	126.574	230.384	128.972	178.295
RPL35A	359.35	568.888	469.057	508.37	264.209	406.806	309.213	107.117	440.509	230.262	278.82	162.051
ALCAM	139.264	237.058	139.561	228.242	247.509	355.722	116.595	135.182	198.295	229.338	184.974	297.972
GPX1	404.688	1018.14	463.648	155.396	358.091	145.217	320.433	608.231	382.141	227.666	913.735	373.147
PLAUR	454.989	325.957	491.771	523.534	300.687	449.473	329.797	466.342	380.595	226.61	432.338	51.611
USMG5	225.401	48.752	154.85	397.296	288.296	53.902	270.824	153.474	212.802	226.304	239.163	0.007
UQCRC2	83.52	95.084	90.31	115.088	175.977	73.979	65.754	87.466	48.421	225.526	68.447	193.054
ARL6IP1	174.898	104.481	187.596	193.577	137.329	83.01	161.123	69.599	259.021	225.44	106.217	130.055
SGK1	90.056	57.862	132.823	182.499	206.482	148.293	146.448	93.852	103.088	225.336	107.442	390.856
MSN	141.569	139.212	188.378	301.542	169.505	100.423	251.137	140.148	148.651	223.251	183.502	105.825
LAMP1	185.403	294.179	194.367	186.439	547.475	159.099	236.374	391.435	315.54	222.632	397.081	142.077
CANX	142.872	98.193	169.019	385.408	295.518	254.638	157.583	107.547	174.089	222.34	110.241	321.164
CCL2	19.88	0.007	49.199	155.117	44.543	20.305	2.429	13.032	3.313	220.656	141.645	0.007
RPL7A	216.358	357.685	237.809	104.103	204.18	307.588	109.366	53.271	290.419	220.289	95.364	86.744
GLUL	378.959	271.136	427.094	121.621	219.429	234.489	411.332	559.903	349.721	217.698	138.032	134.074
CLTC	154.629	88.855	167.726	199.309	199.733	278.616	215.293	138.384	202.945	217.225	95.754	126.226
TCEB2	152.953	356.088	176.34	454.426	188.854	201.804	261.018	227.766	174.613	216.555	314.846	13.962
RPL23A	99.127	154.976	121.761	128.873	145.628	117.592	213.822	43.127	138.136	215.484	104.999	310.956
CCT2	47.358	54.65	74.226	109.78	65.39	79.548	50.267	35.148	43.9	214.769	20.27	195.711
SCPEP1	51.901	133.264	63.639	40.797	254.742	22.899	13.103	174.071	64.42	214.097	23.393	244.617
HIST1H2BH	4.157	0.007	73.366	166.099	178.714	130.359	306.082	124.681	0.007	213.499	176.405	312.611
RPL36AL	356.905	134.097	301.309	502.117	226.363	369.011	381.531	352.843	533.251	213.42	286.836	99.572
HNRNPH1	54.987	29.325	79.35	154.879	127.625	132.39	180.128	47.999	91.275	212.948	13.822	86.353
SUMO2	144.414	87.1	177.716	201.57	170.469	313.624	221.021	149.104	148.197	212.63	281.884	223.391
RPL34	175.601	312.576	322.512	258.631	114.051	262.763	289.895	296.041	267.649	211.734	218.305	227.559
RPS15	342.672	233.143	330.081	91.397	290.088	79.786	330.638	388.661	221.965	210.548	511.481	1146.22
SDHB	70.918	0.007	89.324	52.296	116.974	170.533	122.29	3.628	109.756	207.984	263.774	54.5
RPS16	704.125	642.636	746.497	307.629	461.827	509.605	397.359	596.243	432.977	206.847	432.963	566.096
GLA	153.949	171.492	102.616	146.237	256.806	133.3	41.058	194.712	32.081	206.823	212.484	86.098
CTNNB1	390.189	239.959	388.355	173.069	150.8	141.183	570.82	444.274	366.7	206.023	147.488	104.677
GADD45GIP1	92.944	121.689	59.441	73.244	26.98	25.628	109.687	40.207	17.886	205.989	270.677	134.126
TUBA1C	451.601	308.899	376.304	198.867	205.229	274.204	584.587	314.268	333.934	205.538	185.815	77.458
ATP5J2	245.594	328.037	351.182	381.034	421.96	164.364	81.698	79.133	230.857	203.498	318.601	82.781
PTPRC	206.328	140.727	232.53	200.812	195.818	170.682	201.863	95.744	249.762	203.104	54.697	212.175
NDUFB5	121.61	111.577	131.98	154.538	186.27	107.561	49.894	33.164	100.298	201.042	137.252	89.113
PSMA7	155.53	259.199	244.457	255.086	208.414	343.16	203.621	95.936	77.742	200.968	197.381	43.493
NDUFV2	178.559	183.036	195.577	83.812	124.414	285.014	22.498	290.886	124.067	200.36	334.628	272.206
CAPZB	134.805	69.897	148.945	79.328	69.846	53.717	124.853	197.759	104.723	199.639	183.62	141.322
TPI1	210.885	143.548	232.981	157.415	179.406	72.429	167.774	344.647	164.54	199.614	188.932	65.709
RPS24	106.746	287.641	132.436	323.208	258.69	767.372	178.404	187.109	567.162	198.949	233.732	353.271
CAPG	481.224	530.733	454.406	542.593	707.399	399.441	333.897	557.757	356.552	198.445	653.363	631.797
ATP6V0E1	394.865	177.958	385.66	175.079	336.412	118.239	181.524	161.263	345.568	198.405	372.085	12.214
IGF2R	105.268	160.008	100.816	192.832	175.217	160.361	69.745	138.816	89.708	198.372	107.676	166.881
RPL29	218.237	229.021	208.007	234.883	247.169	200.071	236.91	214.686	261.225	198.167	327.691	309.997
GSTO1	805.022	754.091	841.045	345.661	464.865	195.931	405.296	639.658	665.283	196.969	719.76	545.36
CSNK2B	72.679	66.665	71.783	76.651	27.702	1.927	111.342	128.626	75.927	196.883	63.986	7.962
GAL	91.476	88.544	91.559	209.015	287.064	186.673	77.171	133.323	66.791	196.786	272.32	0.007
NDUFA12	82.959	272.513	106.768	302.71	190.916	164.346	109.224	13.022	183.834	196.709	451.787	0.007
NR1H3	101.426	96.718	115.718	114.887	314.984	146.54	69.597	106.59	87.235	196.331	317.931	102.257
SF3B14	153.517	63.081	193.63	45.779	77.337	219.801	234.795	34.364	128.197	195.445	277.042	2.329
HIST1H2BN	11.803	19.694	45.244	157.22	55.333	217.748	186.394	21.74	33.158	194.87	40.956	111.963
PRNP	79.466	17.027	63.812	88.282	106.162	110.841	63.02	22.612	43.133	194.67	59.597	96.555
NDUFB3	87.65	61.158	90.754	478.167	95.427	42.91	53.893	229.95	169.821	194.333	22.28	85.187
EIF1	291.577	185.058	339.895	117.565	175.052	177.777	335.471	265.009	395.155	194.29	216.559	135.4
MIF	194.338	267.963	189.479	131.075	237.881	123.93	235.123	183.939	199.038	193.512	267.28	265.63
CTSK	47.685	36.641	69.951	132.441	153.342	198.059	18.093	81.664	30.16	193.362	56.27	236.08
TMA7	152.621	224.412	163.26	250.934	254.502	86.812	163.075	105.412	208.118	192.477	140.54	356.753
VCP	125.891	91.086	165.15	235.901	82.959	229.707	189.527	114.187	106.952	192.304	169.719	475.951
ACP5	223.359	406.457	161.513	184.134	566.369	198.61	187.72	426.575	242.946	192.088	594.398	292.392
NACA	184.78	166.432	129.776	75.64	124.945	238.236	176.238	56.638	167.405	191.693	280.324	30.516
LMAN2	83.343	199.107	97.478	79.474	152.663	83.609	61.572	228.349	54.855	191.04	256.351	156.803
ITGB1	369.041	287.285	345.489	232.787	259.625	245.497	298.412	294.905	404.027	189.685	184.611	274.855
SHFM1	118.584	22.196	303.572	336.659	75.546	128.701	268.521	50.402	183.526	188.71	139.184	194.682
SNX10	69.038	24.302	47.839	85.94	70.764	126.98	18.096	0.007	18.501	188.702	47.152	87.678
PRCP	72.914	21.074	94.892	172.109	138.601	118.654	65.022	66.022	104.827	187.665	209.774	47.066
RPL14	104.09	224.423	72.426	72.075	173.941	92.989	44.058	92.747	113.188	187.176	157.732	6.067
SOD1	456.931	128.156	534.544	126.362	276.296	331.744	226.95	326.239	297.11	186.184	99.576	157.98
CAP1	262.391	203.234	255.207	183.915	214.02	239.877	234.788	188.073	184.254	186.037	195.967	102.442
ARL6IP5	270.871	135.052	284.836	286.808	86.062	169.483	276.154	199.208	256.335	185.787	172.832	145.961
TMED9	232.029	327.977	264.522	237.069	367.074	279.716	238.127	581.851	97.047	184.913	763.784	481.505
ITGAX	136.139	102.003	68.811	175.515	232.137	137.205	117.25	197.174	104.29	184.534	170.241	139.99
NME2	295.519	208.388	369.573	405.161	557.107	279.129	371.674	251.95	232.363	184.369	717.047	164.235
PDIA6	80.666	57.955	73.234	106.362	192.211	109.918	17.991	90.144	88.065	184.341	181.199	128.817
ATP1A1	86.576	126.432	102.417	142.31	181.209	131.543	68.071	62.622	117.402	184.076	179.802	155.94
IL4I1	43.343	90.985	73.451	90.956	102.849	52.978	60.713	49.636	26.451	183.839	84.968	367.774
UQCRHL	74.585	156.146	114.157	109.343	72.568	107.017	11.836	18.143	49.196	183.715	55.215	0.007
NCL	33.439	112.284	90.244	149.935	163.288	209.908	150.33	18.99	143.687	183.678	51.543	63.437
PLBD1	201.556	184.224	133.025	258.052	159.825	251.339	61.681	121.257	209.775	183.668	230.636	83.637
ATP1B3	94.656	11.93	118.809	159.527	199.201	145.976	95.239	182.114	175.644	183.629	235.888	11.627
YWHAH	201.981	130.693	236.875	189.472	67.699	50.893	374.933	229.428	249.564	183.448	85.205	130.174
C19orf53	90.687	12.147	145.364	140.602	156.79	97.888	32.989	36.777	94.073	183.397	118.14	0.007
HIST1H2AK	5.486	0.007	42.108	147.067	0.007	2.362	170.071	0.007	2.697	183.165	12.301	163.928
STIP1	73.787	119.177	67.78	195.469	245.928	214.389	101.473	103.927	29.845	182.696	207.607	299.067
HIST1H2AH	2.623	0.007	25.537	58.093	182.996	31.619	136.169	28.991	24.934	181.905	232.33	851.042
CCT4	81.115	44.154	67.778	100.799	91.23	42.922	84.036	32.09	71.479	181.51	144.95	85.751
MGST1	110.572	57.487	43.401	282.748	195.608	202.492	49.778	34.814	132.473	180.714	61.372	429.003
RPS13	484.226	359.394	456.358	291.909	521.985	776.238	466.019	366.406	328.343	180.714	481.327	329.213
LSP1	192.36	549.095	229.96	189.988	434.932	296.677	172.942	461.261	282.601	180.246	509.543	140.546
CHMP2A	163.31	86.15	144.38	202.098	161.514	146.661	200.576	191.624	116.207	179.458	200.193	93.902
MTRNR2L1	40.249	280.068	43.142	140.919	260.201	204.69	84.826	174.867	72.605	179.223	31.839	169.726
EEF1G	211.348	281.727	209.8	121.44	188.308	134.907	279.175	190.4	267.279	179.097	171.992	9.339
ESD	39.168	28.595	68.963	92.534	22.649	202.343	131.003	10.822	63.838	178.847	62.211	255.458
SERF2	370.771	456.993	408.31	165.829	160.852	49.937	227.911	396.575	375.46	178.817	242.787	328.143
PEA15	181.126	300.848	154.463	110.791	98.614	135.955	73.32	188.638	264.649	178.152	58.439	299.597
NCKAP1L	130.237	90.858	125.117	85.376	106.121	126.407	179.226	120.354	130.77	178.138	73.762	60.877
LDHB	113.971	82.801	150.845	159.818	176.333	347.974	107.716	118.82	141.233	178.087	265.446	175.47
MRPL20	34.227	196.037	30.076	89.417	42.006	31.667	3.229	235.804	77.355	177.596	78.956	161.42
MGST3	135.24	90.232	217.711	86.168	242.534	83.673	140.734	197.372	210.726	177.071	189.043	215.117
EVL	53.159	9.314	50.526	158.883	167.249	224.92	37.248	29.524	58.64	176.808	199.864	112.514
SERPINA1	30.597	15.028	29.974	55.793	60.812	92.643	62.772	39.663	20.111	176.728	81.204	17.573
DAD1	144.108	47.576	180.975	318.609	228.128	116.893	30.018	260.085	198.768	176.676	314.573	587.304
PDIA3	51.813	23.888	81.833	152.653	68.8	171.094	95.019	19.634	78.134	176.674	142.198	55.261
SLC43A3	51.179	96.502	49.291	104.251	146.566	217.645	90.567	65.023	41.046	176.539	144.624	80.398
RNASE1	613.485	569.627	591.708	111.603	514.659	176.652	868.185	1014.91	743.467	176.335	695.435	20.549
TUBB	354.759	201.78	338.321	280.887	235.474	101.774	312.738	299.412	348.704	175.908	309.987	311.867
NACA2	105.864	223.94	78.534	74.488	56.235	80.416	77.973	32.598	47.801	174.656	12.86	132.906
RPLP0	548.066	423.25	365.912	228.046	169.22	147.982	397.986	360.749	296.753	174.337	313.132	142.041
SYNCRIP	48.607	40.787	49.085	153.23	56.795	129.869	138.315	50.505	26.096	174.143	40.086	87.941
PDIA4	19.19	28.39	58.595	256.958	137.46	115.645	66.098	37.23	34.941	174.133	29.64	126.813
C1QA	35.396	22.147	69.703	66.97	156.45	212.713	41.425	67.31	94.538	174.131	126.254	143.894
TOMM5	149.912	138.557	138.94	179.032	165.127	66.777	54.822	104.206	59.815	173.813	150.038	69.248
CSF1R	180.022	136.03	134.36	96.825	137.975	88.301	142.588	222.899	136.976	173.219	172.932	171.397
HCLS1	87.516	98.954	106.896	38.34	65.992	201.982	37.587	174.221	126.935	172.152	66.797	30.909
NDUFB6	77.26	84.271	144.301	222.545	36.662	80.697	22.372	0.007	40.009	171.35	22.613	150.146
M6PR	50.888	30.83	56.883	104.23	106.176	56.358	40.144	44.214	49.115	171.084	130.621	45.842
CORO1C	104.334	94.842	127.874	248.5	172.386	104.226	92.936	89.193	123.981	171.046	112.547	21.606
ENO1	294.404	326.931	313.83	356.813	411.735	113.524	293.022	385.012	210.844	170.923	518.813	327.578
WDR1	137.707	175.843	117.695	80.95	147.254	43.895	139.217	152.179	80.659	170.64	177.327	176.704
CLEC7A	112.365	37.492	123.535	61.552	90.027	7.494	61.481	64.977	142.221	170.509	97.59	2.186
ARPC5	218.605	271.89	232.367	124.352	301.127	72.544	227.258	116.568	151.794	170.477	126.404	89.706
LAMTOR1	64.858	56.252	52.893	19.958	13.246	11.978	30.091	75.696	98.215	170.414	49.192	15.228
EIF4A1	170.891	137.8	208.908	282.9	271.156	241.341	185.62	198.359	188.16	170.329	277.336	379.417
IL2RG	145.763	80.703	182.629	191.743	251.269	301.678	64.045	224.531	186.289	169.002	175.207	86.61
PCBP1	151.912	121.203	182.12	187.298	110.673	112.293	194.301	74.063	225.082	168.415	106.638	70.75
SLC29A3	29.221	32.442	43.323	83.986	116.052	175.358	13.77	49.379	21.328	168.235	172	79.042
C19orf10	46.344	0.007	69.224	47.576	33.77	234.629	111.655	169.829	21.248	168.043	257.071	112.746
GPC4	53.002	23.214	48.719	177.399	223.045	188.366	42.618	57.445	95.539	167.964	196.912	147.925
UBA52	145.388	443.349	189.011	248.504	76.262	159.022	132.359	178.089	112.581	167.737	135.871	502.212
ALOX5AP	132.035	185.444	89.689	102.997	59.929	38.561	91.37	109.278	128.266	166.323	92.283	13.78
ATP13A3	125.346	96.586	127.416	143.03	106.922	118.864	113.246	61.044	124.107	165.945	60.14	71.174
UQCRB	135.945	38.37	317.48	150.222	73.12	90.546	29.067	73.05	299.235	165.614	30.785	40.393
BST2	83.711	58.576	122.86	207.827	192.264	105.541	105.341	65.686	94.562	165.37	415.069	10.572
RPL4	148.165	256.201	140.32	226.57	233.495	155.297	188.754	166.444	210.939	165.291	242.469	384.996
HIST1H2BJ	6.296	9.192	58.931	489.203	119.537	92.597	158.864	52.183	33.532	165.062	14.704	220.226
EEF1A1	338.961	225.979	386.61	184.252	194.642	170.434	204.368	186.218	332.776	164.706	152.654	161.034
EEF2	372.801	290.512	329.716	216.083	272.43	256.617	449.945	372.237	345.591	164.185	308.624	388.871
TLN1	188.805	278.157	203.72	155.541	122.487	142.456	277.742	225.024	210.895	163.491	145.036	58.442
TIMM10	17.224	59.039	50.468	26.184	61.085	264.328	28.343	233.788	7.363	163.473	86.049	189.13
ATP5J	79.45	0.007	77.281	119.151	98.59	141.658	90.547	30.421	92.859	162.969	45.842	172.211
SPARC	92.583	118.848	139.888	268.735	200.299	138.589	268.851	172.85	147.452	162.933	222.233	252.056
SQRDL	146.155	99.332	163.689	105.729	138.213	186.232	100.369	124.617	162.237	160.979	215.398	84.029
CXCL16	211.624	262.092	193.097	90.337	83.852	107.49	163.014	300.692	193.493	160.504	179.859	61.778
RAB7A	144.05	125.788	125.305	187.128	141.524	164.506	117.786	51.855	203.072	160.433	131.823	67.569
CTSA	61.796	97.764	99.568	72.665	185.177	63.025	69.487	181.09	100.866	159.958	191.301	77.795
PSMD8	122.987	86.187	121.255	211.187	168.352	162.348	52.607	65.238	99.694	158.977	152.578	57.163
SLC39A8	187.963	131.107	182.399	158.337	184.16	81.355	129.135	76.101	240.51	158.452	80.594	295.646
TGM2	130.23	204.61	103.834	221.612	292.662	116.609	96.489	158.574	139.399	158.23	252.472	130.466
G0S2	137.585	0.007	182.007	47.342	7.371	194.026	27.394	43.441	87.177	158.161	135.14	965.75
PSMB6	103.9	151.332	121.359	52.283	87.103	71.01	184.649	108.742	165.043	157.916	55.802	78.24
POLR2L	91.038	73.185	129.973	43.65	207.443	287.702	117.345	292.899	53.347	157.221	219.613	45.09
GMNN	0.007	0.007	4.502	29.428	11.069	3.764	0.007	0.007	0.007	157.211	0.007	0.007
YBX1	144.794	224.501	162.571	340.555	128.562	158.1	330.098	130.786	258.613	157.209	150.057	91.744
COX17	252.967	0.007	249.061	125.163	88.94	218.292	19.355	184.608	148.606	157.051	6.688	67.911
KYNU	683.221	240.621	548.48	126.622	130.044	226.902	293.413	242.632	530.222	156.947	274.29	74.111
PLTP	36.529	1.133	34.732	121.17	166.915	163.311	18.278	92.111	97.1	156.826	171.092	119.306
SLIRP	222.609	75.28	170.07	808.44	460.395	171.659	242.439	156.022	75.103	156.68	1144.33	0.007
ZMPSTE24	29.902	18.161	43.586	73.417	37.455	83.405	25.58	38.331	41.421	156.655	32.627	73.177
HLA-DQB1	50.11	72.266	45.187	128.2	44.69	110.479	13.767	41.363	42.309	155.958	3.425	384.749
RPS4X	275.073	226.619	183.834	279.98	368.288	271.581	82.785	223.171	162.654	155.929	426.145	33.805
PARK7	175.162	119.035	213.849	136.773	81.238	129.603	19.879	127.692	119.335	155.703	88.45	26.538
AP2S1	129.955	93.042	93.309	174.899	106.42	3.695	76.499	32.605	67.884	154.629	85.002	6.297
HPCAL1	29.662	0.007	35.264	9.679	94.769	15.962	35.177	61.24	13.774	154.537	99.649	92.334
MSMO1	58.55	59.886	40.253	125.193	67.912	85.225	48.532	43.458	57.605	154.373	39.028	110.673
ANXA11	88.331	106.239	62.366	72.41	98.868	72.338	43.926	35.341	72.629	153.97	297.852	50.561
ACTR2	137.289	80.512	166.161	164.802	115.883	172.362	173.064	119.682	124.915	153.922	138.701	50.298
NCEH1	104.456	15.649	91.682	140.454	120.529	145.985	78.12	64.302	78.188	153.104	175.236	263.182
NRP1	138.65	100.042	81.862	141.216	183.278	114.107	63.785	93.728	115.246	153.057	154.127	143.868
EIF3L	174.627	352.895	207.372	172.976	178.571	122.458	108.852	128.085	228.183	152.31	139.286	262.204
SQSTM1	287.011	334.097	250.231	135.22	174.833	92.429	204.877	412.634	220.098	152.071	176.394	73.471
SLC7A7	145.822	181.203	142.377	217.708	163.738	132.833	246.191	134.108	169.586	151.792	103.275	163.246
HLA-DMA	108.866	80.783	126.74	193.992	129.696	198.481	106.211	151.625	99.15	151.633	231.979	28.803
ADSL	34.993	0.007	66.714	65.976	40.047	3.692	89.658	11.583	39.073	151.159	63.271	0.007
LAMTOR4	156.288	28.898	150.53	12.015	92.79	124.253	13.378	271.144	41.22	150.911	71.653	20.536
VPS29	103.427	59.004	56.153	11.594	18.452	0.885	77.913	50.648	65.392	150.743	0.984	15.331
SNRPB	64.789	34.958	83.178	75.239	102.814	10.105	35.539	177.784	22.696	150.717	39.474	16.7
ISCU	399.654	337.345	365.928	80.694	140.777	9.409	166.811	97.516	114.691	149.268	73.479	44.478
DUSP6	148.737	77.041	107.889	180.965	153.8	81.282	124.839	149.335	145.478	148.815	112.864	102.195
RPL9	180.326	124.516	155.67	99.041	144.687	119.654	96.509	92.125	182.273	148.798	225.746	83.538
POLR2I	28.652	12.676	28.173	26.985	68.38	158.214	17.735	3.198	62.603	148.652	32.444	30.884
CA2	60.442	1.327	62.67	72.386	98.424	191.704	37.676	10.044	50.143	147.831	89.153	65.738
VSIG4	134.553	59.472	99.154	181.679	99.804	111.186	234.222	32.081	78.014	147.21	124.031	308.303
APP	95.382	154.133	98.675	156.469	132.196	149.43	92.775	163.241	135.985	147.069	70.143	88.675
TAGLN2	348.928	317.377	303.039	19.761	64.76	33.506	385.361	413.208	254.451	146.594	276.11	12.306
SRSF9	24.304	57.026	71.901	3.794	46.998	4.67	57.1	39.567	0.007	146.287	40.138	134.308
HMGB1	53.774	14.137	64.953	101.911	50.817	127.451	200.485	1.052	53.6	146.054	43.813	234.959
COPE	105.987	32.267	100.07	50.164	58.802	84.695	214.189	205.335	81.815	145.876	328.104	0.007
CYFIP1	151.153	53.4	111.513	199.42	134.18	167.03	85.212	39.239	87.14	145.67	211.458	44.612
ADAM9	154.845	105.708	158.361	149.614	139.233	134.101	154.906	82.667	198.152	145.468	111.122	105.56
SRP14	277.697	231.671	312.578	242.934	244.6	208.389	239.943	310.842	307.045	145.338	238.692	7.972
DARS	48.8	36.178	45.575	62.069	49.218	65.03	36.826	38.435	37.58	145.144	29.242	37.887
PCNA	5.549	31.845	31.161	62.314	89.211	173.095	40.15	43.345	3.094	144.955	125.477	8.059
MRC1	76.231	85.174	72.535	135.989	147.001	150.256	65.015	60.173	123.087	144.832	100.281	219.28
HIST2H2AC	180.759	177.058	188.108	437.498	162.436	161.581	537.067	232.941	222.393	144.604	110.058	254.725
FGR	117.856	87.776	89.694	157.722	104.022	214.774	51.758	123.5	103.213	144.587	94.961	58.058
SLC1A3	13.826	4.441	19.619	129.92	157.64	205.479	3	5.89	10.95	144.562	144.006	59.927
ARF1	181.891	54.903	173.84	120.754	93.126	57.774	90.369	117.323	101.241	144.536	58.074	112.545
PSMA6	389.419	247.179	394.158	217.325	137.901	139.898	284.314	141.993	217.783	144.412	102.285	236.427
RPL41	198.785	321.762	307.819	138.505	133.704	116.939	119.941	131.327	212.443	144.274	230.109	169.11
UQCR10	179.118	166.168	153.117	277.138	176.187	190.91	70.303	44.288	86.688	144.091	405.839	186.272
ID2	45.7	42.139	49.529	10.782	98.879	3.982	106.041	5.112	76.102	143.737	46.668	17.112
RPL39	212.015	263.806	263.841	210.597	101.649	103.706	204.082	113.154	209.246	143.082	182.307	107.124
BZW1	183.055	20.284	137.421	105.233	104.953	258.545	75.545	58.958	101.541	142.413	38.265	110.277
BSG	120.25	100.509	104.052	110.376	263.877	67.896	142.139	262.786	121.174	142.339	336.835	225.863
NPM1	104.877	56.473	73.24	78.447	122.154	149.184	132.746	94.113	69.361	142.33	269.134	282.479
FRG1	44.913	0.007	32.875	82.803	81.398	44.784	50.613	39.296	2.477	142.091	11.836	16.929
C1orf43	195.108	129.999	156.836	82.56	126.189	32.884	136.681	276.145	89.751	141.792	211.625	143.142
TOMM7	111.769	25.541	118.26	22.655	41.005	104.588	114.44	127.094	94.497	141.439	103.505	59.923
DNASE1	0.007	0.007	0.276	0.007	0.007	4.241	31.964	0.007	0.133	141.353	0.007	0.007
ANP32B	31.371	2.734	59.602	124.602	14.926	53.745	235.719	63.815	59.847	141.288	41.991	37.751
FCN1	32.702	0.007	20.935	56.087	63.474	52.801	23.662	13.883	55.958	141.076	33.076	261.247
FPR3	205.445	153.703	187.697	71.868	112.808	142.858	177.455	181.163	209.489	140.98	161.295	59.205
TUFM	80.793	81.126	60.451	73.853	128.533	150.018	30.747	100.325	83.869	140.828	147.536	40.745
KPNB1	91.153	110.991	111.031	146.998	73.353	129.202	245.095	106.035	99.42	140.584	96.877	98.764
ATP6V1A	109.014	68.828	94.836	153.054	180.359	97.445	53.08	53.434	93.912	140.405	157.687	150.496
RPS7	263.81	315.813	201.174	317.163	137.484	310.378	266.157	170.476	178.943	140.219	345.869	251.553
CHCHD1	30.5	112.63	70.529	8.712	10.934	54.059	15.09	14.87	106.819	140.145	23.464	0.007
ZFP36L1	37.646	50.593	69.441	49.896	103.439	69.799	133.519	41.826	62.561	140.027	93.465	162.14
EMC3	85.69	111.053	145.875	154.445	80.94	129.395	208.89	157.841	100.709	139.526	222.663	49.843
HIF1A	408.648	418.373	463.58	108.575	93.922	171.626	526.911	273.737	466.56	139.218	47.599	157.151
PAPSS1	90.742	91.315	104.634	52.069	102.484	72.649	94.117	48.822	121.204	138.956	67.89	19.07
MFSD12	254.467	540.403	146.972	154.413	240.19	95.03	194.28	398.101	181.973	138.423	521.393	32.16
LIMS1	186.847	117.591	159.566	125.51	59.351	68.142	128.32	128.105	110.253	138.374	122.22	59.847
SYNGR2	339.4	436.512	273.756	97.416	132.969	74.631	202.027	371.436	155.697	138.258	203.195	77.76
ABRACL	35.242	10.465	55.35	3.481	21.001	26.997	109.808	28.054	44.537	138.061	105.465	125.359
HNRNPF	49.469	67.169	99.519	236.867	35.94	148.095	205.223	27.17	60.123	137.815	69.434	112.345
EIF3K	115.131	170.739	160.165	224.197	255.844	192.794	127.294	350.596	138.323	137.655	246.221	168.708
IFI6	230.652	205.976	190.531	216.813	98.771	165.276	102.989	226.958	154.617	137.591	388.724	307.037
FUCA1	137.602	64.227	54.553	72.078	286.347	68.131	111.169	68.808	122.82	137.401	90.675	15.731
POLE4	29.733	0.007	47.515	0.007	56.094	0.007	1.307	54.095	143.794	137.353	0.007	0.007
PRKAR1A	225.368	312.287	222.559	142.906	89.722	70.661	141.46	252.016	180.421	137.02	112.524	44.044
SNRPF	15.594	0.007	7.745	120.546	7.161	27.398	69.976	0.007	42.764	136.898	0.007	76.978
MFSD1	185.904	156.808	143.598	254.531	174.284	140.339	109.787	193.126	178.516	136.121	191.294	109.327
HSPE1	29.13	10.439	42.137	155.863	103.535	291.814	115.5	5.853	71.602	136.017	172.182	201.582
TWF2	98.774	165.972	128.793	47.966	72.95	70.862	30.789	118.421	63.37	135.607	127.964	35.356
TKT	42.997	209.236	39.409	121.093	94.739	47.094	136.004	54.992	51.556	135.14	63.623	40.292
NDUFA13	203.479	134.599	322.51	18.994	233.123	234.501	201.406	200.678	212.119	134.527	341.897	255.066
TMEM30A	116.466	106.857	138.278	213.933	137.088	177.612	116.913	93.905	123.532	134.263	184.292	78.628
EFHD2	80.333	68.966	67.184	29.182	115.324	12.574	46.631	65.716	67.188	133.965	171.923	22.266
TPM3	73.612	115.905	168.747	90.583	100.009	74.289	78.795	46.957	196.997	133.616	156.055	110.594
IER3	70.826	98.055	37.718	49.813	28.05	51.688	2.934	104.584	64.035	133.283	71.869	4.344
HLA-DRB5	79.31	13.215	32.679	32.654	66.074	31.541	32.627	57.159	39.554	132.835	38.656	72.061
YWHAG	91.734	69.029	109.44	51.809	51.15	74.509	128.914	150.349	89.841	132.755	47.19	48.874
MREG	102.582	54.356	57.639	218.792	103.174	63.225	84.371	24.738	42.99	132.63	81.008	68.173
TMEM176B	114.521	54.501	90.078	42.919	59.055	98.757	67.367	51.059	181.549	132.618	103.564	53.651
AP2M1	198.17	217.988	206.339	141.221	118.369	70.104	144.178	172.057	165.679	132.168	36.514	166.842
EPRS	45.895	14.547	57.747	148.093	102.195	66.717	95.05	29.752	71.331	132.144	13.257	153.227
ATP5F1	53.401	27.516	60.952	68.446	76.446	49.971	3.938	65.654	71.923	131.53	158.464	252.001
RAB1A	56.241	66.306	75.611	110.731	78.424	138.513	89.488	32.184	63.215	131.194	38.874	418.272
HNRNPH2	66.469	14.825	85.52	76.853	32.577	63.741	32.407	128.835	75.744	131.065	18.379	36.495
MPP1	144.254	44.274	130.05	57.274	99.163	46.537	96.534	126.262	99.162	130.936	98.472	64.576
RPL22L1	17.099	67.631	11.793	17.997	38.574	87.736	66.791	7.814	51.619	130.417	0.007	0.007
GNAI2	363.888	299.842	299.487	171.356	156.878	238.058	320.953	429.003	338.62	130.401	148.92	199.947
ZYX	117.06	141.304	92.428	132.112	92.277	128.551	150.07	217.408	151.816	130.158	219.933	154.305
PRMT1	39.046	13.007	27.943	16.479	76.263	3.852	37.988	0.913	17.723	129.936	70.439	75.25
CD276	48.383	60.949	37.958	44.618	110.917	136.267	33.966	69.289	35.378	129.932	93.734	12.704
SFPQ	15.051	24.423	16.804	74.041	57.866	33.569	86.342	18.324	30.026	129.932	23.804	148.382
RAB10	61.809	46.725	67.152	26.033	44.635	35.015	64.411	38.315	111.775	129.71	33.636	118.587
AGPAT9	71.655	38.937	40.311	126.567	92.94	101.366	40.817	49.121	58.137	129.333	46.649	66.608
NDUFA4	91.481	89.158	71.393	194.374	119.342	26.921	30.5	125.352	50.64	129.12	124.41	154.415
LGALS3BP	23.45	0.007	8.989	1.301	29.21	9.133	0.007	0.007	10.613	129.051	13.77	0.007
PFDN2	47.565	313.354	49.304	52.687	9.951	0.007	133.193	19.548	79.877	128.716	63.898	36.355
SPCS1	94.9	24.45	90.568	52.863	105.986	4.005	84.68	30.845	88.81	128.43	116.033	0.007
PLP2	67.844	170.702	137.812	7.01	54.812	48.672	35.555	325.683	30.751	128.203	52.591	37.654
MDH1	244.722	79.685	206.257	417.134	244.789	383.834	45.182	127.614	57.146	127.66	456.947	335.141
RPS19BP1	86.029	174.089	113.649	120.572	2.297	57.422	59.86	22.564	68.703	127.597	56.461	0.007
NDUFB1	236.146	305.286	322.829	294.133	99.716	85.354	123.457	232.409	266.842	127.31	188.609	0.007
DNTTIP1	10.173	116.533	26.735	57.003	53.376	74.948	9.873	0.007	47.126	126.861	14.255	0.007
RPS10	112.225	231.959	137.209	42.138	166.507	94.588	56.769	137.06	151.692	126.567	117.627	65.602
CD58	88.866	80.528	96.29	154.337	34.297	327.875	7.926	62.889	213.414	126.476	103.081	316.608
ACSL1	133.119	72.318	88.587	191.429	97.146	70.847	52.155	62.802	96.515	126.451	137.049	64.89
HDGF	35.101	0.007	72.438	83.924	11.949	101.904	164.496	60.191	64.283	126.206	32.711	278.752
EMILIN2	94.552	135.101	78.012	169.847	201.852	66.93	100.975	109.914	72.519	126.1	129.495	43.889
GTF2A2	30.469	25.179	47.224	32.537	21.986	43.867	24.151	0.007	60.648	125.978	93.887	474.044
HIST1H4H	99.868	0.007	151.583	47.187	93.001	20.332	75.402	3.728	40.913	125.639	336.621	33.604
NDUFB4	48.533	35.288	47.243	120.732	56.655	86.349	33.191	89.036	71.201	125.626	16.129	2.047
PICALM	110.862	33.465	124.333	106.446	73.111	114.028	135.135	55.059	159.772	125.362	32.812	71.915
C9orf16	210.249	331.759	132.52	20.626	41.814	0.007	176.068	127.124	121.225	124.988	200.38	47.844
GCLC	13.441	0.589	10.532	55.155	86.939	119.088	20.349	28.594	23.21	124.508	59.142	68.849
CERS2	53.655	72.72	45.795	62.286	11.914	34.038	88.295	48.531	69.395	124.442	29.664	44.294
ABI1	36.536	50.251	44.74	44.1	45.619	64.118	94.779	53.776	67.088	124.224	39.428	99.958
S100A8	1776.72	993.332	1692.81	306.506	412.606	99.701	1669.78	978.517	1992.66	123.924	181.216	54.926
ABHD2	30.396	35.902	29.521	63.904	62.808	76.996	15.904	34.917	38.327	123.852	76.279	49.606
NAGK	32.229	37.785	41.945	93.382	81.23	165.142	38.034	18.231	76.352	123.829	187.05	138.762
SPI1	164.542	135.172	133.543	152.661	146.36	210.854	96.369	469.941	373.317	123.265	366.088	37.019
RTN4	185.534	79.41	252.619	278.875	122.661	185.425	229.097	187.313	175.705	123.08	99.639	64.598
LAPTM4A	207.044	172.847	169.166	133.318	149.611	179.72	222.653	158.802	256.1	123.015	67.322	627.627
ANPEP	483.755	496.388	456.566	65.703	214.063	89.371	498.699	950.283	513.585	122.708	112.644	151.13
ATP5A1	228.685	122.367	255.386	336.889	292.396	272.601	215.693	168.495	189.394	122.707	529.686	139.205
CST3	266.897	449.125	272.929	144.411	492.726	182.689	357.302	476.884	324.87	122.529	1013.48	206.694
WBSCR22	40.565	0.007	28.203	93.645	28.215	227.169	74.656	25.309	2.933	122.432	32.275	0.007
SERINC1	170.156	146.296	158.434	92.152	114.374	188.926	161.986	119.028	179.146	121.73	95.872	199.744
UXS1	58.763	29.766	73.149	99.945	56.966	57.568	2.13	2.304	23.902	121.563	71.175	37.838
CD37	54.892	159.453	76.325	65.195	136.29	100.781	65.922	172.632	92.841	121.521	169.663	0.007
SDC2	484.286	375.532	399.812	131.242	153.626	170.196	468.807	478.556	464.939	121.348	139.671	121.823
CALU	31.01	34.291	53.319	109.294	123.402	82.565	88.782	33.799	28.572	121.206	71.444	94.602
LAP3	64.535	114.745	76.039	109.249	128.786	147.429	52.848	61.754	60.852	121.137	19.534	57.282
HNRNPU	38.203	30.806	65.626	128.139	61.328	136.719	100.744	28.227	41.917	120.975	43.159	79.007
SSR4	107.052	203.354	140.753	146.052	137.217	143.374	31.531	136.56	116.366	120.965	166.097	612.741
PECAM1	189.316	196.765	178.536	225.501	142.331	58.84	183.853	275.035	174.086	120.73	57.775	109.621
NRP2	36.622	22.915	36.424	30.891	62.278	48.36	32.926	85.361	45.799	120.619	15.524	15.303
IDH1	127.873	60.073	146.747	182.604	154.314	73.118	124.739	75.203	217.67	120.574	103.49	30.887
IFNGR2	143.4	203.053	107.207	65.194	72.099	82.474	84.463	153.079	100.363	120.521	190.434	118.023
RNF181	195.692	248.103	164.569	64.734	174.487	0.007	26.449	56.762	288.219	119.939	29.635	60.554
SOAT1	98.133	47.044	101.445	166.036	186.993	148.804	59.73	44.101	122.039	119.734	132.523	44.917
SPTAN1	243.702	179.898	245.767	131.018	99.755	118.607	255.693	283.771	209.141	119.661	129.899	159.804
EIF3H	110.845	91.895	125.241	89.97	76.274	177.22	85.617	37.185	96.01	119.458	83.21	249.244
ICAM1	29.777	21.113	35.221	24.466	100.376	40.829	42.037	61.002	32.743	119.302	29.198	186.952
PA2G4	33.156	0.007	29.864	65.525	42.169	47.573	16.281	30.268	64.569	119.086	51.174	103.923
PSME1	153.191	25.607	169.063	138.225	17.815	263.198	55.32	85.41	157.5	118.867	122.89	74.521
CLTA	146.136	53.897	213.898	231.083	60.124	303.535	673.77	40.246	187.819	118.243	220.062	75.372
UNC93B1	24.954	41.045	31.21	45.085	61.912	87.244	38.885	62.618	19.464	118.235	87.341	231.79
DDOST	90.454	152.856	100.664	236.579	201.334	85.843	126.654	264.33	101.736	118.131	225.559	449.272
TM2D1	87.017	31.754	49.511	45.885	72.12	0.007	98.974	111.073	50.288	117.958	410.064	18.672
SLC7A8	44.266	39.141	31.538	49.647	45.413	61.548	40.158	64.851	65.216	117.812	13.024	51.285
NANS	55.969	130.146	97.535	69.975	41.789	3.504	104.173	120.328	46.692	117.603	130.049	49.229
ATP6AP1	87.849	133.694	76.489	160.373	187.602	82.25	48.95	328.029	104.177	117.279	175.81	70.961
EMP3	184.178	312.004	196.04	0.007	49.664	6.552	215.076	216.99	166.121	117.272	22.183	8.663
PCBP2	144.617	28.339	143.475	127.979	162.145	118.141	189.716	93.429	96.85	116.932	93.986	272.37
MRPL33	136.003	43.41	51.986	36.909	86.333	0.007	261.666	109.527	67.063	116.661	37.036	105.764
PSMB7	130.536	54.451	157.323	5.796	130.08	63.146	79.765	137.385	79.044	116.534	170.027	14.151
TMEM165	86.636	116.411	77.981	59.571	146.282	97.907	90.738	105.908	89.831	116.498	143.247	5.454
PREB	23.643	2.146	23.349	0.007	28.254	78.568	4.416	8.799	13.753	116.401	8.926	0.007
LGALS9	84.079	91.866	56.599	83.541	103.307	199.056	72.918	85.372	81.748	116.074	252.723	8.944
ERP29	57.949	74.266	70.608	55.713	197.715	63.467	92.081	36.878	49.728	115.814	109.197	222.01
YWHAZ	211.895	145.899	220.227	156.533	47.297	173.061	150.045	119.763	252.906	115.771	89.693	55.846
HIST1H2AC	79.039	64.782	139.307	0.007	180.712	31.834	24.991	168.56	11.361	115.736	119.176	0.007
UBALD2	45.9	91.822	32.11	35.17	4.021	8.887	2.29	19.306	54.134	115.226	25.816	2.26
H2AFY	93.314	45.466	60.328	52.46	115.971	306.494	179.858	44.675	102.185	115.127	102.524	3.194
MEA1	164.587	98.333	130.223	83.539	86.524	0.007	138.459	56.694	94.417	115.07	92.072	0.007
EIF4A2	106.633	157.823	91.689	66.884	63.064	88.468	148.647	11.799	63.203	114.818	44.883	52.219
HIST1H2BC	185.532	131.228	231.902	73.869	249.58	691.973	157.845	283.348	304.03	114.679	90.429	500.089
NONO	73.013	44.785	67.782	80.721	39.4	134.793	63.644	55.551	62.462	114.656	104.065	61.591
KTN1	42.608	51.157	67.085	17.646	42.411	55.63	51.056	46.454	107.191	114.556	43.948	7.694
CYC1	65.853	1.791	27.565	13.11	90.888	65.144	0.007	109.613	32.508	114.235	50.438	0.007
HIST1H4I	11.595	23.899	85.549	274.259	57.555	120.376	683.492	71.607	61.475	113.859	0.007	349.375
PHB2	54.718	51.127	75.956	57.074	52.841	24.338	63.773	124.968	98.302	113.59	81.787	301.038
ALAS1	88.737	18.985	59.843	122.509	143.972	43.68	37.498	75.444	84.172	113.406	140.917	218.943
NDUFA8	42.161	36.67	55.416	113.262	95.88	46.918	26.946	42.957	27.93	113.268	28.492	160.902
TMED2	117.757	46.607	77.246	158.472	51.547	184.238	217.356	125.434	82.732	113.108	77.539	131.219
CTNNA1	187.348	104.989	200.809	129.936	120.038	123.623	256.627	209.854	234.873	112.874	59.426	199.065
BRI3	149.608	72.665	184.577	91.103	150.764	110.033	162.156	266.198	144.3	112.663	218.176	11.349
RER1	35.228	34.208	39.141	11.378	34.442	20.662	21.024	57.091	28.542	112.635	10.488	130.582
UGP2	63.842	13.913	76.665	101.083	73.43	20.99	59.707	23.821	86.3	112.599	26.153	57.306
LRP1	86.911	106.493	88.781	51.999	119.3	88.626	118.707	187.393	95.142	111.97	103.732	86.608
FNTA	39.777	33.93	56.335	28.649	51.122	38.477	43.497	26.341	35.399	111.91	62.628	0.007
NAP1L1	38.702	11.647	50.369	79.68	76.909	53.438	107.891	40.406	56.082	111.864	39.923	242.975
SEC61G	48.199	0.007	164.236	157.797	124.908	35.119	251.822	24.043	95.846	111.747	12.195	607.506
PSMC5	39.465	0.007	39.87	9.717	18.463	33.018	0.601	63.159	35.854	111.343	6.543	76.805
PTPN6	48.662	165.474	48.607	66.697	149.798	178.704	60.025	154.647	38.239	111.294	99.428	29.044
39326	48.486	10.927	76.401	106.018	32.491	128.275	87.682	63.161	78.642	111.219	81.472	118.465
OS9	100.621	108.055	131.682	75.297	188.889	116.833	101.609	200.372	108.375	110.867	169.697	59.13
MNDA	3.785	0.007	10.203	106.749	148.186	190.286	118.417	0.007	26.793	110.807	65.34	40.927
NDUFA2	82.926	67.907	96.536	80.529	161.164	192.959	25.513	80.081	51.918	110.363	151.136	134.278
CD84	56.422	55.338	59.549	166.357	148.245	205.658	76.341	72.908	50.999	110.045	93.869	175.101
PRDX3	196.547	203.675	172.905	106.925	158.764	162.042	117.704	97.01	164.848	109.817	306.754	200.296
COTL1	213.565	231.766	189.227	187.391	298.059	164.7	205.412	189.676	227.011	109.763	293.56	33.784
SAMHD1	317.385	329.306	293.516	152.874	138.24	64.518	290.426	321.832	408.065	109.549	114.694	76.188
PSMA1	68.324	94.711	89.283	22.812	90.188	75.962	59.39	82.562	94.787	109.233	59.772	90.177
SUPT4H1	72.672	102.722	56.581	30.799	45.527	55.454	76.204	22.815	40.327	109.222	22.218	0.007
TMBIM1	184.208	161.913	150.151	118.651	287.081	52.591	183.563	269.914	140.215	109.207	90.116	49.783
NAA20	60.749	73.174	34.486	83.668	72.503	110.895	6.022	6.919	68.394	109.184	27.019	223.292
RPS27L	151.096	69.339	157.768	65.122	68.103	20.043	202.245	201.964	135.054	109.116	73.077	62.938
ITFG1	50.61	60.364	43.352	26.991	47.662	161.927	19.953	24.344	79.416	108.794	33.56	60.275
GDI2	181.953	195.223	178.24	272.549	256.039	343.163	168.963	66.485	251.7	108.594	204.091	180.11
FBXO11	35.781	18.742	25.231	58.065	18.542	14.629	35.434	18.531	70.12	108.342	23.139	50.599
TMED10	134.955	126.965	133.955	153.313	186.883	243.269	92.637	72.347	117.361	108.307	217.783	132.142
CHST15	74.047	44.927	58.156	123.27	78.461	111.136	54.277	78.211	34.386	108.161	49.855	38.907
CDC34	18.958	55.173	13.232	3.403	6.738	31.838	39.357	51.431	0.854	107.831	29.262	0.007
FABP3	31.748	60.456	65.891	121.997	144.299	0.007	42.292	61.015	54.663	107.823	270.792	13.093
SON	68.644	33.742	54.73	53.969	46.721	101.138	97.942	65.182	73.138	107.807	38.121	63.339
SSR3	67.914	36.29	48.693	63.718	61.51	191.188	28.397	9.757	59.763	107.701	90.98	83.102
MYOF	65.375	40.429	69.519	98.569	102.385	127.025	52.682	43.92	63.124	107.657	157.887	112.836
DDX39B	51.126	98.253	42.432	21.783	57.839	31.142	44.333	27.983	15.215	107.608	25.683	41.175
ACP1	65.957	25.639	53.267	37.78	45.971	135.271	15.782	46.926	22.906	107.497	71.558	75.633
HTATIP2	155.982	157.233	109.113	37.811	35.479	12.304	88.283	74.534	107.263	107.436	23.422	0.007
EIF4G1	87.389	54.358	80.631	127.772	147.545	151.787	176.16	48.346	63.337	107.365	147.585	294.254
PPP1CC	31.458	0.007	26.717	29.87	18.466	40.498	22.824	26.268	33.598	107.293	12.545	0.007
AQP9	258.886	105.376	232.385	194.239	169.414	233.734	204.159	91.856	338.128	107.269	67.427	205.036
EIF3D	94.267	28.357	100.837	122.996	95.787	123.737	183.897	118.768	81.056	107.244	141.529	2.764
RAC2	142.637	86.536	110.995	194.661	343.413	299.08	75.255	89.518	160.66	107.234	533.622	559.651
COPA	75.008	61.794	85.168	92.104	61.409	59.385	97.044	70.062	74.627	107.209	101.854	20.964
AAAS	4.958	0.007	8.361	6.786	3.743	0.007	34.112	19.518	0.242	107.1	0.007	0.007
PLEKHO2	73.249	55.806	78.464	35.108	57.848	119.405	99.745	118.796	45.277	106.685	36.875	90.153
CD4	66.289	53.263	66.207	116.105	185.047	156.534	68.606	70.034	73.394	106.599	140.276	87.58
GSTP1	119.336	156.918	144.492	59.871	48.904	80.51	117.746	280.928	177.855	106.554	264.308	140.558
SLTM	16.015	10.252	28.104	29.619	10.836	94.452	29.325	0.007	33.636	106.496	6.283	3.662
SNX3	171.364	76.548	139.21	125.596	109.188	197.374	113.717	81.151	183.087	106.43	212.535	0.007
APRT	29.228	82.182	53.427	8.015	53.195	47.364	50.818	0.007	78.919	106.414	144.553	0.007
RNPEP	66.936	78.218	63.848	4.065	46.459	42.855	59.414	85.528	17.145	106.264	156.523	26.718
SRRM2	42.044	21.67	63.214	52.077	66.825	84.933	72.121	44.841	54.71	106.191	18.669	79.766
ATP1B1	39.92	1.005	40.586	139.713	144.228	90.362	40.109	27.889	70.493	106.056	132.455	0.007
NENF	105.309	230.62	98.071	0.007	69.563	295.333	11.503	321.797	95.436	105.858	278.739	0.007
GALM	28.154	65.885	31.584	46.199	106.92	120.751	44.696	20.218	96.435	105.715	46.146	41.215
HNRNPM	55.033	62.097	96.245	132.326	37.614	144.01	180.968	17.409	104.021	105.639	55.898	265.54
OXA1L	47.127	30.865	32.155	34.221	110.255	27.806	12.171	133.037	27.185	105.57	36.208	135.778
TRPV2	52.237	71.113	50.645	105.906	174.689	80.423	54.295	70.729	59.945	105.419	115.638	46.612
MRPL51	124.135	218.783	115.143	95.582	45.086	85.044	18.812	138.003	88.576	105.308	62.684	90.168
C19orf43	58.794	29.152	39.456	64.645	43.683	27.457	138.952	122.589	44.082	105.053	63.733	0.007
PRRC2C	33.571	37.344	36.41	59.72	47.562	54.429	53.168	48.582	51.436	104.99	45.37	38.952
PSMC4	60.258	26.059	61.461	14.972	18.637	11.351	98.383	32.875	14.625	104.973	41.686	25.012
CPM	83.899	66.041	86.665	206.346	107.101	151.883	74.291	114.967	97.953	104.675	110.673	61.891
TMEM138	16.088	30.203	33.815	40.768	183.195	298.374	0.007	6.241	14.615	104.579	53.814	40.882
SLC38A2	43.353	24.975	35.403	65.536	80.64	60.454	100.02	40.551	72.99	104.504	46.463	80.007
FST	2.818	0.007	29.707	30.972	0.007	53.504	67.042	0.007	17.904	104.236	0.007	141.771
DMXL2	89.692	65.644	111.178	62.522	69.044	84.115	73.707	58.002	112.763	104.225	23.45	15.944
TM9SF2	92.907	44.025	92.336	217.567	149.643	92.407	82.04	118.221	77.534	104.179	141.255	163.961
C11orf31	34.13	49.544	46.367	20.457	115.199	17.63	76.627	36.639	73.507	103.93	94.013	1.387
ILK	127.004	121.221	102.159	108.189	87.261	95.733	134.193	166.585	120.073	103.874	26.801	63.603
CCL3	40.531	2.774	42.679	202.978	71.252	216.719	97.018	8.748	8.821	103.683	39.047	0.007
MARCKS	44.795	0.007	54.363	44.192	43.983	13.158	24.157	3.898	36.51	103.416	78.752	11.292
GPR34	7.686	0.007	16.875	56.426	32.459	20.847	81.758	32.981	73.145	103.37	5.948	28.309
DAZAP2	117.812	90.568	117.048	182.441	121.081	97.662	122.511	102.152	82.704	103.315	98.559	53.319
HNRNPR	36.962	26.711	42.71	12.894	34.134	36.593	30.328	9.19	82.971	103.31	12.427	94.527
GUK1	385.548	774.986	250.735	75.341	52.641	0.007	307.715	501.48	140.277	103.174	374.738	106.369
HRASLS	0.007	0.007	0.007	0.007	0.007	0.007	0.007	0.007	0.007	102.985	0.007	0.007
HLA-DPA1	79.056	23.197	86.952	204.772	274.989	233.665	48.254	100.566	58.806	102.897	92.281	43.85
CD82	43.626	28.265	58.427	54.378	171.739	60.694	61.704	78.288	33.11	102.713	56.582	18.028
RABGAP1L	11.949	2.99	14.871	8.924	13.165	5.508	8.145	20.264	20.522	102.459	2.002	66.261
FAM20C	42.395	76.34	54.551	11.638	78.134	39.519	62.173	58.337	80.301	102.416	95.661	114.3
RAB13	146.926	198.694	158.524	117.891	101.16	112.591	187.093	162.592	160.065	102.335	109.958	4.171
TXNDC5	30.072	8.895	28.074	50.979	57.781	19.164	34.912	45.748	26.13	102.303	72.239	76.128
FAM96A	155.11	53.999	254.122	249.812	139.73	26.941	60.125	186.334	90.023	102.101	269.305	265.621
PAIP2	166.486	80.606	144.505	157.891	83.398	145.968	300.975	22.597	177.318	101.748	33.43	28.768
HSPA9	63.632	83.863	75.46	148.912	116.418	133.234	123.246	37.785	66.056	101.673	102.078	81.423
GLRX2	20.499	5.887	17.614	0.007	49.15	0.007	21.749	53.847	98.02	101.404	214.728	0.007
UBXN1	109.253	108.422	30.378	0.007	6.692	46.601	49.651	186.151	59.567	101.359	117.15	18.554
PEX14	12.317	0.007	6.623	9.836	5.16	16.709	0.007	8.579	9.756	101.349	36.645	0.007
SIGMAR1	17.41	0.007	13.015	39.678	7.835	0.666	41.894	10.221	14.961	101.339	24.286	4.336
TBCA	60.636	33.449	153.071	207.224	51.404	335.928	155.707	106.814	166.212	101.13	54.846	171.483
KARS	33.302	0.007	41.793	82.671	83.525	61.066	116.562	0.007	45.116	101.117	12.13	31.646
LY86	58.858	54.155	18.946	50.765	123.303	0.007	54.698	13.974	8.289	101.035	103.242	0.007
WRB	41.09	0.007	26.12	25.73	8.279	0.007	0.007	0.007	0.007	100.794	119.604	3.49
RPL13A	158.132	240.096	143.61	188.036	77.536	125.097	136.337	123.978	144.972	100.76	214.401	20.443
HNRNPC	63.962	35.05	64.816	65.756	79.634	88.355	93.283	6.339	77.211	100.687	62.616	26.775
SEC62	33.606	46.303	24.196	19.111	18.557	21.922	49.093	26.435	31.044	100.572	24.005	23.606
FAM162A	57.822	139.817	68.779	0.007	24.565	277.414	17.369	13.312	65.636	100.544	151.922	87.842
UGCG	14.212	13.635	26.584	22.874	29.506	18.062	45.374	31.412	33.16	100.373	10.242	3.946
LACTB	98.926	0.007	98.639	138.433	67.177	52.227	139.491	24.699	128.432	100.296	65.144	59.059
FSCN1	12.546	26.092	11.659	37.871	62.454	0.389	24.076	6.484	7.248	100.255	88.537	52.013
NDUFB10	91.968	63.434	85.404	141.37	85.548	134.037	15.662	124.04	66.454	99.961	73.062	401.84
EIF3E	91.375	43.979	113.722	249.662	133.214	16.569	141.158	103.567	110.245	99.926	58.159	275.025
PSMB10	51.427	8.79	23.95	57.014	67.033	101.505	5.426	20.792	35.354	99.86	44.996	0.007
HLA-DQA1	33.82	25.28	18.076	44.826	3.69	93.697	0.007	33.341	28.965	99.824	8.256	0.007
SIAE	112.014	3128.34	176.516	111.869	256.385	50.092	106.381	1635.36	167.73	99.801	221.87	236.884
MRPL38	14.902	8.422	2.1	17.741	1.803	7.587	9.241	12.395	3.939	99.79	17.065	0.007
MAN2B1	110.738	153.308	122.313	40.247	143.703	86.145	152.197	154.165	131.61	99.769	175.081	84.867
RPS23	115.067	101.396	124.31	52.809	72.184	66.543	72.467	29.454	119.3	99.741	55.917	111.603
LSM7	3.883	63.77	6.36	19.797	53.238	0.007	36.737	0.007	76.349	99.711	48.966	6.905
TSC22D1	34.142	26.968	29.398	86.466	94.492	168.129	53.098	9.631	35.616	99.615	80.014	54.256
SLC25A5	177.089	67.09	164.705	198.121	333.643	117.397	205.369	161.018	102.241	99.545	453.373	83.723
UCP2	150.41	181.314	132.603	112.578	205.277	202.613	132.086	147.409	119.092	99.423	297.351	0.007
OAT	52.307	28.726	53.304	67.012	40.676	46.089	84.761	10.223	66.151	99.407	26.501	68.062
SND1	63.524	129.818	78.11	91.812	112.912	124.487	102.171	23.85	26.171	99.306	108.472	24.566
ERGIC3	143.222	106.95	134.605	174.6	37.195	25.61	22.613	157.992	122.724	99.259	231.562	12.146
HMOX1	203.642	155.722	176.494	59.197	75.003	110.682	192.807	246.441	161.261	98.849	146.795	102.756
PPM1G	7.016	52.818	30.784	35.776	38.237	95.796	50.187	11.509	14.731	98.542	7.374	10.919
GDF9	32.314	63.424	21.837	21.096	16.724	15.006	13.533	20.003	12.744	98.463	43.589	77.264
RAB5C	78.592	72.274	87.436	83.937	183.689	114.371	191.548	106.632	100.94	98.2	78.384	95.507
ATP6V1E1	144.841	70.238	123.111	37.946	111.659	48.543	80.012	48.408	147.32	98.175	197.182	54.306
HIST1H2BM	0.007	0.007	15.889	42.867	66.846	126.656	38.753	3.127	0.007	98.09	69.777	96.613
RHOG	121.306	92.182	73.021	37.671	74.75	89.772	25.518	104.663	94.375	97.995	61.135	5.11
ARHGEF2	50.612	46.884	51.629	38.37	62.495	50.158	66.959	26.635	60.291	97.986	78.045	4.072
XRCC5	163.409	93.806	162.48	91.967	172.951	146.691	84.556	68.17	206.464	97.869	126.717	49.813
RPL10L	12.417	0.007	19.757	72.357	0.007	109.568	233.855	0.007	8.648	97.657	6.96	0.007
TUBB6	73.985	69.778	106.416	117.456	122.212	145.905	142.695	128.042	113.723	97.637	148.154	254.077
CCT5	46.796	51.97	70.525	55.75	77.597	32.242	44.909	49.173	97.465	97.609	17.874	28.49
ATP5C1	101.124	152.705	129.22	67.725	139.125	177.899	97.478	49.396	64.458	97.388	155.257	146.278
SLC2A5	44.113	61.16	35.481	137.633	240.721	49.337	39.709	19.592	13.134	97.257	147.247	38.507
RARS	33.02	29.958	39.737	5.498	74.302	49.24	42.934	24.761	25.123	96.915	60.152	218.133
MED11	32.301	10.577	20.909	61.571	49.248	0.007	31.556	18.348	29.186	96.908	25.381	47.247
ATP5G2	121.903	26.4	113.298	124.402	77.89	35.637	202.784	97.801	38.829	96.748	160.019	139.364
CNIH4	48.588	38.809	81.845	118.064	45.305	79.44	53.127	10.486	34.084	96.74	23.682	68.746
PLXNC1	32.209	19.628	25.232	64.674	89.907	86.05	27.006	14.427	23.293	96.654	66.524	65.007
NRBP1	50.026	58.317	63.669	172.062	108.588	96.161	105.639	54.339	61.743	96.573	106.352	79.834
MARCKSL1	34.414	19.814	63.213	27.304	7.726	73.024	122.301	20.533	36.007	96.471	0.007	13.793
ZNRD1	0.639	0.007	12.566	0.007	0.007	1.376	0.007	0.007	0.007	96.455	12.542	0.007
CHMP4B	50.413	10.738	81.177	105.366	43.961	120.702	73.46	142.239	130.821	96.412	106.5	168.966
SNX22	32.821	76.463	42.093	72.028	111.171	49.897	17.62	40.514	17.851	96.393	99.027	74.519
CDC42	164.478	80.01	144.929	74.891	117.193	22.723	109.528	125.662	129.26	96.322	131.813	93.125
EIF4A3	37.55	47.172	28.608	109.409	44.212	41.348	31.477	58.705	21.942	96.246	46.5	110.789
MRPL23	33.672	92.36	89.138	23.784	105.384	111.268	57.621	137.19	44.031	96.083	55.286	0.007
WDR83OS	72.106	89.866	31.276	75.156	19.787	0.007	0.007	59.924	12.488	95.976	221.796	0.007
CD33	31.605	13.285	24.97	42.091	64.102	52.916	6.314	2.394	20.069	95.975	78.668	0.007
MERTK	35.078	63.407	53.917	31.431	36.217	1.798	57.2	98.835	58.956	95.627	6.632	30.699
C14orf2	186.757	130.296	159.017	105.942	161.772	338.631	176.337	244.737	329.329	95.499	140.808	253.967
STARD7	54.798	70.533	55.408	53.439	66.895	52.631	61.004	93.513	41.661	95.256	100.294	0.007
HADHB	87.997	28.144	102.652	119.656	111.67	73.594	93.888	96.37	116.015	95.035	123.487	13.061
RGS10	78.447	51.355	135.354	32.537	99.724	324.455	156.981	13.883	140.444	94.996	172.126	45
ADPGK	48.821	73.163	85.782	48.461	51.969	86.284	49.618	62.995	62.021	94.924	92.441	32.87
HIST2H2BF	2.021	3.499	59.097	51.211	79.772	55.022	80.676	0.007	9.164	94.892	22.39	22.734
STT3B	42.716	30.891	55.687	58.668	79.352	100.137	84.469	12.571	25.911	94.582	52.604	38.846
SLC16A3	137.449	192.292	91.342	105.819	234.223	111.131	38.041	254.592	82.792	94.545	211.157	200.793
RPL10	141.657	140.772	122.607	85.445	110.198	34.836	102.482	108.287	111.679	94.332	79.017	222.647
ERP44	20.763	24.098	29.734	51.724	48.472	75.967	58.375	13.767	28.58	94.312	17.748	66.469
DHCR24	10.54	0.007	12.676	28.48	45.877	41.821	5.306	23.751	11.772	94.133	97.363	19.269
TFPT	41.259	108.241	27.444	0.007	49.483	81.136	11.575	31.245	4.784	94.126	21.272	114.228
ACSL4	264.374	230.139	244.416	142.337	87.742	207.082	180.499	166.835	270.711	94.05	76.998	88.723
PSMD1	75.119	35.734	78.976	96.434	48.061	53.673	183.666	46.782	56.632	93.892	55.653	5.476
CMTM6	104.742	50.571	85.616	133.697	112.614	59.06	61.348	80.37	88.215	93.868	70.182	50.672
HEXA	133.9	143.328	127.947	142.42	87.384	68.202	114.224	161.933	174.45	93.748	76.62	140.715
SDCBP	192.695	254.268	268.871	191.032	148.389	112.836	140.25	211.479	330.096	93.746	65.89	210.753
HIST1H2BO	11.889	47.338	57.663	110.221	60.8	107.004	126.615	11.944	39.85	93.679	3.029	734.307
S100A4	891.797	609.569	829.271	320.578	486.682	682.059	477.422	813.17	1161.48	93.582	803.815	13.38
RSL24D1	34.951	7.504	14.112	23.962	1.928	53.837	3.088	0.947	18.53	93.5	74.906	0.007
PLXDC2	48.791	31.918	38.098	76.507	67.199	71.128	44.208	42.211	77.694	93.443	39.447	57.146
OR52M1	0.007	0.007	0.007	0.007	0.007	0.007	0.007	0.007	0.007	93.414	0.007	0.007
ACO2	77.341	76.62	61.877	90.139	140.105	54.296	72.018	87.503	56.428	93.4	102.183	64.192
RPS28	137.416	295.145	237.453	53.899	161.666	139.345	154.789	193.471	119.087	93.316	129.607	578.1
PTCH2	17.146	362.619	27.7	132.764	319.084	62.682	20.53	219.972	31.849	93.117	65.166	187.56
FBL	1.516	0.007	11.926	7.681	42.636	36.88	59.39	0.007	3.6	93.09	0.007	89.084
MTCH2	53.173	53.412	31.944	13.221	23.305	19.531	28.8	36.517	17.295	93.08	23.221	0.007
NDUFA6	142.171	126.965	165.99	253.392	133.096	221.118	171.334	83.62	74.049	93.058	143.368	125.86
ACAT2	41.492	0.007	22.236	251.274	156.523	77.97	0.568	57.54	14.132	92.977	320.124	103.091
RPS9	260.903	657.435	405.218	188.025	396.482	124.482	150.156	378.65	318.592	92.835	395.59	102.868
ACTN4	63.699	95.701	85.51	80.045	32.674	59.124	83.365	87.898	85.033	92.701	25.067	67.267
HIST1H3B	0.007	0.007	1.001	9.347	160.918	4.603	82.874	11.817	0.007	92.687	185.812	300.501
HIST2H3C	15.929	0.007	7.455	20.305	29.402	111.418	138.157	0.007	17.13	92.68	133.923	21.247
MMP19	119.262	74.193	105.397	153.981	113.807	70.757	113.964	213.824	99.447	92.636	142.981	96.809
FGL2	24.539	26.416	22.913	41.005	25.447	38.179	52.433	32.346	12.5	92.253	31.155	21.875
C1QB	131.566	201.165	59.263	167.633	417.204	165.849	46.181	136.24	66.89	92.216	711.347	183.277
RGCC	129.829	251.396	151.793	282.718	341.469	204.911	160.098	149.765	150.418	92.129	379.175	144.215
ITGAM	125.072	75.687	141.695	80.777	200.287	114.763	71.24	82.022	124.051	91.85	132.675	52.577
IDH3B	21.888	56.997	25.686	103.725	50.613	24.754	22.948	28.884	10.837	91.776	47.83	0.007
FDFT1	50.873	69.784	48.398	93.138	44.322	57.251	27.564	40.883	21.528	91.661	205.989	0.007
TMEM223	4.04	0.007	1.008	0.007	0.007	0.007	0.007	0.007	0.007	91.65	9.058	0.007
LILRA2	25.996	10.476	26.789	41.111	53.842	14.885	18.811	5.879	2.156	91.584	103.555	1.892
NUBP1	13.23	0.007	26.666	55.736	43.501	0.007	2.201	59.594	6.669	91.457	0.007	0.007
PABPC3	100.013	111.899	143.48	93.203	16.066	88.068	148.619	87.799	131.045	91.35	18.628	74.624
CCT6A	86.397	14.484	57.281	46.924	114.044	96.644	70.117	45.68	97.335	91.233	39.797	67.118
ARPC4	158.251	99.234	173.966	61.97	125.325	217.193	131.033	102	165.678	91.169	328.1	0.007
TPM4	267.35	309.281	230.613	174.571	119.963	142.579	197.859	352.538	248.69	91.162	161.688	0.007
CR1	0.007	0.007	2.953	0.007	0.007	0.007	0.007	0.007	0.007	91.142	0.007	0.007
OSTC	85.608	99.389	75.059	166.734	102.429	271.801	61.513	0.007	151.345	91.077	89.514	215.833
TMX2	9.296	36.043	22.313	81.702	30.005	20.335	50.537	10.947	36.959	90.993	19.646	3.252
TNFRSF12A	1.954	0.007	4.116	56.947	22.677	25.239	0.007	13.499	28.024	90.975	197.19	0.007
FDX1	41.115	39.94	52.709	61.064	34.649	57.157	74.678	35.801	30.017	90.901	206.692	30.16
HIST1H4B	31.104	0.007	48.964	41.195	1.988	261.691	12.741	54.684	31.277	90.773	0.007	80.466
MAP4K4	39.089	9.184	54.598	45.01	24.755	99.682	124.407	30.398	38.366	90.661	4.076	52.784
SNRPD2	58.735	34.492	95.823	97.519	257.497	17.708	28.277	148.67	70.976	90.588	182.08	156.401
ADAM10	66.978	66.909	70.668	138.646	85.936	91.527	91.619	61.025	85.603	90.446	57.855	128.138
FLOT2	48.477	9.613	31.867	40.115	23.415	59.693	43.004	75.955	26.806	90.316	0.007	0.007
PTGES3	65.784	35.318	90.542	52.022	47.669	64.22	107.791	65.332	157.734	90.14	40.994	363.993
G6PD	180.228	129.878	183.891	120.167	161.538	119.165	82.149	169.939	98.309	89.762	363.885	46.813
GYPC	25.906	25.746	40.562	62.8	12.184	80.935	41.113	17.407	20.744	89.755	60.755	51.828
FAIM3	47.001	28.622	21.449	105.428	161.037	64.835	38.538	50.75	29.649	89.539	119.848	139.429
PPP1CA	114.132	82.571	173.823	167.097	134.129	119.692	80.783	142.007	145.901	89.478	75.004	60.124
ZNF207	36.414	17.488	70.821	110.924	67.601	30.938	129.837	44.603	72.895	89.453	16.742	132.157
TMEM123	58.98	65.274	55.929	49.978	52.2	59.309	47.385	36.512	54.027	89.365	25.612	60.513
VKORC1	160.323	218.766	111.718	100.153	46.075	0.007	2.904	100.602	91.579	89.295	341.678	0.007
HADHA	95.563	71.336	134.248	138.495	97.233	50.793	89.86	63.363	182.607	89.098	42.386	65.62
ASPH	51.042	28.578	69.474	54.284	70.69	88.054	72.314	32.245	93.773	88.986	23.825	47.672
SF1	16.571	34.41	44.586	113.468	27.596	84.154	64.714	25.077	52.815	88.985	35.054	20.601
MS4A7	335.755	178.175	338.515	97.835	79.847	61.391	300.759	183.17	362.258	88.836	16.01	87.438
PABPC4	52.174	68.579	69.696	37.245	45.621	24.763	109.153	101.099	80.522	88.746	4.926	0.007
HMGCR	25.942	9.823	19.796	103.351	40.434	25.1	14.294	21.996	29.604	88.406	59.083	61.91
EIF3M	84.312	31.392	92.509	86.833	27.057	280.917	84.985	14.591	116.216	88.402	91.978	64.409
BASP1	176.178	133.485	128.368	92.696	50.757	71.347	108.892	123.344	197.359	88.396	51.188	94.955
ACTR3	93.211	61.645	82.937	146.499	155.364	99.259	125.397	55.025	73.036	88.375	124.041	151.139
PRRG2	14.932	0.007	0.007	0.007	0.007	0.007	0.007	0.007	0.007	88.367	0.007	0.007
NUMB	57.834	117.425	66.079	50.295	102.928	97.15	40.476	56.034	51.975	88.319	53.173	74.047
GBAS	105.784	39.807	34.655	27.995	68.657	24.032	16.38	41.61	69.958	88.13	66.352	52.65
CAPZA2	123.614	121.982	172.651	89.888	108.164	137.865	119.695	84.638	211.166	88.03	33.623	379.503
TGOLN2	99.279	69.35	95.639	98.241	110.489	91.498	73.499	91.276	106.736	87.916	74.286	32.566
SCAMP2	47.991	25.686	35.68	26.77	35.19	33.238	12.683	119.895	41.484	87.855	73.413	66.058
EIF3A	41.293	63.341	50.85	74.296	60.079	110.168	71.506	57.04	50.437	87.658	26.131	92.054
TNS3	53.999	40.917	42.7	81.468	88.055	78.677	24.599	32.948	37.404	87.63	92.472	90.265
ST8SIA4	28.933	10.944	28.436	22.1	32.5	8.076	29.929	23.427	16.616	87.502	29.92	13.348
HIST1H2BG	13.044	84.453	33.973	102.451	57.426	0.007	28.619	9.401	0.929	87.387	69.934	0.007
MGST2	13.282	0.007	22.78	170.966	118.254	36.657	1.933	20.55	18.653	87.343	24.362	73.269
MAT2A	24.179	32.359	53.121	29.355	69.426	47.703	33.288	23.658	19.949	87.322	98.822	44.198
CYB5A	480.323	558.353	488.599	205.967	116.408	278.273	341.915	711.069	347.017	87.279	292.932	264.341
TMEM43	22.73	7.938	16.822	47.526	36.745	42.907	29.125	35.884	10.642	87.27	25.819	71.988
MPEG1	47.543	97.502	40.94	20.861	68.436	11.075	29.637	74.173	63.702	87.264	9.092	38.996
TNC	7.085	2.602	54.275	81.444	3.76	57.952	160.327	2.257	17.428	87.26	1.457	89.486
BTF3	66.733	33.686	94.184	106.777	99.258	75.951	84.801	19.999	108.983	87.142	36.242	154.494
SLA	85.364	25.628	50.262	12.313	20.522	51.773	33.688	88.889	49.517	87.128	28.627	19.724
SMIM4	34.402	0.007	21.115	16.432	22.208	19.421	65.051	3.116	74.18	86.9	18.966	92.279
HMGA1	10.159	67.243	25.365	18.048	53.664	24.878	30.405	27.819	14.322	86.782	84.536	6.429
CCL5	147.088	41.787	114.976	179.536	87.775	246.41	26.509	14.278	34.852	86.778	71.303	32.523
LZIC	44.436	0.007	30.186	2.087	7.756	0.007	3.799	0.007	7.399	86.687	11.816	0.007
PLXND1	46.589	40.874	33.179	74.197	105.505	99.96	48.372	62.558	34.083	86.624	152.263	57.642
PTTG1IP	91.178	25.815	64.863	24.401	32.905	47.518	66.955	84.871	52.975	86.577	53.559	54.839
G3BP2	59.312	31.368	61.698	39.345	37.205	50.231	54.103	24.591	76.926	86.419	46.574	159.35
PIK3AP1	43.801	26.091	34.075	64.195	54.592	70.637	32.901	28.405	40.705	86.235	122.903	21.59
HIST1H3D	27.539	52.807	67.71	67.066	100.195	258.311	144.206	18.169	2.245	86.205	115.193	31.19
OR2T1	0.007	0.007	1.277	0.007	0.007	0.007	0.007	0.007	0.007	86.124	0.007	0.007
CD86	155.002	170.408	165.003	52.204	103.707	126.622	194.572	228.42	254.778	86.024	14.749	204.602
ALG5	6.341	0.007	18.654	69.94	31.874	15.596	16.325	6.256	0.007	85.779	83.772	0.007
PSMC2	47.782	41.387	49.062	43.117	57.67	95.547	33.097	17.24	79.322	85.602	18.488	105.91
CHPT1	16.911	22.961	17.185	0.007	11.673	0.007	0.007	3.621	1.79	85.548	0.007	0.007
XRN2	75.674	30.892	66.429	73.212	83.9	23.086	74.417	28.417	88.611	85.378	36.239	36.065
IGSF6	44.962	21.175	55.66	278.919	317.527	378.756	11.327	60.106	44.366	85.361	539.269	213.247
CALML6	0.007	0.007	0.007	0.007	0.007	0.007	0.007	0.007	0.007	85.357	0.007	0.007
SNRNP70	27.054	12.343	12.672	50.983	54.12	42.556	15.316	56.94	21.936	85.283	131.719	0.007
TAPBP	63.2	93.325	87.776	70.833	114.827	52.135	48.881	184.846	71.897	85.186	164.053	107.026
SAT2	41.33	47.985	40.425	30.159	31.223	20.043	0.007	21.108	30.521	84.969	0.007	58.709
AHCYL1	56.822	36.553	43.644	57.753	51.708	19.051	36.671	3.843	49.612	84.839	65.385	57.124
HINT1	886.963	687.628	952.42	365.529	278.573	217.896	435.008	756.004	754.379	84.783	390.65	357.514
BAG3	11.929	0.007	13.675	17.664	23.928	45.036	36.303	0.007	7.05	84.752	14.25	29.912
USO1	61.879	15.315	60.665	100.065	77.603	18.008	48.132	50.373	65.18	84.589	31.837	86.179
CTSC	62.213	83.466	54.53	117.993	219.337	53.547	77.755	64.348	35.449	84.503	85.304	246.961
HSD17B4	149.973	171.532	162.193	196.432	152.392	99.615	140.601	170.585	112.249	84.4	183.142	279.867
CCDC88A	40.93	33.03	48.327	76.296	63.779	102.013	44.143	34.205	83.713	84.369	25.692	73.421
ATRAID	31.095	61.048	67.161	4.101	62.685	97.95	62.911	83.135	60.817	84.345	40.762	0.007
37500	68.446	67.03	75.05	62.825	49.927	40.742	65.855	46.962	108.996	84.137	45.241	219.753
NEK6	62.245	101.675	56.674	61.696	70.267	87.532	76.052	50.003	27.56	84.052	112.815	6.113
ATF3	75.854	71.703	52.456	107.57	127.974	79.129	31.237	31.778	108.358	84.035	40.479	21.409
PSMA2	102.601	24.128	132.449	62.197	34.863	11.115	71.98	15.219	81.809	83.999	83.948	35.516
HNRNPH3	18.453	78.126	31.197	24.745	51.669	31.205	36.027	30.003	46.699	83.817	45.903	2.234
SNRPE	13.866	41.442	18.323	25.668	29.367	4.915	44.102	54.084	55.604	83.791	51.206	2.321
CAMTA1	61.681	26.138	17.939	0.007	0.112	38.48	106.584	4.122	50.904	83.785	30.663	0.007
RAP1B	127.262	210.09	222.498	39.733	34.998	83.456	169.099	63.596	88.711	83.662	50.502	51.113
C18orf8	21.088	3.2	27.59	12.553	12.673	1.572	11.412	49.117	14.863	83.654	20.117	7.797
FILIP1L	20.306	38.351	31.227	32.747	13.561	28.898	53.859	14.708	53.278	83.627	3.838	94.711
C1QBP	30.814	0.007	23.561	29.085	20.752	70.989	35.198	0.007	30.226	83.593	54.734	55.576
EIF5A	120.884	126.634	126.514	217.072	106.87	171.567	169.852	99.69	169.591	83.452	199.766	82.809
RNF130	116.762	184.006	141.542	85.134	107.59	68.255	175.323	146.159	189.883	83.385	84.553	60.705
RPL10A	281.503	448.903	402.784	308.86	260.639	154.11	251.776	108.608	361.215	83.381	456.438	394.538
COPG1	82.591	92.052	51.024	90.422	36.023	80.22	71.023	19.96	43.051	83.282	34.513	2.336
RPL7	57.654	65.484	71.326	54.806	47.48	48.787	63.454	38.641	133.567	83.241	33.792	32.596
HIST2H3A	10.951	0.007	12.114	20.305	29.402	98.562	130.98	0.007	10.604	83.093	122.763	24.789
COPS6	40.174	23.254	41.412	9.282	21.903	11.427	119.93	2.934	6.09	82.947	86.302	0.007
S100A10	662.621	481.952	642.151	82.246	67.957	222.413	566.504	325.152	836.128	82.935	84.472	125.933
CCPG1	60.15	48.371	54.714	115.028	18.825	60.563	60.772	32.85	55.918	82.897	31.075	6.453
MANF	74.179	91.818	63.897	158.187	120.953	143.455	17.438	47.521	76.633	82.827	22.597	261.949
ITGAL	18.587	10.511	18.036	37.875	46.265	50.789	3.244	22.1	25.152	82.793	14.292	88.564
GHITM	102.329	148.041	101.277	70.26	66.086	108.233	61.661	119.004	134.587	82.702	95.306	68.18
GRHPR	22.683	41.171	27.543	17.997	80.468	7.158	0.007	3.938	25.115	82.655	87.087	0.007
PDCD5	30.58	0.007	74.848	157.565	27.031	241.005	43.339	47.416	24.605	82.631	53.245	0.007
TRAM1	63.683	42.801	66.01	89.692	126.21	60.293	42.563	84.594	85.407	82.61	39.712	66.625
CNDP2	79.883	16.332	51.93	110.466	72.085	36.057	39.913	36.664	31.928	82.572	109.898	8.836
TPP1	78.933	70.081	63.651	76.593	130.195	91.014	67.718	97.884	51.504	82.552	96.894	23.884
PFDN5	794.58	923.535	803.893	196.945	622.019	49.689	832.883	639.378	452.685	82.548	614.681	156.803
WBP2	55.952	94.387	49.09	49.93	28.116	58.675	10.295	57.385	45.525	82.515	120.791	12.93
DNASE2B	0.007	0.007	1.265	13.118	0.704	0.007	0.007	0.007	0.007	82.446	37.883	0.007
H3F3A	130.938	74.939	100.092	34.62	59.488	46.031	59.96	103.731	116.434	82.388	39.959	109.888
SET	33.255	6.059	53.131	98.255	54.815	46.073	61.393	52.071	40.045	82.376	47.747	47.361
CCR1	60.263	109.048	58.613	131.349	116.716	68.2	93.144	104.219	81.135	82.347	94.622	104.665
CD151	68.206	74.183	72.508	19.401	87.408	58.062	32.38	293.63	45.274	82.304	20.466	215.463
TRUB2	23.676	26.117	19.698	64.386	51.302	18.873	12.643	14.536	1.724	82.198	51.117	91.08
COX5A	152.733	11.484	82.216	118.417	100.485	150.956	29.535	81.494	273.377	82.067	86.344	4.663
LY75	43.36	9.674	27.193	29.702	35.533	28.835	25.59	8.65	72.903	82.044	16.529	11.137
EIF3G	98.082	31.385	52.819	30.014	108.335	14.459	75.874	106.409	31.558	81.95	25.103	15.931
ATG3	47.752	83.021	42.535	29.739	24.607	128.141	54.7	19.47	40.221	81.913	27.924	86.442
SEL1L	40.751	33.569	121.821	67.916	41.013	35.925	77.429	35.534	92.12	81.827	39.591	134.272
SDHA	61.651	95.495	59.489	105.141	52.456	158.206	19.679	63.003	81.871	81.793	88.339	15.736
PRPF8	73.722	51.82	68.906	77.616	78.428	49.29	79.683	54.861	64.173	81.737	95.015	45.777
RPL6	125.836	73.136	120.871	94.538	96.859	24.533	138.519	118.475	285.986	81.711	65.349	144.35
SIRPA	154.799	129.126	109.404	201.134	139.538	66.435	104.421	101.874	111.866	81.634	112.557	16.674
CLIC1	282.832	309.25	310.046	182.217	367.69	100.699	245.055	389.02	310.085	81.598	407.069	157.869
TECR	34.815	96.904	43.243	38.095	237.133	60.819	52.428	102.93	27.192	81.547	225.008	135.538
TMEM205	53.617	14.519	67.027	63.138	43.027	60.054	0.007	196.6	8.946	81.545	0.007	155.7
CNRIP1	15.304	0.007	5.742	0.007	0.007	0.007	0.007	0.007	24.37	81.533	0.007	0.007
LHFPL2	113.516	38.995	90.085	97.733	113.709	88.68	99.822	37.038	133.535	81.423	72.825	70.704
C8G	0.007	0.007	0.007	0.007	0.007	0.007	0.007	0.007	0.007	81.292	0.007	0.007
DDX3X	146.204	108.437	152.997	129.526	137.168	114.649	194.887	228.508	130.158	81.279	150.868	85.068
UBE3B	18.466	26.312	23.991	8.566	26.849	6.034	35.959	8.022	19.793	81.183	2.173	49.556
C19orf60	36.989	0.007	20.337	3.478	6.84	0.007	15.059	70.54	60.197	81.145	18.741	0.007
SDF4	103.993	26.591	72.739	46.702	46.482	81.015	98.48	30.863	143.464	81.078	46.281	90.704
CRABP2	134.772	74.228	119.588	336.391	223.652	133.48	12.77	46.49	67.623	81.03	223.282	182.722
LAMTOR2	81.9	52.401	150.54	62.627	131.337	10.3	50.761	397.245	35.943	80.896	255.494	312.088
RPS2	163.692	180.704	243.739	88.989	113.033	164.909	219.212	168.755	199.315	80.843	144.16	41.931
TTC27	0.091	0.007	4.393	13.191	0.509	0.007	0.007	0.007	0.007	80.821	4.569	0.007
ACIN1	27.828	33.795	37.51	34.674	18.24	29.28	28.188	28.889	18.597	80.787	16.829	48.963
PPP3R1	44.171	11.013	39.383	37.121	43.85	1.082	58.611	11.115	19.641	80.719	12.215	19.081
SCP2	70.278	45.857	75.215	52.798	85.011	39.184	82.084	81.114	81.433	80.7	71.104	16.678
MMP14	104.388	102.079	69.124	92.044	158.358	58.32	57.946	89.214	99.737	80.677	82.631	85.9
SUMF2	60.465	103.689	47.723	95.467	56.746	42.658	59.999	77.053	64.084	80.559	89.489	50.762
PRKCD	29.814	47.595	50.801	21.779	25.992	0.007	46.473	28.495	37.859	80.411	73.167	5.241
XRCC6	110.458	91.483	107.544	39.212	60.035	195.249	72.423	33.379	178.736	80.376	125.001	175.057
NRROS	11.774	12.556	19.741	24.461	61.338	68.308	20.666	16.971	5.369	80.194	183.635	6.555
CPVL	93.592	34.558	58.955	52.629	122.497	97.778	146.567	160.133	43.936	80.15	105.754	0.007
HIST1H3F	3.249	99.623	70.966	277.722	67.024	97.909	285.008	0.007	94.958	79.972	151.777	489.304
DIAPH1	59.584	52.232	61.107	107.793	102.22	45.712	72.009	93.309	85.229	79.919	98.558	69.358
TNFRSF1B	53.221	55.944	52.835	45.621	122.267	89.862	34.655	188.963	54.016	79.803	162.434	91.358
HLA-DRB1	27.696	0.007	36.203	196.182	89.99	79.136	12.909	75.198	57.906	79.712	66.914	71.34
DLD	55.283	40.149	70.621	56.295	42.047	44.922	68.118	42.469	56.62	79.68	53.357	162.032
YWHAB	147.614	59.225	150.926	164.551	62.644	57.863	150.812	49.224	127.868	79.667	101.206	203.715
MAN1A1	49.902	40.183	32.235	29.405	37.42	33.348	34.02	30.416	50.532	79.613	27.295	32.635
TIMM13	35.547	0.007	31.259	5.16	24.907	14.158	39.214	40.54	18.657	79.594	34.035	23.399
ODC1	6.024	0.007	16.219	20.258	12.059	0.997	55.957	0.007	23.351	79.587	37.235	7.418
NCF4	26.897	40.976	17.54	0.007	33.363	70.474	71.66	56.309	26.555	79.372	89.895	0.007
SH3BGRL	184.688	161.889	181.917	168.321	64.375	222.849	168.084	107.526	197.552	79.365	139.261	62.691
SSR2	103.059	222.249	84.483	168.786	113.676	114.045	89.835	76.918	94.559	79.285	114.524	28.752
C1orf122	98.079	31.886	51.863	62.458	47.211	6.964	133.395	29.052	103.723	79.2	226.699	11.509
NOP58	1.156	0.007	24.283	47.9	17.34	12.162	47.683	0.007	10.944	79.16	0.007	73.095
C19orf38	50.497	22.452	46.287	34.828	83.92	147.604	39.511	111.644	7.181	78.909	26.648	5.671
CLK3	5.215	19.308	14.03	9.612	23.932	19.638	46.868	14.743	5.869	78.909	0.007	0.007
TXNIP	366.735	262.412	288.381	106.433	164.918	66.862	284.257	340.479	405.305	78.906	127.249	224.653
TXNRD1	90.727	103.786	104.134	90.341	66.302	58.575	141.321	85.4	127.95	78.902	71.352	86.102
SDS	141.359	155.644	163.953	102.626	79.167	0.007	176.836	222.417	121.619	78.744	55.525	183.455
HIST1H2BL	1.114	0.007	44.845	204.53	7.835	124.699	140.569	0.007	10.042	78.69	0.007	277.435
SLC31A1	48.33	25.91	41.133	67.716	70.123	83.668	34.08	33.563	40.68	78.675	24.869	41.71
PRDX6	42.162	75.455	54.033	88.944	97.338	163.924	24.512	49.265	35.412	78.59	112.657	122.56
FKBP15	38.309	34.352	37.133	58.501	51.919	85.169	51.826	36.702	46.157	78.478	48.938	86.232
TUBB4B	70.27	169.519	122.34	109.075	82.54	101.053	109.779	183.181	75.381	78.418	192.047	48.524
MRPL27	16.514	66.038	32.929	23.012	67.652	0.007	21.998	0.007	0.007	78.365	64.39	0.007
WDR41	17.356	8.944	27.838	14.467	13.626	55.418	0.007	11.251	41.577	78.296	5.003	32.687
NPL	52.604	65.826	46.021	56.319	29.804	54.73	11.432	38.497	13.595	77.938	12.45	0.007
NCK1	95.239	45.487	75.879	40.242	14.094	14.571	55.871	32.916	59.505	77.845	14.705	6.021
EVI2B	61.232	73.311	51.463	78.403	117.7	243.053	51.169	70.243	99.473	77.836	11.876	149.225
ZNF69	0.449	0.007	1.008	5.728	6.711	0.007	0.007	0.007	20.46	77.821	0.007	0.007
TOMM6	58.512	41.418	74.129	185.986	34.079	0.007	237.54	62.048	71.186	77.79	77.851	12.614
LAMP2	58.092	44.933	59.415	106.416	168.782	118.844	77.581	61.5	90.173	77.754	49.113	229.232
LMAN1	28.812	9.602	24.232	55.663	48.449	70.324	17.874	5.48	19.844	77.748	11.41	69.811
TMEM62	2.814	7.854	4.399	0.007	6.331	10.521	0.007	0.007	4.994	77.74	0.007	0.007
SPTBN1	19.822	15.29	28.087	94.076	20.114	47.296	105.566	6.817	15.68	77.731	27.619	31.988
LTV1	19.199	38.998	9.376	2.432	20.348	13.774	0.007	0.007	1.14	77.71	74.861	0.007
GALK1	16.503	0.007	9.372	50.787	49.027	0.007	78.87	17.418	48.922	77.384	206.832	216.345
RAB11A	57.345	22.193	58.18	37.361	21.96	77.579	43.371	23.426	23.493	77.346	9.853	44.875
MBNL1	97.295	37.109	98.02	72.288	49.254	68.91	119.696	39.659	83.779	77.288	43.184	249.302
RPL36A-HNRNPH2	0.007	0.852	0.007	10.103	7.793	12.135	25.58	10.347	54.959	77.187	17.949	28.701
ME2	47.964	38.481	32.789	22.259	38.677	10.771	55.269	9.218	28.167	77.116	33.974	2.374
EBP	51.259	152.857	27.766	138.55	148.472	27.228	16.511	19.284	45.037	77.024	113.703	242.076
CLIP4	34.453	26.467	29.007	122.708	62.234	56.378	41.622	72.801	72.073	76.967	58.657	10.898
TBXAS1	79.809	78.19	81.071	78.503	46.148	22.026	98.444	126.711	69.599	76.831	42.21	37.504
EMC6	38.413	30.339	64.246	27.522	92.989	147.728	31.778	0.007	30.441	76.817	30.002	0.007
CBR4	6.284	0.007	25.477	22.052	27.806	0.007	2.084	14.374	3.695	76.646	3.637	0.007
SAMM50	25.151	6.295	24.752	10.888	80.444	9.28	0.007	8.735	8.243	76.586	68.473	21.471
TMEM176A	87.527	2.13	67.816	18.419	128.565	0.007	110.424	76.574	25.1	76.488	9.539	0.007
CYP1B1	60.326	88.359	63.981	99.3	48.067	108.126	32.829	45.183	48.385	76.394	86.455	46.679
ATP5O	66.693	0.007	89.094	124.076	87.189	264.168	57.561	50.173	50.284	76.392	186.035	11.138
LGMN	162.027	218.636	120.152	60.963	285.444	187.873	181.492	253.023	149.444	76.348	133.285	110.726
ZFP36L2	60.752	76.024	48.356	44.204	24.796	5.589	66.508	70.232	57.672	76.343	46.731	14.099
NFIB	1.757	0.007	34.037	109.594	0.007	63.607	156.446	0.007	8.991	76.292	0.17	129.956
MRPL40	49.759	17.771	62.707	37.155	24.455	72.355	4.179	65.655	52.76	76.289	90.968	0.007
RPSA	176.241	55.894	146.22	70.52	107.065	79.556	87.241	65.964	102.037	76.283	102.362	43.828
PCK2	99.176	23.957	57.847	44.404	79.686	4.03	95.458	163.841	70.775	76.174	175.87	62.201
YTHDF3	19.808	16.46	36.562	47.78	21.731	50.214	23.425	27.323	8.494	76.092	17.111	85.467
LOC102724334	10.703	59.215	36.909	3.283	58.626	43.647	32.489	49.802	24.001	75.952	15.788	48.091
PTPRE	57.045	30.649	55.567	40.276	50.295	52.387	35.876	40.403	54.145	75.886	43.512	63.422
ADIPOR1	108.49	32.525	89.708	108.187	40.549	102.266	82.394	129.508	121.718	75.884	39.998	57.755
VAT1	108.525	123.44	123.333	106.114	83.905	61.839	121.049	93.031	107.663	75.787	139.508	33.851
PCYT1A	25.667	315.614	70.134	21.368	88.338	30.881	6.321	49.33	34.485	75.744	12.51	5.671
HIST1H4L	22.186	0.007	77.874	141.41	130.658	74.61	137.452	7.662	103.389	75.674	101.04	789.187
CCT8	111.484	67.593	102.923	130.95	106.359	104.916	76.697	107.605	166.082	75.642	106.411	39.211
RRBP1	15.533	12.37	20.77	40.753	33.666	85.943	73.199	33.811	25.564	75.552	37.691	31.573
GTF2I	86.743	30.761	44.507	52.845	26.765	73.869	32.024	11.984	34.611	75.516	50.288	8.959
HIST1H3H	0.007	0.007	52.936	273.612	46.523	41.34	51.927	11.792	9.618	75.363	44.859	926.168
UQCC2	20.182	0.007	20.832	38.47	5.305	33.288	97.903	0.007	0.309	75.081	72.948	126.134
RSRC1	13.033	0.007	37.046	28.027	23.643	36.945	51.396	59.848	25.115	75.07	0.007	0.007
HIST1H4D	114.839	54.213	52.779	32.058	90.907	41.44	2.479	144.385	103.671	75.055	558.888	0.007
ATP6V0B	104.514	125.907	119.516	118.17	169.862	306.673	160.249	201.934	126.197	75.012	275.419	358.896
MAFB	138.569	104.899	126.985	55.914	85.566	40.981	195.717	89.594	160.523	74.974	103.393	21.695
LITAF	105.625	14.527	126.434	52.507	162.569	49.953	46.703	83.034	93.258	74.848	115.761	109.423
MAP2K1	85.498	79.395	97.13	20.3	53.36	74.116	67.453	140.974	38.239	74.839	117.024	35.632
CHCHD10	63.801	58.695	74.169	173.164	65.184	121.64	91.359	32.194	48.694	74.817	411.498	24.871
MRPS18C	19.811	82.827	61.579	65.305	56.357	30.149	27.771	8.708	65.995	74.774	92.117	12.457
UBE2L3	20.892	5.918	25.893	11.811	35.093	24.617	21.811	7.002	13.29	74.761	7.533	43.857
CDC37	65.698	134.944	94.147	125.856	70.092	46.807	117.045	134.355	140.327	74.664	121.901	30.084
ANP32A	24.04	8.313	23.172	19.672	61.863	58.552	27.287	1.748	25.481	74.47	37.235	0.007
FAM136A	9.497	0.007	18.563	4.817	25.965	0.007	12.416	8.374	3.613	74.307	0.772	13.723
RASSF4	50.361	66.406	27.783	92.945	95.511	57.389	74.778	51.92	71.545	74.293	118.021	303.182
HIGD1A	54.706	1.562	52.135	29.331	42.432	0.384	58.342	36.495	50.183	74.159	29.903	0.007
CNOT1	43.889	16.838	49.026	35.042	26.4	74.133	53.557	20.621	51.808	74.146	43.938	49.774
SLC44A1	113.686	59.074	157.83	15.86	44.232	97.102	148.988	164.096	53.894	74.057	39.408	63.424
TNNI2	14.313	0.007	9.449	0.007	22.584	10.519	44.041	208.318	4.004	73.962	32.541	0.007
CYB561D2	3.19	0.007	6.369	0.007	17.944	0.007	19.93	0.007	5.227	73.727	0.007	0.007
HIST2H4B	15.932	27.913	39.369	148.552	134.44	10.973	29.863	0.007	15.665	73.65	71.443	199.489
SNRPA	6.507	17.642	2.9	22.57	32.682	46.681	18.987	16.264	8.378	73.605	0.007	169.731
ATP2A2	30.655	39.88	41.022	56.421	43.368	66.891	37.087	21.801	40.237	73.464	55.63	57.867
NPTN	90.321	52.711	35.961	85.919	29.108	51.305	97.53	90.966	53.488	73.339	67.873	26.121
SUMO1	84.22	57.447	133.977	90.296	42.646	64	42.824	69.82	94.529	73.325	110.306	44.855
AMPD3	56.753	20.97	61.469	37.811	29.881	21.615	48.585	30.982	32.92	73.311	37.586	6.281
SLC6A6	96.027	51.976	38.417	49.415	68.436	22.122	63.979	86.97	67.825	73.296	46.468	26.766
ZDHHC5	27.119	10.181	29.216	102.882	45.922	63.607	19.351	44.341	11.427	73.198	13.029	5.906
COPB2	85.82	33.978	90.614	130.443	117.739	88.701	96.707	35.274	121.432	73.155	67.49	45.992
UBE2D3	135.624	89.88	117.926	86.092	57.488	44.938	71.576	74.517	98.843	73.121	172.846	187.193
LAIR1	118.012	76.229	66.539	47.662	60.045	32.839	74.976	72.293	106.604	72.991	50.388	26.528
GIT2	34.982	29.314	33.434	32.958	26.513	33.859	16.724	17.874	8.292	72.701	15.066	6.04
CCT7	52.119	61.278	92.048	52.143	30.778	75.145	130.658	25.954	72.444	72.612	245.253	44.508
DNAJC7	66.554	53.289	74.582	41.756	31.468	12.331	75.482	24.195	45.794	72.504	97.345	51.952
SELT	95.308	83.614	105.587	57.731	57.357	82.797	54.737	111.476	89.821	72.426	179.151	7.202
SKP1	115.105	108.327	163.663	36.989	60.948	165.346	36.292	48.375	119.975	72.371	75.45	31.142
PIN1	25.012	53.293	26.996	2.626	12.042	10.669	101.527	4.98	42.094	72.335	45.468	0.007
MFSD11	18.174	22.035	23.06	9.33	14.766	42.126	9.688	41.177	1.832	72.183	70.637	1.26
TMEM66	248.154	177.471	258.03	116.698	129.782	123.503	197.133	157.24	233.549	72.181	100.431	47.898
MGMT	2.993	23.281	12.324	0.007	3.928	2.433	9.58	14.685	25.331	72.046	10.064	0.007
FERMT3	114.073	79.1	65.533	80.837	192.836	130.246	72.932	123.845	53.847	72.034	328.317	21.392
BCL7B	31.085	85.326	18.591	4.454	3.44	132.265	18.519	37.184	45.43	71.848	19.825	11.533
IFI16	9.851	14.249	27.208	34.758	36.071	27.162	43.058	18.404	12.736	71.724	25.554	52.72
GTF3A	46.016	29.917	33.986	91.131	14.662	3.869	0.007	2.98	40.649	71.552	49.369	78.005
LDHA	289.724	249.675	248.138	158.249	188.142	258.448	266.024	146.617	294.053	71.498	161.578	102.293
RNF103	19.297	36.419	20.959	34.707	12.348	16.94	28.419	6.2	10.184	71.41	4.354	89.04
COX6B1	253.226	206.081	186.571	291.641	425.907	357.198	504.18	108.72	293.695	71.403	345.25	489.931
MFSD2A	2.896	0.007	5.872	2.812	32.918	6.752	0.435	10	8.897	71.266	70.761	5.15
NIN	31.28	32.189	36.671	19.884	49.976	42.923	13.44	50.766	22.37	71.246	37.395	54.008
HIST1H3J	0.007	0.007	0.007	178.449	0.007	0.007	0.007	0.007	0.007	71.185	0.007	0.007
LOC102724184	0.007	0.007	0.007	0.007	0.007	0.007	0.007	0.007	0.007	71.151	0.007	0.007
ETF1	47.567	15.888	66.841	84.653	35.545	49.494	93.835	27.422	38.419	71.004	1.499	191.492
JUND	85.752	104.735	65.221	12.736	19.527	6.087	133.927	142.784	105.97	70.986	0.007	13.719
ERO1L	106.819	107.529	67.796	94.638	55.329	57.106	68.982	76.253	61.471	70.98	31.625	88.956
SPG21	69.145	117.06	62.834	15.768	48.8	9.965	27.167	122.409	109.867	70.977	156.699	3.093
KRTAP21-2	0.007	0.007	0.007	0.007	0.007	0.007	0.007	0.007	0.007	70.728	0.007	0.007
CD59	38.908	42.307	50.488	65.861	80.212	29.688	55.09	9.258	27.138	70.692	46.392	54.478
ALDH9A1	54.916	28.297	83.715	8.236	26.406	26.506	62.95	186.857	69.808	70.645	76.952	0.718
PRSS58	0.007	0.007	0.007	0.007	0.007	0.007	0.007	0.007	0.007	70.601	0.007	0.007
STXBP3	32.87	10.599	44.544	38.191	7.09	7.812	42.159	49.583	38.828	70.561	36.735	0.007
WIPF1	45.198	31.86	38.553	20.878	38.634	10.263	28.871	38.09	59.965	70.549	12.044	22.862
GMFB	330.055	33.062	137.661	91.503	51.828	28.975	32.47	33.987	89.033	70.46	42.001	79.19
NFE2L2	57.304	65.409	84.611	45.331	66.136	105.779	86.667	30.773	74.165	70.448	40.628	116.339
ADD1	54.865	48.886	50.971	15.647	18.983	106.955	62.783	42.249	40.42	70.395	52.525	0.007
AURKAIP1	48.18	73.876	22.573	0.007	26.093	3.63	4.053	102.781	25.337	70.39	393.153	43.998
TGFB1	106.205	121.532	52.675	98.5	151.148	68.973	52.827	98.254	121.201	70.257	352.135	48.656
SRSF7	25.671	0.007	59.628	110.896	98.724	55.445	26.72	9.711	36.856	70.138	88.043	69.596
PIAS1	22.287	18.35	19.758	38.755	9.261	4.89	11.291	31.259	37.08	70.048	1.498	9.39
CORO1B	90.774	164.355	75.649	39.269	101.46	84.828	99.541	37.748	153.297	70.01	57.027	74.772
SLC39A7	29.207	34.232	38.118	35.958	43.389	14.608	17.932	50.005	26.676	69.989	47.844	38.048
LARP7	19.736	20.093	21.322	5.437	19.855	9.873	99.811	0.007	37.648	69.987	23.265	56.306
C11orf91	0.007	0.007	0.007	0.007	0.007	0.007	0.007	0.007	0.007	69.98	0.007	0.007
PSMA4	116.72	83.797	145.606	37.577	61.599	137.154	99.97	85.914	81.546	69.874	134.875	18.959
TM9SF1	7.185	11.389	20.732	28.478	17.06	62.364	21.09	20.465	2.856	69.831	17.788	0.775
C12orf44	17.248	0.007	8.774	0.007	0.007	43.09	3.379	36.257	0.007	69.815	0.007	0.007
CBFB	9.786	0.007	23.652	24.854	2.355	22.18	39.864	4.164	32.107	69.762	9.857	62.547
QPCT	27.267	0.007	33.567	82.903	86.699	35.084	17.093	29.478	70.666	69.455	70.604	104.371
SDC4	28.395	2.538	30.375	73.167	55.147	33.259	25.762	4.269	13.295	69.45	13.534	76.956
GSR	26.708	26.939	18.344	15.984	33.167	51.52	22.4	18.541	25.601	69.332	65.556	9.461
WNK1	31.759	35.567	44.66	54.717	21.758	71.763	63.337	25.04	47.578	69.315	2.75	23.753
ILF2	42.052	78.102	58.542	29.468	28.073	45.825	6.715	1.471	21.153	69.205	46.992	3.787
TM9SF3	46.076	29.524	49.398	72.575	41.851	88.994	71.263	19.986	55.433	69.14	58.287	53.511
PPP1R12A	28.957	18.369	25.805	49.898	19.445	61.108	91.102	16.788	49.183	69.087	16.687	16.162
ZNHIT3	5.501	0.007	24.549	0.007	0.007	0.007	3.085	72.442	23.505	69.077	152.002	0.007
RPL27A	43.294	42.592	54.128	44.008	63.579	40.077	82.41	30.296	57.384	69.076	68.423	87.948
MYL9	20.873	127.433	24.47	33.173	173.286	88.031	38.758	16.309	48.024	69.036	157.174	88.952
MILR1	48.804	16.687	35.947	51.588	21.55	112.579	81.339	25.131	9.143	68.986	16.743	10
PGLS	7.078	41.498	33.354	1.422	13.044	3.823	1.76	0.007	19.998	68.949	19.915	0.007
LRRC59	38.613	0.007	59.48	103.426	25.813	40.621	57.733	26.789	28.091	68.925	42.704	22.173
MRPL3	24.894	0.007	23.032	53.358	47.886	35.102	10.314	0.007	9.378	68.89	40.897	0.007
ACADVL	100.717	63.961	79.038	22.469	46.783	11.987	92.621	89.603	62.692	68.85	55.83	42.669
C3AR1	32.789	22.616	51.714	51.154	92.589	50.01	80.033	47.076	10.154	68.79	17.366	81.734
GALNT12	2.03	0.007	0.007	26.184	41.411	16.872	0.007	0.007	0.007	68.745	22.506	0.007
MRPL39	14.003	31.097	19.567	17.239	37.167	43.296	33.412	7.628	14.867	68.725	44.178	5.612
SEC23B	29.267	53.083	38.795	17.662	36.71	104.013	8.972	42.134	24.042	68.668	60.042	25.378
SRSF1	9.887	5.516	35.162	57.075	10.872	20.406	52.231	21.154	13.743	68.625	18.72	101.494
MAP3K8	34.945	17.278	31.537	17.285	2.537	5.435	59.031	39.858	16.443	68.608	16.826	0.007
ZMAT2	42.229	1.462	37.807	88.512	7.512	61.07	51.741	125.427	38.292	68.584	43.036	15.437
ZCRB1	30.794	0.007	27.67	21.534	20.787	108.397	0.007	5.293	6.504	68.538	26.082	154.809
SIRT2	14.162	5.489	28.623	16.798	9.518	65.772	0.007	48.474	51.959	68.395	0.007	0.007
NDUFA10	31.98	17.622	22.973	17.654	29.463	14.683	19.434	1.986	29.786	68.321	18.132	14.312
TNFSF15	0.695	0.007	1.554	60.023	37.355	46.772	3.617	0.007	4.946	68.31	64.5	20.131
YWHAQ	129.88	61.79	126.807	92.651	50.073	70.847	133.587	23.509	149.35	68.291	86.606	135.412
CNBP	127.582	81.988	147.593	215.526	58.549	140.196	171.925	119.153	93.247	68.262	89.342	94.285
TMEM51	15.42	65.243	32.264	14.726	85.514	36.067	8.794	57.264	37.474	68.161	15.972	0.007
ABCC3	44.836	23.054	38.017	10.856	28.781	5.692	11.476	76.02	85.281	68.153	27.202	31.133
SEC31A	67.047	49.732	51.491	68.695	62.507	113.338	61.246	49.594	57.396	68.139	35.465	88.638
IL18BP	25.512	32.056	22.066	25.877	36.513	39.942	14.705	1.064	0.261	67.972	126.347	0.007
LOC102723726	0.007	0.007	1.797	0.007	0.007	0.007	65.828	0.007	44.987	67.831	0.007	0.007
KIAA1033	55.164	38.02	66.464	34.858	51.453	83.852	69.98	29.228	85.538	67.792	8.59	51.402
NPC1	29.219	36.546	42.313	75.383	88.498	126.575	34.713	76.616	30.925	67.78	72.208	113.006
PPP2R5C	44.149	15.322	48.303	53.895	16.096	6.75	130.184	19.896	35.634	67.711	0.962	102.379
MRPL15	52.812	69.519	37.816	42.043	49.921	30.434	33.287	32.689	21.99	67.628	85.731	1.027
CNPY2	85.883	43.303	98.653	10.831	47.052	0.007	33.006	203.365	52.794	67.616	27.708	24.465
PCCB	10.064	27.511	17.575	47.666	22.986	0.007	0.493	20.393	6.632	67.599	34.372	27.24
ACTL6A	11.183	28.733	16.696	29.428	5.843	18.719	8.986	16.835	5.22	67.577	24.056	0.007
HAX1	40.212	18.115	48.651	52.223	59.204	14.836	11.596	44.438	44.347	67.57	6.44	0.007
NIT2	11.715	40.005	15.24	9.257	71.487	175.213	0.007	0.007	40.347	67.566	4.452	4.238
C3orf38	5.949	15.922	11.999	6.69	5.382	58.064	0.007	2.114	2.665	67.564	19.304	4.764
MLF2	26.307	9.536	41.436	103.613	54.093	22.648	132.104	7.017	17.541	67.561	90.508	0.007
HVCN1	34.938	30.163	14.5	89.415	95.77	90.081	3.687	79.129	14.143	67.552	81.909	45.337
SUPT16H	25.162	32.566	34.293	42.701	15.609	58.676	44.863	0.595	16.952	67.455	25.368	9.583
RHOC	237.997	191.908	159.925	61.429	110.798	49.501	113.14	222.324	133.149	67.455	157.983	448.256
FURIN	51.069	40.193	32.537	5.903	41.945	25.394	34.582	55.645	33.201	67.448	24.383	20.773
LASP1	47.231	64.156	54.958	40.802	72.211	125.579	56.454	87.109	65.521	67.431	148.032	71.974
CALM1	102.229	67.006	114.223	99.173	71.385	124.304	108.581	89.774	126.321	67.386	33.237	34.003
KCNAB2	44.534	25.895	25.577	104.064	87.144	17.047	51.842	31.701	19.286	67.321	57.448	23.348
MS4A4A	187.836	54.013	181.341	173.607	104.388	64.944	125.297	175.633	277.854	67.285	137.549	14.274
PAK1	13.329	9.583	13.458	15.046	18.073	56.858	12.676	1.736	9.22	67.2	19.583	0.007
SYVN1	13.47	7.866	22.465	24.784	26.274	18.85	28.543	0.902	8.829	67.089	24.709	12.196
EGR2	5.424	12.463	5.117	67.207	101.27	36.831	4.167	0.007	18.6	66.885	100.584	35.26
PTAFR	27.914	61.72	30.169	45.536	56.186	32.427	32.369	44.912	34.958	66.864	23.797	99.677
SFXN4	2.738	0.007	0.007	8.511	17.613	9.43	14.066	0.007	0.007	66.731	0.007	4.575
TCP1	32.892	31.198	53.541	58.755	83.087	86.122	112.142	67.14	23.002	66.581	54.604	303.303
NDUFA9	50.662	85.185	30.243	106.941	67.499	60.764	75.76	9.533	31.1	66.464	25.496	33.475
METTL1	4.531	0.007	4.752	60.311	23.068	0.007	28.155	3.988	0.007	66.447	28.458	0.007
MYL5	60.569	8.627	48.976	24.392	23.546	65.709	25.737	87.068	18.156	66.393	20.701	0.007
VMP1	221.288	129.025	276.816	120.979	115.48	243.624	168.893	142.906	248.02	66.272	107.263	58.582
OSCAR	8.736	15.161	14.001	26.055	55.454	2.925	3.639	28.345	20.489	66.271	34.872	0.007
YTHDF2	32.267	35.539	39.454	20.559	36.884	45.178	67.934	28.254	53.909	66.253	41.999	26.902
SSBP1	28.346	88.517	47.148	152.164	64.982	87.175	116.218	33.897	19.957	66.24	28.154	88.981
FDPS	63.494	70.206	44.279	41.612	97.752	134.768	115.71	68.379	75.475	66.218	46.279	0.007
ACAA2	116.007	52.581	103.818	55.511	77.444	54.485	25.87	51.913	96.653	66.186	149.941	180.097
CDC123	61.462	0.007	42.421	36.362	23.386	33.179	30.43	40.536	49.923	65.984	56.577	23.501
SF3B5	73.622	182.975	81.41	35.919	84.758	35.375	60.481	75.683	145.334	65.955	78.694	250.917
PSMD4	100.418	166.786	130.306	71.36	83.118	148.78	315.479	160.223	128.018	65.94	30.896	109.533
MSL3	9.977	6.793	18.522	29.862	18.894	13.872	17.305	9.641	2.463	65.938	8.69	0.007
CBR1	65.549	15.433	25.485	35.468	43.248	4.137	12.124	23.895	102.753	65.813	70.025	23.928
SF3A2	7.953	0.007	3.722	8.913	18.929	10.534	1.654	10.141	0.752	65.794	19.718	0.007
NDUFAF5	3.396	11.794	11.914	8.718	0.929	0.007	0.007	0.007	25.378	65.768	0.007	0.007
P4HA1	46.688	21.645	40.955	58.976	76.203	60.778	80.494	35.595	53.651	65.724	23.211	65.292
ABHD12	40.553	90.361	56.502	47.919	43.22	36.366	10.016	147.259	43.759	65.721	68.18	37.566
HIATL1	26.892	15.927	34.059	34.841	24.664	46.347	15.417	18.52	21.09	65.72	48.091	49.531
GRPEL1	8.054	16.169	18.219	0.007	16.991	62.117	6.048	0.007	3.3	65.717	7.524	0.007
ATL3	118.186	54.152	107.995	61.302	50.625	15.571	63.851	89.966	128.644	65.711	30.83	26.911
EEF1B2	89.807	115.514	124.28	138.238	140.69	85.404	167.472	105.526	95.379	65.688	158.024	168.22
SFT2D1	84.002	83.181	86.829	0.007	105.809	14.149	53.975	4.036	75.41	65.656	6.141	0.007
EIF1B	31.671	0.007	24.742	55.223	44.891	7.514	27.866	46.849	28.606	65.645	22.365	138.381
SEC11A	149.983	94.509	196.878	186.559	248.079	54.31	255.257	202.537	225.138	65.627	99.16	18.036
CD300LB	40.312	52.066	20.571	105.112	117.448	82.059	10.31	34.649	42.232	65.611	58.535	200.16
TPD52L2	81.706	47.647	78.284	52.606	63.248	8.377	46.97	72.677	57.742	65.561	46.347	0.007
CLPX	30.808	52.658	34.764	33.154	30.797	9.241	15.09	4.745	37.644	65.474	35.5	0.007
CAPNS1	118.641	156.668	124.725	63.61	84.749	35.87	39.317	211.552	278.05	65.422	139.46	32.761
ATP6V1G1	176.863	102.919	171.261	104.982	122.934	152.395	55.338	79.634	152.998	65.375	41.269	103.645
PSMD13	44.815	12.561	45.711	46.037	40.805	59.254	51.17	44.369	36.719	65.365	72.336	12.241
AP3S1	62.572	63.075	79.368	66.174	9.827	22.755	81.864	50.054	139.884	65.365	24.737	6.61
NDUFAF2	7.722	0.007	3.942	16.363	0.007	0.007	56.934	0.007	0.007	65.353	55.087	89.895
PRR15L	0.007	0.007	0.007	1.021	0.007	0.007	0.007	0.007	0.007	65.217	0.007	0.007
SF3B1	314.672	110.949	180.543	269.449	126.607	271.568	179.549	66.817	159.66	64.986	126.497	197.011
HNRNPA3	10.955	6.288	26.761	43.806	14.057	57.76	43.699	1.943	6.266	64.971	12.635	49.99
DYNLL2	8.788	0.007	6.829	46.381	12.126	24.267	7.77	0.007	43.747	64.94	13.941	33.03
DRG1	14.968	0.007	34.211	64.912	8.812	23.974	10.665	38.468	27.38	64.812	10.731	38.384
GNB1	133.918	231.381	133.275	60.599	62.855	71.505	220.612	90.948	63.988	64.715	53.759	161.311
ERBB2IP	36.413	17.395	26.879	48.56	30.368	58.459	23.913	26.284	20.221	64.694	6.704	93.897
NECAP2	81.166	73.967	99.68	18.111	38.458	50.517	70.229	73.5	62.945	64.652	74.384	4.422
KDELR2	33.796	2.431	28.577	77.133	78.853	101.036	32.443	24.028	18.653	64.586	54.901	19.088
SNAP23	57.651	66.053	60.045	49.993	75.124	1.665	55.406	32.05	49.335	64.551	18.699	47.455
TPM1	5.126	0.007	43.803	81.886	0.292	43.733	184.551	12.726	16.511	64.445	0.007	279.637
BLVRB	84.32	222.102	58.502	85.903	103.657	95.18	75.453	11.403	126.096	64.358	280.93	60.825
LYN	93.432	108.769	72.929	24.492	23.318	63.43	57.48	37.102	63.246	64.323	17.942	0.967
POMP	121.006	68.045	88.218	136.806	105.846	104.768	23.022	43.875	117.108	64.28	67.729	33.157
ANKLE2	29.268	29.952	33.587	10.806	11.89	22.612	31.956	8.274	37.333	64.241	38.18	6.469
EIF3C	48.301	44.843	57.432	86.185	79.411	58.648	76.749	40.711	73.841	64.235	101.605	49.079
FUCA2	50.91	7.809	46.353	43.289	100.014	50.308	41.414	13.682	57.781	64.227	92.713	47.21
COLGALT1	63.508	34.456	68.242	47.071	65.394	23.221	87.503	36.482	48.688	64.037	90.157	33.71
CIAO1	24.969	17.454	25.644	16.691	21.017	27.875	16.385	31.997	16.836	63.965	47.466	0.007
DHX9	29.321	10.235	43.431	42.797	59.623	68.015	39.307	7.685	49.233	63.941	24.013	82.329
PNO1	0.766	0.007	2.388	0.744	3.23	14.279	5.519	0.007	0.007	63.895	0.007	0.007
JUN	24.986	24.615	43.646	55.321	38.664	96.438	67.07	38.607	59.488	63.876	48.954	136.695
PHPT1	42.885	54.443	52.305	0.007	20.395	18.727	32.111	42.355	105.109	63.846	78.964	10.317
PTP4A2	174.856	69.829	118.45	77.614	23.556	36.489	69.346	85.159	121.236	63.846	26.265	21.041
SLC25A24	55.472	27.749	43.356	17.033	42.769	18.413	12.687	46.676	51.103	63.727	19.98	33.474
COMMD10	14.887	0.007	9.289	0.007	21.933	0.007	28.108	19.585	23.524	63.72	11.92	21.434
SIRPB1	55.237	1.96	50.723	81.264	103.139	79.676	32.871	82.791	94.842	63.712	27.485	16.313
PSME2	50.978	12.417	44.25	28.322	27.053	37.482	1.46	0.007	10.951	63.707	30.646	24.491
UQCRFS1	71.752	79.469	65.23	93.719	52.195	60.351	44.592	71.773	37.504	63.541	125.97	77.742
HECTD1	35.663	38.548	35.318	64.565	36.233	60.193	70.875	32.206	41.078	63.431	24.213	26.284
LUC7L2	30.312	11.089	18.271	31.83	17.373	49.964	30.14	0.007	20.662	63.384	12.874	3.559
ROCK1	34.801	25.93	38.434	56.394	56.681	42.963	19.698	16.356	58.395	63.35	58.497	21.059
GRINA	123.243	204.632	94.017	32.847	83.065	72.423	93.136	115.496	77.086	63.31	73.447	2.797
MATR3	29.397	63.923	47.002	32.716	24.863	15.421	89.86	23.823	55.011	63.117	25.374	82.019
SWAP70	33.837	7.437	33.62	29.995	21.963	8.675	23.335	33.078	61.419	63.027	7.137	4.153
ARRB1	62.319	35.361	60.236	43.88	38.042	38.247	32.762	21.279	98.262	63.023	21.182	25.019
TRIP12	71.34	44.261	75.557	97.575	57.656	36.552	76.219	58.037	62.516	62.965	30.187	16.283
OR1S2	0.007	0.007	3.381	0.007	0.007	0.007	29.765	0.007	0.007	62.957	0.007	0.007
C6orf62	121.827	49.628	122.825	118.486	54.002	126.072	91.849	220.582	110.761	62.957	48.048	82.764
H3F3B	95.63	50.67	121.034	100.038	55.108	141.764	156.714	125.269	141.114	62.895	64.322	69.692
HSPD1	23.051	26.669	32.568	178.051	82.576	122.416	95.91	15.621	38.306	62.83	47.097	143.106
PIK3C3	12.006	13.686	16.779	9.584	12.953	31.149	14.228	26.353	23.582	62.827	3.687	0.007
C2orf62	0.007	0.007	1.991	0.007	0.007	0.007	0.007	0.007	0.007	62.825	0.007	0.007
HBD	3.587	5.712	12.818	34.202	114.639	9.825	21.155	124.312	21.907	62.802	38.38	27.836
SURF1	45.404	51.362	41.458	29.545	10.869	14.554	15.638	46.707	34.427	62.742	54.67	0.007
INIP	2.684	23.209	21.572	22.195	41.454	10.151	0.007	2.745	1.565	62.728	0.007	127.233
RNF145	21.211	13.271	33.223	33.213	22.118	12.732	7.281	3.588	22.067	62.716	23.465	18.477
PDHB	117.674	32.434	97.766	135.345	21.849	76.792	83.718	25.108	63.157	62.672	29.244	226.294
NCOA4	202.833	146.395	171.107	89.491	72.476	56.579	163.563	94.99	194.895	62.621	88.793	4.987
FCGRT	106.995	132.026	91.518	11.673	128.151	61.213	109.739	279.161	137.874	62.601	251.296	393.818
PSMG1	1.36	0.007	2.122	29.061	17.852	46.835	30.232	1.252	4.457	62.58	19.058	0.007
ARCN1	73.859	13.794	84.309	60.482	56.884	175.155	102.137	83.308	46.138	62.548	43.345	49.014
42248	128.928	0.007	98.852	64.835	84.102	31.728	44.114	45.338	97.54	62.503	95.102	53.427
TARS	77.588	0.007	54.219	72.028	43.545	67.645	25.943	35.888	65	62.396	4.867	148.116
RASGRP3	15.56	18.558	17.368	33.214	32.361	67.05	12.938	5.959	14.261	62.393	8.886	0.007
CIR1	10.838	56.716	16.073	16.405	54.238	48.469	17.757	10.11	28.139	62.354	91.517	17.023
HDLBP	91.261	144.138	111.661	153.638	68.628	99.2	150.71	86.577	91.852	62.293	58.751	57.295
MBD4	30.236	37.368	29.556	41.089	38.319	12.558	60.999	0.603	44.062	62.291	33.986	58.421
RABAC1	50.036	145.188	88.984	23.691	171.524	4.038	43.962	129.596	10.762	62.242	21.034	322.594
HSPA4	46.97	86.207	64.201	103.403	54.733	114.89	105.077	51.494	49.236	62.227	64.355	32.885
ABCE1	5.959	6.855	14.536	30.858	23.695	52.859	35.585	6.985	11.837	62.223	6.073	53.53
APOL2	7.536	18.452	20.933	5.552	24.713	17.647	4.121	2.632	16.411	62.211	71.238	42.026
EEF1E1	12.226	25.429	31.956	19.319	70.725	39.719	25.578	60.594	69.934	62.205	108.474	0.007
STAT1	59.183	6.49	48.084	95.048	68.854	70.808	50.331	50.302	62.546	62.197	87.968	58.385
MAGOH	77.781	5.848	39.994	77.813	44.131	0.007	0.007	3.689	0.007	62.155	39.293	40.373
SNX9	22.585	30.596	23.561	8.723	19.122	0.805	40.916	2.275	24.121	62.068	11.886	0.887
CD97	116.796	153.762	100.733	16.747	89.346	43.462	115.905	168.138	80.947	62.023	34.281	116.036
FYB	61.795	80.09	39.167	105.357	79.785	58.813	40.013	36.814	72.912	62.02	94.17	134.084
ZFAND6	90.496	57.014	80.116	72.341	114.791	20.829	60.662	39.638	56.444	61.859	50.411	0.007
ACSL5	15.254	1.334	10.914	31.498	11.852	41.134	10.702	0.007	3.244	61.836	2.134	5.416
SLCO2B1	26.757	39.973	26.259	12.794	25.3	55.222	51.851	82.188	73.013	61.804	27.28	38.451
CHD4	41.725	20.307	49.416	62.813	48.248	78.161	85.505	40.765	57.485	61.784	43.742	19.514
LSM6	40.726	0.007	58.229	24.293	79.373	31.748	15.027	113.399	105.622	61.765	39.543	18.251
FNIP2	5.567	5.529	12.987	31.998	60.115	51.549	10.223	17.85	8.104	61.696	26.645	14.588
ITGAV	74.028	24.001	54.985	43.647	47.662	37.427	48.651	17.315	60.011	61.695	11.637	61.856
RNH1	58.559	73.602	54.298	6.997	49.532	54.598	13.449	93.478	46.947	61.67	111.975	0.007
SLC33A1	6.291	0.007	7.066	3.859	4.763	12.542	22.917	11.691	4.124	61.649	36.404	11.778
EIF5AL1	16.233	10.363	29.773	40.597	22.368	8.77	74.149	10.168	21.539	61.605	16.577	27.586
C5AR1	157.758	98.169	159.764	66.563	136.695	29.157	135.948	213.753	221.964	61.574	65.232	119.591
TLR1	35.12	13.379	45.912	17.227	37.845	31.578	69.964	6.941	53.285	61.471	10.531	17.821
ATG9A	8.577	65.229	13.968	3.1	18.888	35.201	8.628	20.205	28.654	61.469	21.987	0.007
SSRP1	8.767	18.024	22.274	48.484	15.853	25.416	105.77	0.989	18.618	61.458	10.036	77.646
CYR61	1.1	0.007	31.084	53.828	0.007	44.968	169.253	0.007	23.606	61.423	0.007	88.401
MYO1F	86.577	194.727	69.432	38.034	71.069	77.329	51.245	148.521	36.47	61.404	162.995	16.09
FIS1	155.383	266.24	118.907	175.127	84.528	52.92	66.472	362.294	12.312	61.392	114.85	160.347
SMIM7	56.981	75.687	24.774	28.921	64.625	0.007	0.007	119.844	22.892	61.366	12.108	6.538
NFE2L1	35.53	42.938	59.252	45.855	50.354	33.701	85.329	108.995	48.456	61.079	60.01	162.499
PSMC6	60.043	23.592	51.899	180.025	55.7	34.779	53.108	7.003	42.316	61.028	23.088	166.804
PON2	32.049	4.099	22.131	50.765	18.305	104.458	7.85	24.991	2.804	60.923	6.104	22.133
SLC16A1	10.844	0.007	7.733	59.806	57.187	23.929	0.007	7.088	8.609	60.917	27.134	110.663
PDCD6	148.174	127.669	137.584	213.197	39.292	84.459	87.674	193.293	30.694	60.842	113.301	0.007
NUDC	19.21	9.755	27.361	65.705	40.719	13.781	27.597	25.382	22.582	60.773	24.187	17.825
MCL1	261.146	182.138	280.673	46.222	31.776	63.047	276.791	268.654	244.753	60.758	40.539	101.079
PSMA3	102.668	108.541	110.298	141.467	92.021	83.814	23.954	19.772	168.655	60.717	63.783	49.095
GLRX3	22.223	18.183	33.774	68.22	9.976	9.722	93.079	0.007	28.551	60.714	73.388	0.007
HIST2H2AA4	214.089	264.952	194.635	327.733	86.404	248.186	373.072	227.186	202.131	60.686	76.821	319.406
HIST2H2AA3	196.13	314.63	186.673	322.225	73.111	223.774	383.293	219.352	173.477	60.686	60.927	423.634
PNPO	13.206	0.007	13.907	4.137	24.559	1.222	14.841	7.06	20.357	60.617	27.853	0.007
CYP51A1	25.174	2.164	16.936	99.022	89.173	15.95	35.446	10.432	27.526	60.61	31.307	73.81
CEP57	6.338	0.007	14.598	0.007	3.657	11.192	3.222	3.592	18.101	60.516	0.007	0.007
CYB561A3	48.274	23.886	48.097	59.999	57.92	89.832	30.436	38.942	46.548	60.488	47.423	5.32
UBAP2L	30.143	7.492	44.874	43.372	64.816	29.501	29.207	44.442	42.475	60.437	57.875	38.516
LMNA	71.119	238.492	104.729	21.824	40.233	44.028	100.934	57.772	119.842	60.336	108.03	24.204
SRP54	50.048	12.718	41.711	66.316	36.752	32.689	86.102	21.598	24.154	60.23	5.634	62.766
EXT1	1.651	0.007	22.758	68.22	1.055	10.983	46.255	0.007	9.715	60.225	0.841	0.007
DYNLRB1	28.31	75.957	102.773	39.734	43.516	55.611	55.903	12.422	89.998	60.155	261.187	97.015
PSMD7	99.286	79.426	103.539	51.958	96.488	0.65	104.586	126.92	78.254	60.155	23.717	503.142
ATP5G3	26.68	56.668	38.266	83.24	101.029	25.192	14.633	39.382	19.523	60.029	104.296	273.699
TAF7	30.57	0.007	33.76	59.596	64.644	0.007	28.935	6.076	34.598	60.011	75.813	0.007
NR2F2	0.188	0.007	14.515	31.946	0.007	11.692	97.199	0.007	11.573	59.929	0.007	61.012
PJA2	80.391	30.874	67.823	66.752	51.026	45.738	47.268	12.315	41.704	59.9	14.236	9.219
KCNN4	13.574	7.417	21.14	59.906	36.452	39.509	23.738	24.305	19.215	59.798	103.616	14.162
SCO1	21.562	1.274	17.429	17.803	13.912	13.625	7.866	7.234	17.879	59.776	3.262	0.007
MRPS6	119.694	78.156	85.04	144.096	34.097	36.211	42.268	105.575	199.677	59.749	64.298	0.007
RBM23	126.2	302.755	103.6	41.41	14.645	36.654	133.791	84.03	78.41	59.734	15.952	223.926
PTPRA	38.31	50.296	31.603	8.762	50.701	30.438	19.315	20.85	36.56	59.703	7.378	0.007
PRKACB	8.56	10.081	20.477	101.312	61.713	130.885	2.229	2.461	3.526	59.668	59.61	115.994
AFF4	24.942	23.645	21.153	28.094	30.882	16.163	30.614	9.209	17.687	59.654	6.213	45.63
SMYD2	18.722	22.304	6.168	4.364	24.013	12.249	37.251	0.828	3.436	59.62	0.007	7.459
EIF3CL	44.886	33.309	57.101	120.91	59.754	76.211	73.597	47.051	77.889	59.543	121.45	18.594
IGFBP7	7.377	0.007	0.007	0.007	0.007	0.007	0.007	0.007	0.366	59.537	10.395	8.246
MNAT1	2.874	0.007	14.592	104.33	2.981	0.007	0.007	0.007	3.902	59.501	0.007	0.007
IL10RB	67.307	29.311	81.67	109.494	47.782	51.519	36.183	63.998	83.934	59.491	88.726	275.582
AGER	0.007	0.007	0.007	0.007	0.007	0.007	0.007	0.007	0.007	59.452	0.007	0.007
CS	31.461	6.686	30.956	37.063	40.549	38.693	55.632	52.011	37.242	59.346	61.317	77.221
KIAA0368	26.429	8.789	51.981	45.56	36.947	36.712	74.295	29.338	59.017	59.338	9.903	71.978
MCTP1	13.962	1.677	13.126	3.615	6.022	9.106	18.236	8.721	34.846	59.322	6.169	2.383
ATAD1	16.967	0.007	28.748	8.005	25.598	32.224	18.496	2.646	7.635	59.279	12.389	3.894
TSPAN3	71.936	35.775	42.719	63.145	44.442	78.78	32.059	62.678	40.22	59.266	82.326	46.276
BHLHE40	16.298	61.186	31.755	44.58	23.155	30.424	8.093	9.649	31.749	59.26	53.134	37.269
CECR1	68.681	6.206	49.84	55.996	31.977	50.319	40.957	34.206	41.026	59.247	71.592	42.96
STT3A	20.129	55.627	26.125	84.486	51.516	44.097	63.586	31.116	29.339	59.203	24.849	98.294
USP8	29.364	19.695	22.659	25.662	15.415	14.517	11.778	20.412	37.949	59.174	48.201	19.834
PPP1R21	5.335	0.007	11.18	2.327	16.362	0.007	0.291	16.079	13.908	59.164	2.265	0.007
TIMM8B	85.044	69.925	121.269	101.98	141.624	228.63	67.507	74.642	95.088	59.135	228.877	369.127
SLC35B1	17.924	31.73	18.235	9.136	14.77	32.877	4.385	0.007	31.029	59.133	40.083	10.188
GTF2B	18.717	6.719	27.283	42.019	22.87	0.007	15.484	3.391	14.33	59.099	21.498	10.914
FXYD5	131.445	44.963	103.824	114.591	181.917	191.247	191.125	219.25	90.197	59.056	343.719	294.3
NUP98	39.678	61.528	42.429	70.481	13.929	37.821	38.871	32.07	28.872	59.034	32.77	40.584
ACO1	16.463	27.986	34.001	36.348	19.764	29.457	6.134	28.95	16.12	59.032	38.649	58.327
RPA2	63.278	36.907	48.513	51.007	9.756	21	23.011	75.76	7.289	59.002	29.502	0.007
TSPAN33	19.681	33.521	7.005	5.071	9.841	13.648	2.759	5.289	7.558	58.966	76.094	0.007
TCIRG1	29.301	33.094	42.823	129.835	271.035	38.966	98.105	136.638	87.632	58.959	204.447	102.516
TMEM147	76.709	58.31	41.081	17.836	6.887	5.846	9.791	103.667	68.262	58.953	102.935	15.459
FLT3LG	0.007	11.164	0.007	0.007	0.007	0.007	0.007	0.007	0.007	58.862	0.007	0.007
MGAT1	111.285	168.094	126.881	120.255	98.661	82.193	68.967	134.219	91.942	58.779	186.634	44.955
REEP5	130.397	72.365	133.725	148.671	100.691	92.386	43.791	71.155	152.628	58.759	113.492	221.256
FAM50A	17.92	0.007	38.438	31.545	8.926	43.389	20.858	68.072	18.047	58.724	76.378	0.007
MANBA	93.829	74.78	88.037	106.158	93.045	88.914	105.502	185.309	109.541	58.724	88.01	99.775
RRP36	28.525	0.007	11.821	39.336	17.149	11.248	29.826	34.891	28.903	58.717	18.308	0.007
MBIP	6.132	0.007	5.374	0.007	10.936	0.007	0.007	0.007	0.007	58.686	12.758	0.007
HNRNPD	18.524	14.381	35.426	47.082	45.153	60.353	105.15	12.311	38.428	58.674	88.077	97.607
PRPF40A	18.794	28.16	23.164	49.257	15.036	78.592	27.865	25.51	50.724	58.672	16.39	47.434
PDCD10	86.783	76.572	71.862	68.379	72.431	70.793	123.352	74.539	74.714	58.664	0.007	17.915
ABCB7	34.733	15.268	18.042	56.761	4.614	16.289	30.305	10.197	13.866	58.587	3.441	61.271
USP5	14.007	0.007	13.621	14.459	15.759	0.007	19.619	1.769	13.51	58.583	5.832	0.007
C9orf89	61.732	79.287	45.888	9.74	12.919	0.007	12.049	21.548	23.796	58.541	103.048	0.007
NT5C2	34.984	74.975	37.853	10.02	22.71	10.31	48.286	10.327	36.871	58.458	28.056	81.358
DERL2	69.921	23.286	40.903	14.199	100.958	178.318	94.513	102.622	42.11	58.31	0.007	40.976
SEMA7A	0.454	0.007	0.992	8.379	12.343	15.962	1.364	0.007	5.952	58.304	21.633	0.007
MYO9B	56.299	32.07	38.861	34.009	37.145	78.56	34.599	47.834	43.223	58.281	84.491	27.455
RABEPK	3.822	0.007	12.807	0.007	0.007	0.007	1.499	0.007	8.519	58.256	0.007	0.007
PPP2CA	84.983	127.138	82.046	79.014	53.178	87.136	106.698	15.828	56.799	58.24	18.732	113.444
AKAP2	5.062	0.007	16.217	26.133	19.091	30.615	38.638	0.007	3.692	58.146	0.49	52.447
RAC3	0.007	0.007	0.007	0.007	0.007	0.007	0.007	0.007	6.13	58.086	0.007	0.007
RNASE6	98.474	116.681	129.129	117.82	221.45	84.981	42.012	31.543	109.138	58.032	86.66	25.383
DHRS1	0.007	16.431	9.896	0.007	1.924	44.16	3.082	12.249	9.526	58.024	6.709	30.41
ZFYVE16	31.198	3.354	36.653	49.65	64.356	108.21	39.311	21.829	42.796	57.993	41.742	21.86
PAQR7	0.272	0.007	0.34	0.007	1.02	7.417	0.007	0.007	0.007	57.987	0.007	0.007
DNM2	27.163	36.235	34.459	81.958	25.791	104.757	19.383	47.617	38.299	57.985	22.413	33.842
C9orf129	14.481	0.007	9.203	23.883	0.768	0.007	49.242	0.007	6.716	57.888	30.629	0.007
C14orf159	9.774	0.007	17.882	5.619	35.237	19.644	10.507	19.785	9.82	57.861	50.143	27.035
RPS4Y1	160.932	0.007	165.378	21.314	52.229	210.725	102.428	15.546	94.975	57.803	12.616	104.081
RBM14-RBM4	1.417	17.318	6.693	32.559	1.511	5.837	1.162	0.007	2.254	57.803	37.34	10.396
FARSA	8.853	33.405	13.768	33.334	8.428	36.348	33.383	47.41	10.266	57.712	72.522	0.007
CPD	30.699	16.747	27.323	46.675	37.234	19.941	41.043	19.892	44.24	57.695	17.535	51.931
TMEM109	4.967	24.995	29.675	55.427	23.78	146.936	4.19	30.949	15.24	57.674	28.433	0.007
SLC4A7	26.144	20.741	22.875	46.748	19.796	17.886	16.448	26.378	34.6	57.654	23.167	23.994
EEF1D	112.521	113.535	81.537	48.6	26.54	16.378	24.964	46.602	69.497	57.643	18.93	210.046
BLVRA	169.436	80.493	156.808	36.569	115.992	75.249	150.262	117.645	114.587	57.558	28.893	55.805
PITRM1	15.452	27.501	17.663	30.575	18.916	77.705	14.09	30.31	30.177	57.534	15.838	0.007
ACTA1	6.592	14.807	26.58	17.731	10.935	61.119	11.577	14.944	17.451	57.519	1.895	126.267
POLR2B	54.002	25.953	52.058	32.176	52.651	108.4	67.959	31.252	55.943	57.497	82.655	25.868
SLC17A5	30.233	14.641	44.193	15.496	29.345	84.048	35.932	52.983	53.734	57.461	49.106	138.908
NCSTN	43.595	84.36	46.036	64.138	86.584	52.558	79.035	52.262	61.153	57.415	26.99	54.443
HLA-F	122.382	135.617	133.759	111.701	216.014	187.014	113.975	427.549	100.204	57.368	187.385	27.376
ZBTB9	1.024	0.007	1.045	0.007	5.497	0.007	1.342	0.007	0.007	57.356	0.007	0.007
DDX1	13.903	23.389	38.436	90.139	13.467	54.296	44.472	20.35	15.39	57.34	9.805	69.432
EIF4H	37.921	16.697	32.844	27.477	19.517	35.41	52.795	64.855	38.468	57.324	29.24	19.983
ZNF761	0.779	10.497	3.365	13.966	1.685	0.007	0.007	4.966	15.121	57.318	4.702	0.007
TIMM8A	0.35	10.732	4.259	8.336	19.691	71.248	3.683	0.007	16.634	57.306	0.007	0.007
HN1	70.604	42.074	73.222	0.007	4.736	9.931	24.581	33.294	29.415	57.304	38.985	119.044
SLAMF9	121.164	56.545	82.553	9.813	41.756	0.007	93.644	73.583	114.682	57.294	121.13	0.007
UBAC1	24.467	80.518	19.737	44.9	44.484	7.564	13.643	14.938	40.093	57.279	41.672	0.007
GFM1	18.498	6.456	12.533	32.639	29.849	50.439	3.985	0.407	10.971	57.252	19.002	65.012
ZNHIT1	27.593	31.608	24.238	2.474	31.045	0.007	9.181	57.467	9.043	57.235	84.469	0.007
OR5V1	0.007	0.007	0.007	0.007	0.007	0.007	0.007	0.007	0.007	57.205	0.007	0.007
SLC11A2	27.309	9.725	28.76	112.344	103.576	148.809	4.878	14.996	14.64	57.124	78.205	163.526
CAMK1	42.517	13.224	34.861	43.154	22.696	15.162	96.086	48.981	80.907	57.096	28.094	0.007
KIAA1598	19.868	0.007	18.783	17.256	39.47	44.162	14.428	1.968	25.286	57.066	39.284	46.3
IVNS1ABP	17.777	40.353	30.084	93.842	26.246	69.148	38.958	21.798	17.227	57.004	3.31	97.056
PSMB3	46.923	0.007	108.612	86.836	39.238	114.637	0.007	14.015	50.915	56.996	213.251	166.909
MRPL53	19.65	128.254	33.9	20.208	18.423	0.007	8.333	2.129	39.777	56.896	49.672	657.856
GARS	45.335	69.134	44.838	57.207	39.751	235.041	30.643	29.917	92.21	56.828	50.924	43.2
TTYH3	75.156	152.209	57.707	70.758	41.513	22.979	89.233	131.001	72.299	56.788	100.915	142.977
NOTCH2	31.704	38.919	30.3	20.288	64.744	27.602	26.339	23.803	35.095	56.757	18.787	41.281
RPL22	53.137	33.929	55.74	90.991	27.917	81.279	50.174	26.752	65.653	56.73	86.163	60.277
CNOT8	52.879	38.409	60.491	35.108	29.11	35.302	33.729	33.953	52.224	56.72	16.357	4.657
DTYMK	5.815	0.007	18.141	0.007	32.103	6.489	0.007	34.507	2.117	56.688	19.313	0.007
OAZ2	65.463	68.075	49.315	49.892	132.633	31.184	42.73	126.636	42.305	56.66	150.611	41.23
OTUB1	54.016	2.891	36.864	71.161	4.642	36.937	25.776	20.06	35.875	56.506	11.716	76.7
XBP1	37.578	112.559	54.512	54.14	31.202	86.574	54.981	27.011	40.219	56.494	64.195	73.529
TBL2	14.274	9.802	19.109	14.992	35.247	41.438	5.542	26.334	19.647	56.479	18.141	9.098
ATP2B1	46.682	29.901	50.37	19.68	18.283	5.471	66.696	35.9	52.541	56.451	9.566	11.625
ACSL3	36.805	49.277	42.033	41.817	41.864	22.953	27.67	31.73	38.697	56.433	22.334	2.084
SERPINE1	35.759	43.659	29.175	67.771	35.826	15.324	32.509	22.294	27.095	56.38	0.007	123.821
APOA1BP	9.455	0.007	10.957	6.56	39.26	55.237	11.361	0.007	17.708	56.371	50.475	0.007
ERLEC1	40.669	109.605	33.37	39.92	40.602	0.007	53.12	55.773	38.739	56.123	10.75	33.038
CSNK1A1	101.304	129.957	139.854	97.874	62.351	41.516	94.916	13.163	62.992	56.116	48.491	152.805
MFN1	8.463	13.193	12.888	54.748	15.734	31.095	5.729	10.379	3.408	56.112	63.513	107.933
ATG4C	12.471	0.007	8.777	18.604	3.693	7.679	31.476	0.007	17.849	56.065	7.895	3.996
SNF8	34.509	49.167	20.625	16.96	7.017	17.897	58.448	28.716	24.868	56.057	57.095	13.31
CCDC25	18.576	0.007	9.604	12.209	1.365	4.81	17.621	0.007	5.493	56.046	8.612	20.866
DSN1	0.555	37.809	2.531	28.291	7.341	0.489	9.389	0.007	1.1	55.985	12.441	0.007
YY1	31.237	3.499	27.069	16.76	7.865	27.854	21.021	0.883	24.481	55.908	26.42	26.712
GSK3B	11.26	0.007	9.31	4.968	14.787	6.881	2.689	3.729	20.316	55.877	29.269	3.791
YBX3	48.838	49.276	43.797	37.996	16.182	60.003	45.622	59.338	90.483	55.816	9.861	0.007
DPYD	55.596	24.555	39.391	59.623	50.962	34.686	35.068	11.501	62.181	55.796	58.725	4.8
PCNP	30.433	113.546	21.1	16.421	13.95	0.485	43.067	5.605	51.163	55.723	0.007	91.414
TM2D3	16.096	23.402	30.171	79.618	6.012	92.765	5.778	2.952	53.641	55.714	29.317	63.474
DNAJC9	1.054	0.007	1.998	0.007	4.127	30.239	15.826	31.234	26.332	55.67	0.007	44.979
NDUFS2	83.391	51.337	98.966	163.645	92.723	7.627	72.616	102.419	58.222	55.656	69.712	40.145
EIF3I	38.6	22.744	52.493	105.912	41.87	10.431	64.264	56.428	43.398	55.566	79.557	9.851
FAM49B	70.609	5.952	51.993	20.877	49.105	29.734	44.935	36.917	82.994	55.535	29.832	48.337
BCAT1	73.388	80.114	75.803	64.449	52.524	62.02	59.623	19.973	50.846	55.393	26.429	69.529
PSMC3	76.989	30.782	81.629	85.634	73.68	13.751	18.424	13.238	42.403	55.377	16.115	102.27
HIST1H1B	9.584	92.345	7.774	130.312	259.678	143.01	56.423	5.295	0.523	55.377	265.007	20.454
PRADC1	3.961	0.007	0.872	96.415	9.832	5.015	0.007	10.301	1.146	55.357	31.348	0.007
PTPRJ	105.038	85.303	81.627	63.994	89.45	85.45	50.708	92.073	58.502	55.21	47.247	91.501
40787	25.351	21.643	30.872	37.518	19.551	43.405	11.463	23.82	52.411	55.191	7.352	75.16
MTRR	4.695	10.244	5.053	4.337	5.382	0.007	0.007	0.007	0.755	55.174	0.007	0.007
LIG3	1.186	0.007	0.653	1.626	0.392	6.304	7.733	4.183	0.007	55.075	2.345	37.211
APPL1	15.698	0.007	8.574	38.095	22.486	14.339	8.405	1.38	1.706	55.071	33.141	16.292
DPM3	52.036	0.007	73.104	0.007	46.643	24.614	0.007	18.957	0.007	55.07	25.641	0.007
NAA38	50.272	15.019	68.934	109.905	117.952	0.007	98.344	125.626	77.713	55.04	109.031	0.007
CAPZA1	112.83	45.989	94.659	110.032	83.679	112.2	103.584	42.75	113.502	54.996	134.229	3.932
MOAP1	8.98	28.354	16.028	13.995	19.677	0.007	7.904	38.078	14.715	54.971	32.189	24.513
SERPING1	3.745	23.431	1.001	0.007	10.909	55.843	0.007	0.007	1.973	54.956	5.997	53.283
DPP7	18.723	112.028	16.032	23.061	60.619	1.249	18.824	128.249	17.353	54.951	48.787	67.082
IER3IP1	35.406	63.205	72.247	16.623	10.855	189.962	15.726	15.762	35.471	54.944	95.935	21.487
SCFD1	59.329	20.838	67.728	67.14	49.391	80.283	41.935	11.144	54.024	54.904	57.257	95.524
LCP2	31.26	52.027	29.064	6.072	32.825	55.168	25.916	3.454	61.128	54.858	32.707	61.527
RRM1	15.106	5.542	20.135	30.879	40.041	9.192	63.002	16.606	22.81	54.84	10.196	4.501
DHX15	15.48	15.393	37.438	43.398	28.479	87.886	65.15	21.731	11.518	54.798	11.256	48.814
CSTA	346.247	106.797	252.193	239.783	44.58	209.917	101.076	176.833	210.274	54.793	78.587	0.007
BZW2	9.646	0.007	25.36	46.755	14.156	23.469	8.063	1.545	52.461	54.751	10.187	2.984
LY96	99.406	0.007	118.488	477.612	188.303	120.508	57.038	65.651	213.427	54.705	229.696	21.915
DDX19A	13.844	14.921	16.237	31.105	46.682	28.361	19.033	31.336	13.257	54.617	0.935	0.007
ERH	54.822	57.958	110.293	115.67	37.22	6.781	172.624	10.445	52.146	54.617	65.342	0.007
PAQR4	13.549	6.85	8.499	0.576	3.056	0.007	26.705	2.173	24.222	54.543	6.998	0.007
PRDX4	144.407	192.025	90.28	17.565	106.361	56.391	10.865	98.414	140.546	54.538	61.436	97.47
ZFPM1	0.234	0.007	0.007	0.007	0.007	0.007	0.007	1.291	0.007	54.493	0.007	2.216
RBM3	33.539	33.42	17.482	23.228	21.622	36.766	13.341	8.81	25.474	54.473	65.43	11.748
DNAJC10	30.433	13.224	25.134	38.456	30.691	26.178	9.328	4.528	38.944	54.457	51.494	31.605
TANK	84.636	77.12	106.629	69.161	47.024	47.635	102.946	80.91	56.338	54.39	45.237	43.756
ANAPC4	23.535	32.485	15.856	43.024	12.294	5.789	37.067	6.812	19.706	54.293	7.995	0.007
DOPEY2	22.504	16.586	20.578	26.824	35.843	18.127	20.922	17.737	36.876	54.285	67.066	58.061
RNF20	17.158	5.047	30.8	47.008	13.325	53.186	45	4.599	9.232	54.257	3.947	22.773
HLA-G	65.731	59.918	61.674	80.893	104.685	139.422	47.271	197.866	23.587	54.249	173.011	17.067
SLC38A6	28.765	0.007	26.306	107.598	134.194	49.149	48.713	26.255	29.478	54.237	39.552	125.094
MACF1	26.176	48.254	29.825	45.582	35.058	41.962	44.044	17.817	40.466	54.08	24.208	102.513
C2orf47	9.702	0.007	4.999	62.25	0.007	1.576	0.007	0.007	0.007	54.061	6.156	0.007
LMBRD1	97.318	59.386	94.364	128.715	117.487	198.155	74.493	87.002	110.556	54.057	64.354	110.359
NDUFV3	11.374	23.804	30.608	40.046	36.688	9.69	0.007	16.016	18.251	54.01	16.247	0.007
RGS16	0.104	0.007	4.274	4.233	9.632	0.007	5.237	0.007	4.761	53.966	11.633	0.007
CD300A	24.857	42.239	34.771	36.909	115.04	20.733	63.309	129.161	42.718	53.948	181.466	0.007
SYP	1.037	16.355	0.194	1.813	39.971	0.007	0.374	0.007	0.34	53.944	2.326	0.007
SH2B3	30.822	23.678	31.121	24.55	15.456	0.394	8.423	64.019	23.337	53.924	1.283	8.144
FKBP1A	88.196	130.159	111.197	180.235	120.764	190.498	144.868	72.58	90.023	53.917	180.392	185.602
EMC7	96.973	75.508	57.373	100.463	88.899	15.46	119.968	91.288	158.517	53.805	93.946	204.41
RSU1	19.023	51.552	26.471	17.949	19.461	46.443	16.22	7.828	25.78	53.793	91.488	0.007
MORF4L1	38.26	28.767	79.921	24.004	54.069	53.784	62.74	21.782	53.087	53.775	27.706	197.115
SACM1L	32.882	30.414	21.665	65.46	27.383	16.704	18.405	10.157	36.927	53.762	33.962	28.091
RALA	95.829	59.791	69.94	18.318	6.568	82.06	113.306	21.835	55.631	53.735	42.789	94.605
DNAJC13	27.839	6.36	30.78	32.635	36.907	33.216	36.874	9.299	28.865	53.724	4.439	31.271
RNF13	93.968	16.02	82.692	81.706	69.566	239.823	59.643	47.638	118.02	53.676	72.732	100.986
SGPL1	68.243	25.612	51.572	25.256	31.084	12.586	46.719	82.675	58.783	53.669	1.499	18.793
CIRBP	67.655	38.363	87.602	7.471	142	74.902	7.088	69.02	54.313	53.638	12.966	0.007
FCGR2A	117.739	115.203	71.403	26.149	92.178	26.935	146.327	67.557	84.508	53.633	70.555	0.007
ASCC2	12.717	0.007	14.316	3.111	19.028	21.086	26.975	11.322	4.523	53.599	14.482	0.007
MYO1E	31.954	45.425	47.798	105.335	83.903	84.397	44.505	42.843	73.647	53.587	75.019	21.081
TOR1AIP1	36.182	29.458	31.243	72.944	19.093	24.394	61.932	33.722	38.56	53.577	2.094	16.392
PSEN1	49.425	64.344	53.058	35.792	29.532	24.294	42.633	62.363	43.45	53.555	36.287	14.171
MTFP1	1.382	0.007	3.287	0.007	3.888	0.007	0.007	14.553	0.007	53.549	15.993	0.007
NUP107	21.65	0.007	21.888	0.007	10.809	3.52	21.22	4.97	21.304	53.545	19.249	6.399
PTPLAD1	20.926	37.902	23.415	98.106	80.765	69.419	8.223	6.086	40.35	53.539	28.662	12.872
DYNC1I2	25.671	9.811	29.67	51.893	22.582	30.422	30.023	15.758	34.546	53.48	15.516	17.451
VNN2	87.641	17.934	68.535	7.959	57.566	29.065	76.159	42.85	139.954	53.453	47.16	13.25
UBE2N	25.514	9.529	21.844	57.052	2.225	37.034	40.636	34.971	41.971	53.333	22.172	18.292
PAK2	48.591	34.21	44.558	35.695	36.77	23.535	21.338	41.568	29.237	53.315	7.604	51.473
DDX24	86.891	11.248	77.403	51.384	34.192	48.641	48.446	48.721	75.332	53.314	38.867	62.729
SLC37A2	31.128	40.317	27.435	37.055	34.408	50.571	21.174	29.781	44.955	53.267	61.1	39.636
HSD17B14	1.02	0.007	5.081	0.007	49.621	0.007	0.007	71.234	0.007	53.258	26.622	0.007
ZMYND8	18.841	0.428	20.432	5.687	10.837	40.55	20.766	33.172	7.116	53.254	23.572	1.392
COPS4	16.315	0.007	32.703	90.599	42.639	14.022	31.489	18.348	14.073	53.236	31.537	30.548
C4orf48	18.651	0.007	56.736	33.965	1.555	0.007	89.646	157.802	17.208	53.225	68.605	184.795
NAA10	35.669	60.162	21.97	13.41	7.767	50.995	80.841	16.53	15.838	53.199	0.007	22.954
ELOVL5	36.976	26.34	34.36	148.898	120.098	90.638	17.231	27.265	43.225	53.185	91.507	83.372
CHMP5	91.56	39.557	80.108	31.432	31.754	81.532	82.619	13.862	64.955	53.153	14.765	30.341
C12orf49	13.282	5.034	19.503	5.784	6.759	0.007	37.934	8.703	5.663	53.134	33.38	1.858
ARF3	82.936	96.081	72.427	36.276	17.356	63.809	27.333	114.274	43.14	53.101	43.224	97.719
DNAJC3	41.663	6.722	47.404	75.493	47.865	43.329	29.612	36.913	37.946	53.034	61.228	17.341
UBAP2	10.654	93.982	23.791	52.486	17.061	3.406	34.095	64.83	25.062	52.997	38.842	20.266
P2RX7	8.229	0.007	9.885	29.973	21.218	27.158	28.922	15.915	9.889	52.836	25.754	67.815
CXCL13	0.007	0.007	0.007	0.007	0.007	0.007	0.007	0.007	0.007	52.815	0.007	0.007
VPS35	100.639	11.648	86.002	57.304	80.302	62.624	28.476	64.523	78.305	52.777	49.98	75.122
MAGT1	38.464	34.078	43.931	84.466	103.071	79.138	34.153	20.109	51.926	52.775	46.074	51.335
STAC3	7.987	0.007	9.632	0.007	4.367	0.007	5.609	0.86	12.439	52.734	6.769	0.007
PTPN12	75.291	64.223	96.036	77.03	67.255	121.882	86.41	44.826	132.156	52.701	8.205	97.919
TRAPPC4	62.462	51.583	28.346	20.834	59.154	0.007	0.007	15.107	11.717	52.66	0.007	0.007
CSGALNACT2	32.592	31.07	28.564	16.38	40.659	20.741	14.474	14.052	55.711	52.42	26.633	56.181
ACOT8	12.467	0.007	4.495	6.997	10.018	18.605	0.007	0.007	19.281	52.418	0.007	0.007
CER1	0.007	0.007	0.007	0.007	0.007	0.007	0.007	0.007	0.007	52.398	0.007	0.007
ATP6V0D1	131.625	50.303	103.256	188.457	170.873	47.486	132.912	176.185	37.393	52.393	387.947	74.181
VTI1B	53.849	86.368	51.822	66.296	43.199	20.404	41.691	58.67	103.156	52.346	86.085	0.007
CEBPB	103.318	22.023	116.764	79.533	148.839	28.859	100.117	201.759	84.555	52.268	134.209	48.547
PFKFB3	16.901	30.22	24.847	3.134	7.278	67.286	1.036	1.906	15.452	52.264	36.74	18.407
MBOAT7	24.573	0.007	18.755	24.392	29.251	8.305	21.438	19.868	26.111	52.226	119.527	14.449
C7orf43	0.301	10.552	1.691	11.7	0.007	0.007	0.007	0.007	14.312	52.206	0.007	36.422
COPZ1	66.966	27.559	34.614	12.986	34.29	33.292	10.868	80.383	35.654	52.181	21.256	19.584
IFI44	13.013	0.007	7.117	18.944	23.316	76.961	0.007	0.007	0.007	52.178	11.844	5.782
OSBPL8	101.887	24.999	62.648	34.06	30.307	40.893	56.933	23.215	98.982	52.151	33.101	71.216
HIST1H2BK	49.03	331.999	98.541	73.621	75.299	32.37	66.139	108.033	24.153	52.143	168.601	590.62
PPDPF	90.619	162.174	41.346	26.498	41.111	163.578	46.831	267.405	185.754	52.133	154.747	57.767
RPS6KA1	46.225	48.899	29.035	17.444	24.63	10.099	17.346	32.262	43.322	52.066	47.728	0.007
GART	10.988	12.959	18.672	25.624	51.275	12.051	42.967	14.321	22.657	52.064	10.893	74.317
DDX17	88.301	93.63	76.094	91.13	80.863	38.53	48.777	40.149	87.578	52.061	96.803	56.937
BRD4	10.157	18.288	20.791	20.654	8.467	53.71	50.052	5.691	13.862	52.057	23.972	40.757
ITGA6	15.056	8.636	10.149	52.752	34.03	54.743	12.923	4.209	18.595	52.037	14.291	56.737
VOPP1	31.632	72.839	18.626	22.979	35.926	19.33	17.613	24.63	28.569	52.009	64.386	109.163
STAG2	41.502	22.677	45.701	69.571	28.882	44.213	61.857	28.831	31.748	51.994	23.632	83.469
RAB6A	51.543	59.693	35.659	17.693	22.768	31.1	60.948	24.109	57.155	51.958	8.233	27.462
GAA	17.95	37.966	18.647	13.635	23.292	23.97	31.809	64.274	20.988	51.936	59.848	11.885
ASNA1	46.728	24.179	21.038	13.787	32.719	128.152	4.975	34.861	12.277	51.9	54.151	30.858
TMEM38B	31.413	31.296	15.868	48.204	49.643	1.626	44.482	15.879	19.883	51.868	39.926	0.007
TNPO1	29.301	26.763	31.497	51.503	27.722	47.364	54.748	22.144	42.525	51.816	27.607	31.255
MRRF	9.405	18.898	17.245	10.658	0.007	6.794	50.182	27.615	17.72	51.799	11.795	0.007
PPP6R3	34.564	11.951	52.454	43.357	30.894	36.827	39.353	12.218	20.733	51.786	13.839	38.744
THBS1	65.424	47.345	70.987	21.336	5.149	47.28	72.272	49.613	60.069	51.771	16.125	54.575
CPT2	21.289	21.496	13.617	42.9	12.325	8.677	34.118	36.957	21.686	51.767	21.123	168.342
TMBIM4	66.366	38.882	55.268	62.519	15.865	15.633	62.101	43.106	56.148	51.714	32.419	69.854
RANBP1	14.443	0.007	14.404	68.302	9.71	107.502	23.091	10.039	9.216	51.703	2.232	277.61
ANO6	43.862	5.545	39.81	32.99	28.216	29.783	22.452	11.582	39.592	51.683	16.734	29.516
ELMOD2	10.347	10.345	10.621	2.274	26.887	7.988	15.062	7.147	27.369	51.676	12.293	0.8
MAGED1	35.425	0.782	14.84	16.494	12.84	64.454	61.543	2.007	45.783	51.585	43.878	3.897
SPN	6.391	12.475	6.084	37.24	73.953	37.253	13.132	6.643	17.832	51.575	87.604	45.873
FCF1	10.371	4.022	14.316	16.483	10.917	2.149	7.207	0.579	7.725	51.521	7.911	0.007
JTB	63.814	44.944	57.328	39.243	31.118	73.158	17.916	50.498	82.238	51.471	32.353	4.563
QARS	50.665	28.379	42.115	19.403	29.109	22.08	35.033	51.215	41.291	51.422	42.121	19.846
TYMP	167.891	343.042	143.55	31.903	44.293	175.651	111.677	234.553	130.925	51.299	247.702	44.211
PSMB1	274.112	132.593	216.382	97.831	127.726	259.438	159.715	156.629	126.277	51.242	365.596	60.695
HSD17B10	0.266	0.007	17.916	4.648	5.982	227.722	3.833	11.751	0.007	51.205	41.723	0.007
XPO1	32.005	3.476	30.2	77.495	36.989	29.653	49.595	10.656	68.734	51.193	26.19	27.624
TRAPPC2L	12.545	31.532	55.716	32.964	37.607	0.007	24.097	39.78	17.275	51.175	128.188	0.007
OCIAD1	67.079	178.916	69.571	62.996	70.301	232.502	77.392	23.456	58.51	51.171	29.175	63.644
RPUSD3	0.629	0.007	9.417	19.542	5.306	0.007	3.778	11.581	2.748	51.136	14.098	0.007
TAF1L	0.365	0.007	4.864	5.442	0.228	0.874	3.22	1.57	0.2	51.091	10.013	0.007
KIAA0020	7.837	0.007	4.252	19.856	11.82	47.912	2.047	5.021	1.675	51.045	12.096	16.968
KIAA0100	31.087	30.359	37.464	62.308	51.322	63.023	47.239	70.59	32.066	51.041	40.456	43.448
SF3B2	50.184	65.412	69.293	111.363	40.426	31.452	74.383	38.599	53.158	51.036	24.303	87.398
TRIO	10.054	10.376	13.002	20.995	6.941	29.336	20.547	21.694	7.602	51.012	8.662	10.601
ERI3	11.421	0.007	6.017	14.013	17.789	5.203	1.245	0.007	15.454	51.002	81.73	0.007
GTPBP8	3.162	0.007	16.645	0.007	0.007	2.496	67.584	1.068	2.534	50.882	0.007	0.007
CLPTM1L	54.488	22.811	33.532	34.144	17.914	86.957	41.457	17.046	29.693	50.854	0.007	0.007
PTRH2	88.136	0.007	26.024	76.821	46.349	0.53	0.007	14.568	145.107	50.782	45.566	0.007
SAP18	24.458	31.705	51.945	44.101	52.444	56.653	13.837	78.177	23.544	50.701	14.754	33.552
HK3	58.157	28.102	38.651	107.376	86.533	58.423	39.732	76.813	40.978	50.701	231.919	14.63
OR6F1	0.007	0.007	0.007	0.007	0.007	0.007	0.007	0.007	0.007	50.689	0.007	0.007
HCK	146.528	118.908	111.404	172.406	66.898	36.956	65.24	87.185	134.22	50.653	50.074	101.523
PDGFC	5.286	0.007	10.68	3.783	6.844	10.38	1.672	0.007	15.807	50.616	12.697	0.007
MRTO4	8.105	0.007	13.51	13.25	17.488	24.21	3.019	0.007	6.079	50.612	18.781	4.257
SERP1	47.339	32.756	32.469	22.718	27.302	17.124	35.848	41.763	34.811	50.571	16.946	75.846
DNAJA1	117.488	130.802	187.069	142.477	88.154	101.004	66.245	116.96	90.617	50.569	129.684	234.639
BSDC1	15.088	0.007	13.229	2.267	6.319	40.294	16.358	9.671	14.334	50.539	10.534	33.523
VIPAS39	13.525	31.99	12.957	1.091	7.638	0.007	2.025	0.007	31.457	50.501	9.448	0.007
DR1	10.145	4.822	13.986	5.041	17.475	36.899	1.417	3.476	19.202	50.493	0.007	2.238
CTBP1	14.661	4.116	18.321	9.858	10.573	4.045	14.227	17.655	38.477	50.465	19.49	2.006
SLC38A9	12.472	11.398	10.521	4.61	7.021	0.007	1.069	0.007	26.398	50.352	13.413	0.007
MAN2A1	16.283	10.876	18.528	11.37	10.677	8.551	8.184	6.469	20.405	50.336	11.334	0.007
FAM32A	41.975	18.308	50.536	66.987	79.852	3.749	95.426	122.219	25.972	50.32	74.194	0.007
TRMT61B	6.008	0.007	2.881	18.936	0.007	0.007	0.007	0.007	0.007	50.317	0.007	4.08
OSBPL11	35.913	3.813	34.124	28.855	21.886	9.369	42.169	30.968	34.686	50.307	35.989	25.162
WSB2	38.855	39.306	32.446	19.456	6.474	12.788	31.681	59.282	46.409	50.296	67.941	0.007
VDAC1	46.852	50.673	56.654	57.557	104.743	42.538	16.942	33.961	70.305	50.294	68.901	36.009
APMAP	110.447	131.387	92.693	88.61	155.758	98.179	60.618	115.996	119.728	50.27	135.661	82.454
GEM	10.792	10.108	7.129	33.174	10.007	12.252	2.137	0.655	9.912	50.255	21.272	7.594
IMMT	39.215	58.211	42.943	35.542	25.092	8.229	32.813	49.291	44.751	50.238	55.03	19.428
CDV3	78.113	60.966	67.772	68.246	46.68	74.149	71.7	162.421	63.423	50.218	34.234	45.744
HIST3H2BB	0.007	0.007	35.537	130.147	14.134	14.42	30.189	0.007	0.007	50.186	0.007	0.007
LUC7L3	3.516	18.395	17.328	91.844	32.415	8.486	35.888	1.898	52.274	50.168	59.523	0.733
RALY	60.53	38.192	77.741	39.599	139.555	97.349	109.762	65.037	44.768	50.124	54.917	85.489
PPP1CB	96.989	72.271	122.019	95.205	51.822	56.865	72.307	49.421	104.841	50.123	36.096	96.144
C8orf31	0.007	0.007	0.007	0.007	0.007	0.007	0.007	0.007	0.007	50.121	0.007	0.007
PDS5A	34.502	20.207	34.295	46.336	6.568	19.382	29.024	13.701	47.108	50.098	39.304	32.141
NUDT9	10.825	0.007	8.156	52.886	38.7	13.498	2.726	3.15	39.014	50.028	24.369	8.112
RANBP2	32.442	17.436	31.017	37.775	22.764	47.027	45.372	12.554	36.803	49.973	35.989	19.02
ATG7	43.9	14.881	31.592	99.391	36.014	6.569	22.725	4.08	18.124	49.961	26.95	10.291
KDELR1	62.566	103.648	47.031	34.004	201.51	78.143	90.559	13.434	88.183	49.952	239.849	24.215
SEC61A1	67.049	74.784	75.88	105.568	88.633	71.107	102.077	62.513	44.813	49.91	179.738	66.661
LPXN	75.35	110.008	123.298	89.532	91.314	136.869	77.37	59.794	71.761	49.882	24.357	34.662
WDR25	4.077	0.007	4.577	2.174	0.007	25.256	0.007	0.007	0.007	49.877	0.007	0.007
MROH8	16.702	38.206	14.338	29.756	25.434	24.727	11.887	63.482	16.91	49.859	49.491	89.303
CRNKL1	11.101	7.243	13.305	29.614	7.064	13.899	27.588	5.286	8.525	49.822	23.404	0.007
TADA3	29.753	16.76	23.837	60.389	25.981	20.925	41.409	81.724	29.842	49.819	52.867	0.007
HK2	38.782	35.219	34.702	18.731	29.022	17	16.51	44.037	29.152	49.787	57.654	15.947
CPT1A	19.698	22.726	20.056	55.943	15.405	20.408	34.345	36.633	20.999	49.767	26.659	0.007
SLC25A20	30.813	14.642	27.717	17.71	34.892	0.007	39.984	78.862	43.078	49.756	9.369	0.007
PLEC	36.698	52.227	33.732	43.214	35.422	31.403	31.844	37.161	28.535	49.729	41.728	18.806
LAMTOR3	4.729	8.285	8.852	9.645	2.826	1.018	0.007	5.879	18.501	49.716	0.007	0.007
AKR1B1	29.796	20.557	42.242	14.686	17.721	10.073	11.679	13.925	46.017	49.696	14.126	28.173
OVCA2	17.591	10.273	13.492	2.05	1.878	0.007	0.007	0.007	7.303	49.693	0.007	0.007
ABCF2	13.328	18.181	11.771	18.166	12.546	15.432	16.08	3.128	7.486	49.669	9.518	27.527
CKS1B	4.33	0.007	4.632	12.616	5.219	26.626	1.115	0.007	1.52	49.642	57.207	59.407
POLE3	20.164	42.194	19.502	39.82	8.507	60.274	81.564	0.007	35.428	49.625	55.254	9.563
CCDC167	101.192	0.007	24.344	0.007	16.003	0.007	0.007	0.007	33.964	49.575	0.007	0.007
SLC25A14	3.341	0.007	0.307	0.007	0.007	0.007	0.007	0.007	0.007	49.543	0.007	0.007
UBE4A	27.063	15.539	31.354	39.667	23.903	13.673	49.072	8.89	12.439	49.53	32.604	11.739
BCCIP	13.748	0.007	20.666	43.567	29.055	39.872	41.89	74.023	24.334	49.372	38.902	0.007
C6orf163	0.007	0.007	1.568	0.007	0.007	0.007	0.007	0.007	0.007	49.365	0.007	0.007
GNPDA2	3.768	6.958	10.529	5.253	7.534	2.36	0.007	0.007	5.051	49.363	0.007	0.007
FAM188A	13.558	9.116	7.853	1.361	1.961	0.007	0.007	2.457	12.923	49.358	0.007	0.007
C20orf24	120.527	128.432	128.244	168.036	179.455	67.736	73.706	190.653	129.085	49.3	271.61	15.025
TMEM50A	74.659	98.915	90.71	31.304	48.413	3.887	6.718	106.613	48.506	49.284	27.652	46.579
PFDN6	18.821	28.651	26.651	88.152	56.707	45.756	1.474	0.007	61.637	49.264	77.915	0.007
NFX1	5.28	24.643	9.054	24.795	27.668	2.244	12.449	0.007	15.446	49.262	0.007	4.309
LUC7L	0.852	0.007	16.786	4.966	9.987	55.022	7.504	18.834	12.568	49.241	12.64	0.007
SLC35F5	29.516	15.801	13.813	34	18.502	37.464	5.567	3.161	12.185	49.211	30.215	30.982
CNIH3	6.9	0.007	10.755	48.981	63.769	0.007	0.007	19.4	19.178	49.183	15.756	0.007
FAM193B	2.528	0.007	1.594	13.746	2.51	0.007	26.289	9.399	0.434	49.161	0.007	0.007
TMED4	106.924	147.091	48.075	96.414	50.009	2.126	103.252	195.114	46.94	49.148	0.007	298.648
KRT10	3.294	0.007	6.167	4.799	6.288	0.007	0.424	13.652	16.774	49.1	0.007	0.007
SLAMF8	27.914	20.767	33.07	58.827	68.834	15.801	20.675	24.086	27.696	49.1	39.865	64.199
HIST2H4A	12.109	39.078	34.597	178.263	130.855	10.973	41.349	0.007	13.576	49.1	107.164	244.827
SPAG9	37.73	22.762	41.926	46.195	32.801	69.887	73.477	16.175	54.096	49.082	11.856	12.872
RNF135	16.782	62.617	35.813	9.659	11.601	19.363	16.189	49.701	17.752	48.915	0.007	0.007
TIMM17A	19.776	19.988	49.55	72.691	22.25	32.085	16.998	60.519	15.455	48.834	92.94	3.247
ATP5I	64.994	405.798	144.966	0.007	21.393	14.881	0.007	34.384	134.831	48.831	89.137	0.007
C17orf49	73.217	25.603	51.795	0.007	0.007	42.672	53.687	130.815	37.359	48.791	54.064	0.007
OR4S1	0.007	0.007	0.007	0.007	0.007	0.007	0.007	0.007	0.007	48.783	0.007	0.007
TANGO6	8.329	0.007	4.118	2.442	14.733	0.007	6.986	0.579	5.665	48.764	7.046	0.007
ARHGAP25	42.716	4.683	26.384	57.517	112.873	65.742	26.311	7.384	34.085	48.752	122.862	0.007
DYNC1H1	68.742	69.373	78.442	70.354	53.758	60.528	93.76	74.099	72.56	48.7	46.659	65.105
SPCS3	50.573	29.341	44.201	59.838	53.439	54.127	58.587	46.118	25.555	48.651	33.548	16.798
GJB2	43.575	31.622	22.873	86.955	104.318	151.506	80.679	63.927	18.428	48.595	78.789	28.892
OGDH	47.444	45.943	49.994	48.788	59.301	100.57	41.536	31.019	48.842	48.531	36.439	6.273
GRB2	103.913	93.032	83.673	75.693	51.472	26.64	87.581	62.482	105.048	48.496	55.869	36.563
FAM198B	37.567	31.677	36.322	64.168	36.685	42.4	13.792	50.43	50.241	48.462	22.333	38.391
HIST1H4F	55.549	126.154	118.108	3.996	21.218	144.646	348.547	219.778	17.981	48.433	292.138	658.639
ZNF384	8.345	5.713	7.454	26.068	8.31	2.069	10.458	0.45	14.295	48.428	2.742	13.999
ANAPC11	39.79	32.966	89.424	54.843	41.926	42.383	0.968	150.916	83.317	48.421	120.671	149.415
BECN1	29.559	14.307	30.423	39.803	44.055	4.055	20.376	29.282	23.512	48.39	8.696	0.007
CHST11	44.906	36.074	36.366	31.402	47.935	57.631	52.271	57.129	44.798	48.38	12.278	33.038
RAP2B	19.948	29.956	15.387	5.069	16.2	25.825	10.597	17.735	19.909	48.341	17.487	40.121
JUP	29.155	29.889	19.772	19.402	6.073	14.604	21.54	21.226	23.257	48.331	0.435	0.007
FBXW5	80.279	199.501	54.613	21.766	67.827	26.615	28.382	75.163	26.006	48.3	65.272	0.007
DDX42	11.895	24.13	20.626	12.404	10.389	42.039	71.986	7.61	18.158	48.233	21.054	9.798
DPH6	1.185	0.007	0.692	0.007	9.998	7.933	0.007	8.001	0.007	48.177	0.007	0.007
HTRA1	59.045	50.053	65.74	45.091	97.102	0.007	6.866	36.177	41.161	48.151	81.404	0.007
AZIN1	56.592	38.618	58.783	79.884	41.427	17.417	48.176	36.272	45.274	48.073	23.968	139.544
TRIM52	0.007	0.007	1.897	0.007	0.007	0.007	0.007	0.007	0.657	48.044	0.007	0.007
SLC20A1	9.933	11.798	14.261	65.286	137.389	90.131	46.574	20.221	18.526	47.952	41.863	87.07
ACTR1A	57.097	23.084	50.318	72.689	34.096	52.18	37.679	25.239	52.108	47.938	49.729	2.5
SIGLEC15	1.562	3.041	10.045	10.749	48.826	10.461	11.263	0.007	5.405	47.924	14.595	9.88
ASXL1	22.637	1.287	10.331	11.56	11.034	30.492	33.713	4.079	9.535	47.896	10.296	0.007
IPO7	34.888	17.137	36.775	44.177	44.365	23.684	55.68	18.016	22.842	47.887	36.095	42.913
DDX19B	24.273	12.794	24.352	24.691	33.71	20.728	1.054	29.071	14.838	47.876	0.825	0.007
HSD3B7	68.374	51.921	22.148	44.485	75.096	9.498	14.915	20.392	9.896	47.814	107.928	0.007
RAB28	25.451	0.007	11.667	25.042	4.701	5.138	0.007	0.007	9.34	47.813	6.39	0.007
CACYBP	26.062	28.175	33.966	16.341	29.833	11.638	4.498	0.007	35.544	47.798	19.878	15.842
DDT	9.398	0.007	5.864	0.007	0.007	0.007	0.007	0.007	4.002	47.767	15.364	0.007
LGALS8	12.128	12.125	16.303	11.15	8.126	40.239	5.87	10.572	16.811	47.733	8.671	15.06
NAA50	20.983	18.949	23.568	35.244	31.014	43.216	4.152	38.31	45.104	47.72	26.29	15.39
TTC7B	10.584	46.33	10.461	3.062	10.162	4.2	12.396	0.829	18.517	47.709	0.007	0.007
OCEL1	1.206	0.007	6.023	0.007	0.007	0.007	0.007	0.007	0.007	47.674	0.007	0.007
MTDH	47.278	49.635	48.364	37.728	31.004	71.828	81.262	21.722	46.987	47.652	47.064	57.983
SORBS3	2.306	23.137	7.575	11.682	9.867	21.47	0.007	5.538	0.164	47.62	5.056	105.532
MRPS18B	22.536	22.088	23.128	8.265	17.287	5.427	30.675	0.007	57.589	47.555	20.317	146.87
AAMDC	20.818	64.864	12.725	40.454	1.302	0.007	9.189	104.844	18.201	47.541	23.346	0.007
KANSL2	11.207	0.007	24.74	4.313	1.487	0.007	25.915	13.436	5.717	47.516	7.704	30.086
ANTXR2	86.578	13.919	50.385	56.925	26.391	12.57	42.779	15.467	43.614	47.427	3.214	85.299
SMEK1	24.341	38.913	28.247	22.726	18.386	56.184	31.511	10.286	8.223	47.338	10.892	0.007
DHRS4	18.119	0.007	19.47	6.381	38.504	0.007	2.82	34.152	2.243	47.324	0.007	0.007
EIF2B2	13.757	21.519	8.891	51.535	0.007	0.705	4.132	0.007	30.594	47.316	12.851	50.099
GALNT1	49.828	18.773	69.314	133.349	22.417	136.934	76.526	60.661	52.045	47.299	3.379	70.039
SDHD	71.638	29.397	87.41	65.068	67.124	73.833	51.022	66.876	47.316	47.253	102.326	1.326
TNFRSF10A	19.324	26.528	13.498	0.007	0.007	18.623	0.007	27.092	3.308	47.22	40.416	15.389
SCAMP3	30.323	35.928	26.233	50.478	60.495	2.942	32.648	21.718	38.65	47.18	44.063	70.515
ELOVL1	57.203	124.521	75.648	57.064	176.506	108.968	22.426	570.087	96.286	47.169	59.936	295.139
STAT6	41.837	68.374	21.868	6.941	29.18	17.934	43.039	15.713	24.938	47.155	21.066	0.007
TP53	5.326	18.487	8.24	5.856	13.837	0.433	9.419	0.555	1.96	47.102	18.589	0.007
DHRS3	39.942	11.698	23.727	29.585	25.644	104.832	0.007	45.87	3.528	47.031	27.269	18.428
TNFSF14	0.464	0.007	0.435	46.75	49.346	41.872	0.007	0.007	8.749	47.03	37.77	52.733
PARL	9.598	0.007	16.462	0.007	6.121	17.293	10.624	8.791	4.561	47.026	8.026	110.453
AP3D1	20.943	9.727	10	25.588	18.455	18.032	21.286	25.378	8.932	46.987	37.626	66.786
HSPB1	76.246	61.613	74.262	45.907	166.185	56.92	91.273	66.847	136.469	46.965	143.507	360.281
SKAP2	39.467	51.774	58.653	104.809	46.298	33.375	91.862	24.23	76.754	46.924	113.279	84.096
GUCD1	22.419	51.29	20.886	24.027	17.904	61.962	11.521	6.745	21.218	46.906	7.704	62.175
CD300E	105.745	225.146	109.765	12.516	8.055	0.007	117.42	119.864	94.678	46.885	0.007	0.007
ETFB	107.175	33.788	57.249	72.502	18.488	19.199	9.308	4.567	15.802	46.722	67.105	0.007
C12orf10	5.401	0.007	13.998	0.007	0.007	0.007	29.948	0.007	5.106	46.675	48.899	0.007
CD46	98.43	57.581	115.179	129.747	86.971	28.628	99.423	33.757	94.642	46.672	59.2	171.653
SEC24D	34.936	0.007	35.278	6.187	15.838	8.894	31.596	19.691	12.107	46.63	27.022	30.289
MRPL16	34.802	43.017	33.574	80.874	27.025	41.357	71.574	40.111	21.343	46.608	14.361	268.854
PTDSS1	34.066	58.269	42.451	48.748	68.036	33.839	95.182	25.06	26.756	46.59	105.076	38.002
ST3GAL5	24.893	21.372	36.922	51.832	22.877	7.2	23.305	0.007	44.027	46.534	28.057	0.007
YME1L1	43.813	52.56	51.363	41.889	32.681	20.713	44.969	37.749	48.455	46.533	25.307	70.58
PRR13	85.742	181.295	59.697	51.441	54.752	34.1	3.264	105.055	111.273	46.503	85.002	0.007
NMT1	37.136	6.839	14.668	24.73	9.792	29.071	18.002	24.671	19.426	46.491	26.48	67.193
CSNK1D	13.928	31.995	19.156	25.88	22.859	40.965	35.045	27.171	17.856	46.467	0.379	83.594
MSC	25.997	34.374	20.66	17.151	18.626	3.167	19.449	5.421	3.014	46.452	6.186	0.007
ATP11A	21.734	0.742	18.197	16.771	22.672	22.989	25.69	29.195	19.76	46.445	8.692	10.18
CCDC47	53.294	18.117	67.569	120.441	122.079	248.466	64.334	48.674	31.207	46.443	53.786	18.528
MT2A	6.625	0.007	24.806	7.02	0.007	0.007	6.513	0.007	0.987	46.405	3.376	0.007
NIF3L1	13.737	8.74	12.612	27.523	0.007	0.007	0.007	6.667	0.273	46.404	1.864	26.823
SFTA2	0.007	0.007	0.007	0.007	0.007	0.007	0.007	0.007	0.007	46.396	0.007	0.007
TRIM27	19.635	15.636	22.118	26.253	8.368	12.806	8.579	23.484	11.283	46.388	8.1	15.723
ACP2	104.315	50.673	64.192	182.809	83.23	115.31	154.784	49.391	88.105	46.376	302.541	19.479
ZBTB1	34.374	14.789	37.877	83.636	47.557	15.241	23.729	19.013	61.11	46.287	35.716	105.728
EFR3A	46.32	68.969	38.013	49.35	51.193	20.341	26.141	14.994	44.316	46.261	48.517	46.267
SLAMF6	4.695	0.007	1.419	27.296	7.75	14.208	0.007	0.007	0.007	46.258	5.945	12.348
TMED3	68.874	0.007	59.75	28.608	81.296	25.828	32.114	76.353	28.305	46.24	140.692	23.283
MAPKAPK3	49.101	18.017	31.697	41.651	31.819	1.61	48.527	71.273	75.711	46.219	24.63	29.93
CSE1L	18.091	12.486	18.496	34.871	27.063	20.248	16.553	1.969	19.387	46.216	5.593	6.591
LAT2	39.3	34.383	26.619	21.414	55.394	76.157	9.829	36.914	27.935	46.113	46.021	4.922
PSMD2	82.804	51.294	71.946	50.945	31.085	63.901	91.266	35.089	95.28	46.067	98.465	62.78
PYURF	28.661	2.445	27.524	22.234	8.114	38.053	1.006	3.599	9.149	46.004	70.937	17.875
PIGY	28.661	2.445	27.524	22.234	8.114	38.053	1.006	3.599	9.149	46.004	70.937	17.875
CUL4A	27.315	32.885	27.02	26.811	11.652	2.829	21.085	15.736	26.835	45.996	19.229	0.007
BMP4	1.826	0.007	23.661	75.293	0.007	67.707	164.524	0.007	7.825	45.986	0.007	14.987
TMEM106C	18.895	0.007	5.275	19.16	0.932	2.14	0.007	0.916	4.074	45.979	4.645	2.358
SPATA21	0.007	0.007	0.007	0.007	0.007	0.007	0.007	0.007	0.007	45.974	0.007	0.007
RBPJ	16.057	0.749	29.196	0.514	7.147	1.897	52.682	10.225	46.06	45.951	1.714	19.753
RP11-290F20.3	37.039	38.495	20.214	0.007	19.777	34.589	8.146	23.274	18.723	45.949	25.335	17.123
KHDRBS1	25.656	32.002	39.86	25.426	51.054	27.999	93.422	27.571	50.479	45.942	35.96	107.13
SEC23A	20.715	3.417	26.012	11.367	31.303	17.911	29.764	2.156	33.348	45.918	26.683	0.007
COPRS	48.481	4.231	38.732	0.007	36.363	30.785	52.426	9.879	3.767	45.917	264.193	0.007
C8orf76	17.415	18.944	27.811	0.007	19.571	5.666	0.678	0.007	44.684	45.88	102.245	76.258
ARL6IP4	60.246	216.19	42.514	22.6	15.881	15.27	69.527	102.985	39.285	45.851	100.492	80.692
CCL7	7.122	0.007	2.898	57.744	11.323	0.007	0.007	0.007	0.007	45.726	0.007	0.007
DNAJC19	21.002	39.531	19.17	12.138	6.321	0.007	7.508	0.007	3.982	45.689	0.007	0.007
CTTN	16.563	9.485	28.303	32.233	44.194	88.031	71.83	23.932	27.374	45.664	26.067	160.888
H2AFV	41.998	27.602	30.773	49.309	28.824	14.465	13.51	7.349	12.616	45.648	14.706	0.007
VPS13C	26.306	43.995	21.851	60.453	31.934	37.346	21.04	11.81	40.874	45.628	30.977	45.504
NDUFS3	13.947	62.241	26.602	64.409	28.127	43.045	36.994	55.255	86.679	45.619	172.58	35.571
STOM	16.579	18.902	20.507	27.608	38.38	0.007	7.427	7.312	21.144	45.6	8.911	42.856
SUGP1	18.846	0.007	4.071	0.007	10.194	0.007	3.484	0.668	9.661	45.578	0.007	0.007
TOP1	23.655	34.931	41.879	28.752	62.164	34.329	83.806	18.672	28.796	45.563	18.563	14.906
CCDC28A	44.199	0.007	39.791	53.086	1.423	1.452	31.012	3.728	17.969	45.49	52.952	0.007
NABP1	33.505	53.989	42.294	98.961	96.019	41.771	6.854	27.172	43.623	45.465	199.773	179.912
GCHFR	33.272	9.302	43.069	0.007	22.898	4.571	0.007	0.007	58.002	45.45	0.007	0.007
HIPK1	15.979	9.512	25.549	25.488	9.895	23.401	56.209	6.041	24.472	45.418	3.77	8.497
CHMP3	35.062	19.237	37.095	38.518	8.935	27.931	25.556	29.618	27.205	45.412	22.026	20.119
GUSB	54.599	34.347	52.659	54.229	132.174	105.198	77.777	76.243	99.125	45.378	61.302	217.055
FADS2	8.417	14.752	15.397	29.434	56.018	8.975	65.398	15.78	17.957	45.357	17.53	0.007
ABCA1	49.066	52.05	49.658	40.887	27.237	38.901	77.45	59.768	87.591	45.356	9.54	34.53
NDUFS7	49.447	66.386	46.883	4.569	7.35	0.007	34.853	47.65	3.157	45.352	298.75	0.007
UBE3A	26.27	2.146	41.929	40.796	15.413	22.856	16.356	23.501	32.928	45.303	9.517	41.483
SARNP	57.53	4.754	68.071	82.231	0.007	45.555	61.624	16.494	72.928	45.299	36.505	0.007
MDM2	68.421	47.326	71.015	37.138	9.733	69.605	45.648	44.142	44.442	45.297	14.852	2.721
TMEM33	13.997	3.206	15.121	58.316	38.542	14.218	6.476	4.337	20.043	45.282	19.247	10.887
S100A14	0.007	0.007	0.007	0.007	0.007	0.007	0.007	0.007	10.401	45.277	0.007	0.007
MAP7D1	30.81	61.074	25.261	41.94	21.087	54.86	76.654	32.669	33.784	45.245	19.75	11.734
DEF8	8.95	42.122	39.384	3.544	18.905	21.723	29.13	22.572	4.956	45.235	12.47	436.468
EVI2A	66.06	40.635	61.108	94.613	34.552	77.652	52.021	4.272	51.522	45.226	6.741	75.781
AGA	33.37	23.208	50.021	35.785	6.096	8.307	51.431	6.986	33.276	45.224	21.003	6.879
GLUD1	77.831	84.586	72.713	66.425	37.371	35.002	71.183	94.675	79.951	45.216	67.961	66.114
AKAP11	20.676	11.31	14.685	30.972	11.865	24.083	19.809	8.452	19.956	45.197	3.155	0.707
AIMP1	19.623	11.243	8.407	12.165	7.689	0.007	8.346	0.007	7.519	45.19	46.2	0.007
H1FX	43.039	52.81	37.306	7.807	55.111	0.007	111.673	48.116	29.638	45.158	56.32	0.007
ITGB1BP1	27.605	14.656	39.261	51.844	67.946	18.005	31.572	42.139	48.241	45.149	20.845	0.007
BUB3	6.483	0.007	11.281	5.956	34.136	9.348	17.959	12	15.282	45.111	17.912	0.007
MITF	31.863	28.248	29.177	31.559	22.762	22.284	42.373	18.604	24.831	45.093	20.041	14.314
FADS1	24.723	0.007	25.546	13.642	24.893	27.772	28.608	13.566	47.999	45.09	56.647	30.059
TMEM179B	36.7	3.695	37.138	44.249	27.904	64.462	7.85	66.592	30.928	45.052	22.463	120.497
OSBPL1A	11.671	7.618	11.275	9.622	11.045	3.791	16.08	3.802	9.176	45.049	5.659	116.177
ACTG2	2.997	5.25	53.597	148.061	10.677	13.759	163.47	8.831	12.113	45.042	5.599	11.37
HEATR3	16.986	0.007	11.982	16.788	53.552	10.783	114.045	0.007	16.215	45.035	0.007	22.277
AP1B1	57.137	34.729	54.8	11.729	42.375	59.073	33.638	33.364	48.775	45.034	85.469	53.372
DOCK10	36.868	16.795	29.669	39.903	41.527	54.666	18.256	26.839	32.874	45.034	10.542	36.432
NAA15	8.593	4.816	14.701	55.536	12.781	11.439	17.671	0.253	27.405	45.007	23.045	33.899
VIMP	26.96	304.569	18.094	14.321	6.381	38.245	28.112	160.218	29.493	44.907	40.352	6.724
MAPKAP1	12.759	6.62	19.213	31.938	34.546	14.277	38.465	1.312	19.774	44.905	9.649	7.942
GLB1	86.105	53.059	66.536	14.685	86.66	23.149	94.239	48.046	31.979	44.873	68.868	2.23
ZRANB2	7.96	0.007	6.994	3.787	25.816	0.699	5.27	1.346	0.007	44.848	4.097	11.557
ATP2C1	39.402	10.349	39.122	24.691	15.741	17.954	48.209	14.869	39.533	44.831	13.592	7.904
GPS2	2.181	36.304	11.841	0.007	10.43	0.007	2.359	0.007	11.081	44.814	0.007	0.007
B3GNT2	39.843	30.559	41.246	53.498	95.541	94.841	27.466	28.914	35.052	44.796	114.236	6.531
COQ2	9.299	4.041	21.251	5.377	0.467	75.055	2.772	1.835	20.137	44.779	0.007	8.27
SMARCA5	29.994	4.463	39.757	55.85	21.584	29.605	41.318	5.63	33.393	44.77	1.606	23.332
ADI1	79.807	3.643	74.98	44.752	43.201	45.022	143.291	103.17	23.688	44.723	0.844	19.282
CLASP2	12.957	3.407	14.366	0.638	8.98	46.699	9.179	8.595	6.59	44.674	3.655	0.007
LRCH1	10.538	12.651	7.71	57.842	37.012	42.596	0.771	33.069	8.765	44.646	13.192	0.007
NDEL1	23	37.199	41.045	1.904	3.063	12.186	115.785	0.591	70.837	44.609	3.662	6.197
LOC101929078	8.682	0.007	10.474	0.007	0.007	0.007	0.007	0.007	0.007	44.596	34.607	0.007
CLIC4	60.787	18.946	66.379	46.767	46.106	24.745	46.366	33.022	45.236	44.582	20.737	74.1
ST13	19.169	27.163	18.734	76.71	14.133	26.999	21.939	51.012	31.777	44.53	44.032	45.314
GPBP1	9.611	24.646	18.57	7.39	11.487	0.286	15.973	20.89	27.997	44.479	6.494	12.423
PLAU	40.514	3.623	36.168	21.692	15.123	24.034	24.524	28.566	23.213	44.478	0.007	124.315
CAB39	80.74	21.979	57.373	58.765	63.773	68.374	64.261	39.037	90.996	44.432	49.874	93.947
MTHFD2	70.82	145.493	101.051	180.136	116.145	135.046	4.989	75.129	65.02	44.432	82.107	28.72
PBRM1	24.278	23.953	32.732	45.444	35.746	19.891	27.317	10.42	44.502	44.416	23.23	21.199
TMEM251	20.158	0.007	29.178	62.189	76.968	100.381	33.406	73.634	10.687	44.409	99.04	89.981
CXorf56	7.009	0.007	7.271	0.007	2.125	0.007	1.556	4.146	12.027	44.35	3.63	23.036
PHF14	0.384	0.007	6.428	43.497	30.337	8.566	42.301	1.12	2.165	44.287	3.029	4.076
HNRNPA1	18.509	6.039	23.356	10.75	28.511	33.685	17.362	8.625	11.544	44.25	11.051	59.45
TNFAIP1	14.775	0.007	11.535	7.336	2.609	3.993	2.866	0.007	8.034	44.24	0.007	23.568
LNPEP	23.938	35.464	32.975	19.411	36.207	11.422	12.007	48.354	41.171	44.223	20.253	20.161
TMX1	18.448	20.469	25.21	32.968	42.376	75.704	9.753	25.144	22.875	44.219	22.404	3.062
RAVER1	3.723	7.999	13.938	11.461	12.644	19.048	29.875	0.007	4.949	44.194	4.331	0.007
WDR26	38.673	34.093	42.428	53.819	37.25	16.27	66.53	28.329	46.404	44.181	9.412	49.52
BEST1	16.194	14.727	31.817	0.007	13.1	1.615	9.887	15.572	10.963	44.109	0.007	0.007
GBP1	23.417	17.696	12.349	26.22	11.404	50.22	10.141	26.975	13.844	44.094	1.029	34.623
BRK1	86.484	73.314	84.363	48.772	12.072	96.069	137.69	41.502	60.486	44.09	43.303	42.748
NHP2L1	26.02	10.256	18.903	79.312	23.512	20.788	7.333	58.221	31.656	44.067	15.585	0.007
FMNL2	46.426	77.475	43.735	37.623	35.558	46.787	85.442	21.107	36.226	44.067	3.495	81.805
SH3BP1	11.854	0.007	15.222	4.567	23.147	41.749	12.007	17.864	4.014	44.03	3.295	0.007
IREB2	13.754	11.805	16.843	13.628	9.031	14.332	12.001	4.38	11.432	44.026	4.443	0.007
POLR2C	9.933	28.185	15.451	0.815	1.18	7.226	9.581	32.465	7.794	44.01	0.007	0.007
KRAS	26.145	0.007	67.158	76.069	14.483	1.743	78.776	6.367	63.158	43.963	0.007	4.802
REPIN1	3.307	9.674	4.979	7.01	0.007	0.007	11.34	5.349	4.627	43.962	36.173	6.313
GBE1	41.858	3.567	42.685	17.559	27.945	26.29	10.274	20.699	26.423	43.919	23.736	6.952
DDB1	96.869	73.081	98.261	130.321	77.894	83.045	141.799	47.698	99.876	43.893	63.649	89.852
STOML1	0.257	0.007	1.927	15.746	0.007	0.007	0.007	0.711	0.007	43.782	0.007	0.007
MAZ	7.401	0.962	13.267	14.968	20.557	1.016	96.019	0.007	4.92	43.76	65.09	35.151
MTMR14	51.06	2.799	40.268	49.025	40.137	49.506	15.738	31.186	20.766	43.758	1.169	0.007
SUPT5H	13.423	11.118	17.137	24.869	26.831	16.592	35.232	20.158	27.861	43.746	0.007	59.253
CAPRIN1	57.548	22.943	71.181	90.694	55.517	110.546	46.286	12.786	71.305	43.698	11.953	199.166
RAB7L1	30.458	80.652	17.2	3.732	13.511	0.007	15.259	7.52	42.14	43.692	10.308	6.835
RASAL2	13.103	9.548	16.3	12.839	17.888	11.829	8.61	14.865	21.092	43.689	25.672	15.454
C9orf78	23.321	31.616	31.963	5.663	84.338	37.047	44.033	9.971	10.237	43.672	48.241	0.007
UBL5	85.236	819.934	228.084	252.924	252.982	144.058	101.785	599.158	281.282	43.645	167.069	163.686
TRIB1	8.678	11.027	10.368	60.418	50.187	55.267	10.587	11.509	16.497	43.642	8.467	2.388
FRMD1	0.007	0.007	0.007	0.007	0.007	0.007	0.007	0.007	0.007	43.639	0.007	0.007
SLC25A32	5.502	0.007	7.876	20.275	25.49	16.37	0.007	5.812	0.53	43.638	9.071	0.007
CD40	36.932	47.894	23.797	34.594	60.889	13.151	51.182	31.864	21.162	43.558	93.167	22.926
SFT2D2	67.515	20.661	58.502	54.978	97.023	50.763	95.644	71.677	15.943	43.536	97.499	0.007
TOB1	47.368	72.929	47.616	92.797	125.29	67.307	46.095	103.024	55.334	43.427	74.814	99.671
UBR5	24.819	11.805	38.739	33.167	15.205	58.447	52.744	49.143	23.495	43.42	6.283	17.498
ZBED5	26.303	0.007	5.721	14.033	0.007	7.973	9.348	0.512	13.659	43.408	0.007	0.007
LENG8	2.99	4.987	2.826	6.44	8.28	10.104	18.331	18.967	1.146	43.374	3.067	6.724
DPM1	19.657	34.43	68.962	0.007	71.873	29.037	61.053	20.873	59.702	43.356	31.325	0.007
OPA1	10.92	12.522	11.521	46.244	19.993	15.554	23.76	16.236	26.159	43.278	20.7	18.362
ARHGAP1	21.019	0.007	8.911	23.473	19.569	19.86	3.168	5.665	16.441	43.258	0.007	0.007
RFFL	16.841	0.007	11.808	12.847	1.206	4.218	11.258	3.722	3.713	43.25	15.79	0.007
WAPAL	18.02	5.596	24.066	49.042	24.546	29.593	36.549	13.876	33.528	43.248	7.094	106.798
TNIP1	93.095	163.637	104.71	23.132	58.665	74.438	111.731	87.202	75.798	43.246	55.549	157.844
MICU1	57.572	74.864	62.658	49.035	25.528	83.36	61.315	7.514	52.774	43.201	35.934	0.007
TLE4	17.994	4.516	9.989	0.007	0.806	35.228	43.778	0.007	24.711	43.192	0.007	4.508
MAPRE2	6.608	1.053	16.505	2.802	25.358	23.03	13.432	3.32	15.464	43.188	36.044	5.132
ACTR10	42.992	49.79	45.27	3.011	15.115	61.389	34.644	38.259	26.249	43.128	35.335	27.203
RAD51C	8.706	30.243	20.116	0.007	8.216	0.007	6.222	0.007	4.33	43.109	4.088	7.018
VEGFB	78.459	110.973	53.918	27.684	56.284	30.984	132.547	99.431	125.267	43.088	54.87	13.314
RWDD2A	4.637	0.007	1.414	0.007	5.843	0.007	0.007	0.007	0.007	43.047	0.007	0.007
ZMIZ1	28.051	20.261	23.475	63.742	36.732	20.082	25.84	36.971	39.877	43.033	69.723	0.264
NSMAF	21.773	9.993	28.568	1.662	26.07	0.007	8.738	0.781	20.446	43.028	22.569	6.087
SERINC5	52.277	17.845	34.009	69.376	25.835	12.18	8.782	38.827	27.587	43.024	22.896	55.322
JKAMP	47.487	19.465	38.714	51.282	9.959	7.18	109.017	12.999	21.233	42.99	1.132	46.029
RTFDC1	51.941	11.976	86.147	26.556	48.685	122.272	8.213	15.947	59.79	42.912	153.258	0.007
ESCO1	8.807	0.007	5.985	15.847	0.007	0.724	1.634	10.017	16.835	42.858	4.657	1.197
AHSA1	48.852	0.007	56.692	12.606	44.112	84.578	85.12	7.968	39.879	42.822	50.52	44.885
KAT7	7.404	15.761	15.128	0.874	12.823	2.904	13.241	2.071	5.824	42.82	0.007	97.603
FAM122B	1.92	0.007	1.919	5.241	0.007	5.092	5.929	0.007	0.007	42.779	3.647	0.007
MSH6	7.711	2.163	15.346	13.313	23.327	26.256	0.668	5.117	14.419	42.768	9.69	0.007
SMARCE1	13.425	89.339	24.352	30.323	17.856	13.439	37.138	68.429	19.953	42.763	6.417	74.037
TMEM104	5.562	5.153	3.681	25.142	37.219	11.895	4.98	7.341	10.741	42.762	30.382	14.974
OSTF1	125.205	134.696	119.174	120.215	59.241	43.023	108.68	114.485	118	42.746	147.597	284.42
COQ10B	29.149	90.712	20.822	52.896	28.537	46.854	6.912	0.007	26.188	42.707	43.713	0.007
CITED2	90.076	76.506	50.269	81.282	96.43	147.994	89.277	154.859	110.652	42.684	102.293	9.784
CPPED1	16.68	9.705	20.842	9.436	3.835	3.302	4.739	26.786	21.476	42.68	7.166	0.909
PARP4	84.862	35.572	77.314	63.732	36.732	26.815	63.706	50.485	77.282	42.663	23.279	2.955
ARL11	7.786	0.588	9.675	15.645	9.115	10.112	7.742	1.483	9.789	42.662	2.868	0.007
FLII	66.841	73.241	50.275	31.735	42.713	31.427	36.455	25.784	41.059	42.633	54.979	28.516
EED	10.778	0.007	26.78	7.874	4.751	0.007	24.759	21.776	16.239	42.627	13.666	25.634
ILF3	13.55	8.666	10.7	18.242	19.933	21.425	33.148	12.795	12.462	42.56	9.659	33.534
UBA6	16.519	6.111	18.686	23.04	8.585	30.218	8.889	17.588	17.72	42.552	44.726	3.102
HIST2H3D	10.492	0.007	18.608	12.872	10.873	30.902	226.923	0.007	2.715	42.546	157.862	11.786
AUP1	59.307	63.558	37.57	4.596	80.745	71.969	15.92	42.705	61	42.533	127.311	24.687
MLKL	1.677	2.726	6.725	12.547	5.949	4.901	4.861	0.007	31.05	42.526	0.007	5.67
PRKDC	24.352	20.362	13.954	40.857	43.298	52.913	18.515	17.505	16.036	42.486	24.712	121.762
GSPT1	21.919	4.108	19.003	32.638	22.017	36.024	14.43	19.334	24.432	42.405	3.797	34.902
GABPB2	0.007	0.007	1.483	4.616	0.007	0.007	0.007	0.007	10.168	42.382	0.007	49.779
C17orf59	4.351	12.705	9.626	0.007	10.384	0.007	0.007	3.643	0.216	42.328	0.739	0.007
CKS2	16.056	0.007	15.414	67.176	26.634	65.569	1.484	0.007	111.991	42.292	39.229	8.787
PDXDC1	71.962	68.708	50.611	77.217	72.584	81.622	38.087	17.827	68.623	42.289	50.931	32.513
MAPKAPK2	23.752	28.488	25.791	29.583	28.111	5.121	30.307	22.203	34.806	42.269	21.785	111.798
DERL1	32.549	27.385	24.191	26.788	37.575	14.947	62.807	4.111	28.951	42.231	93.169	14.646
VPS11	40.561	17.148	31.369	10.495	13.655	33.705	42.337	48.89	12.446	42.229	59.69	15.598
LOC102723422	10.762	0.007	5.641	11.289	24.519	6.949	3.879	0.595	0.007	42.149	47.052	0.007
HIST1H1C	276.159	75.502	172.322	134.61	96.004	19.293	233.634	186.689	114.123	42.057	175.854	134.9
PRCC	13.57	3.128	5.348	0.007	17.31	11.014	8.152	44.068	3.316	42.034	0.007	0.007
TMEM218	3.254	12.112	2.586	0.007	1.667	0.007	0.356	15.265	2.913	42.026	0.007	4.488
C12orf5	10.979	12.851	12.343	18.408	22.169	26.666	28.881	7.964	10.252	42.023	51.235	120.425
IFNAR1	48.776	8.342	63.637	32.816	24.69	37.262	25.82	31.573	67.58	42.003	15.782	1.181
TAF1D	10.387	0.007	7.562	7.847	22.724	0.828	11.094	0.007	57.684	41.99	0.007	0.007
AFAP1L1	4.455	0.007	3.884	11.022	12.694	12.083	6.817	0.007	8.2	41.922	14.708	29.955
SPPL2A	71.944	13.725	66.987	104.797	19.518	96.67	63.347	28.137	117.277	41.915	37.859	65.952
IQGAP2	38.48	38.148	53.572	64.206	51.798	61.122	11.705	21.461	51.874	41.907	20.838	52.589
NOP56	10.907	8.786	21.826	31.415	56.068	0.007	62.815	11.084	60.195	41.856	4.919	140.029
RPL13	55.161	119.506	76.75	43.981	92.985	41.559	47.74	101.152	64.236	41.812	83.869	118.365
TSPAN4	50.39	72.63	47.989	6.433	65.895	15.591	48.801	76.48	4.039	41.782	115.94	32.211
PSENEN	86.847	42.411	35.687	48.748	107.188	7.815	36.854	95.867	26.777	41.773	118.728	0.007
ZC3H15	43.284	44.545	51.361	126.805	38.253	35.634	52.006	58.81	32.17	41.76	20.549	39.543
TNFAIP2	20.552	46.678	21.558	0.007	37.915	31.744	14.723	11.022	12.693	41.747	27.605	0.007
WDFY4	21.627	5.095	17.257	42.171	31.326	32.016	9.766	19.006	28.717	41.74	58.475	68.787
VDAC3	49.065	25.617	64.781	28.403	83.679	76.926	41.8	50.271	47.415	41.724	63.745	90.153
PLOD1	29.225	15.317	10.443	23.775	45.434	28.672	39.016	8.281	8.459	41.697	69.071	14.216
DYNLT3	50.451	0.007	35.603	16.591	24.665	0.007	57.06	12.585	40.497	41.678	0.007	0.007
EML4	40.168	0.007	30.099	30.126	23.454	9.735	25.452	15.064	11.464	41.662	36.865	15
BOLA2	19.701	45.874	34.546	11.626	41.384	33.277	35.057	135.036	13.894	41.628	43.332	54.997
DLST	29.482	44.338	49.039	80.209	44.209	6.498	34.569	32.384	10.768	41.619	22.896	126.979
FAM69A	6.805	0.007	19.68	0.007	4.204	0.007	0.007	33.038	17.508	41.588	0.007	23.876
SNAPIN	42.701	0.007	39.519	1.398	9.447	3.098	0.007	59.649	14.545	41.586	49.752	44.373
BID	152.1	161.167	135.037	47.728	72.88	27.517	99.182	156.322	63.373	41.557	9.639	22.605
GBA	26.237	82.492	41.868	115.202	133.84	83.888	8.223	72.847	24.17	41.515	104.181	49.517
PAGR1	9.831	1.349	4.726	19.609	8.351	7.384	2.616	28.436	6.595	41.514	1.109	0.007
TRABD	10.4	6.653	11.508	0.007	5.697	17.981	9.252	7.694	8.712	41.447	18.3	0.007
CNTROB	1.535	22.803	1.624	0.007	1.69	0.007	0.007	0.007	7	41.434	0.007	5.223
RDX	38.914	74.409	38.911	85.476	25.793	85.688	28.655	18.268	88.711	41.429	11.456	58.849
ALYREF	18.404	0.007	18.088	6.703	21.354	25.747	49.503	26.694	36.191	41.357	0.007	162.028
KRTAP5-10	0.007	0.007	0.007	0.007	0.007	2.054	0.007	0.007	20.717	41.35	0.007	0.007
TPST1	20.235	0.007	13.528	1.531	3.326	5.656	0.007	0.007	7.321	41.336	14.484	0.007
LIG1	0.007	11.676	10.224	0.007	1.544	7.988	1.216	3.263	3.02	41.334	18.898	0.007
PPP2R1A	20.821	61.677	30.127	26.963	36.497	44.163	31.906	33.903	39.889	41.331	51.869	0.007
RPS6KA3	40.404	7.181	26.66	12.515	14.954	27.201	14.806	9.31	49.252	41.329	26.363	30.782
CLNS1A	27.204	111.098	58.151	20.352	4.653	59.34	14.576	4.063	143.675	41.304	53.574	62.767
VPS37B	30.571	15.279	17.366	13.375	2.716	9.7	0.007	10.673	7.649	41.259	14.408	0.007
OLR1	328.305	210.186	311.262	29.003	55.803	50.504	306.871	166.533	376.183	41.252	8.151	10.346
MUS81	3.053	1.844	8.867	0.007	3.257	0.007	0.379	15.72	0.007	41.226	0.007	0.007
FEZ2	28.737	0.007	42.112	45.454	15.553	1.083	14.511	56.904	27.414	41.194	38.735	0.007
PPIAL4C	12.405	37.469	12.011	24.927	10.828	5.524	24.669	9.454	21.729	41.194	7.193	18.258
PIGV	3.698	4.323	2.033	0.007	0.007	7.648	9.839	0.007	2.265	41.194	0.007	0.007
NIPBL	17.272	18.65	22.101	34.526	12.35	26.35	30.559	6.166	18.858	41.174	8.328	64.266
VAMP3	105.526	120.31	107.128	44.687	55.371	8.868	48.681	126.481	70.333	41.151	28.869	34.198
ITGA3	5.512	11.026	4.321	23.879	38.564	81.76	11.713	26.009	6.183	41.133	68.582	38.853
PUF60	28.515	25.672	21.967	39.832	7.16	74.867	49.41	12.513	11.569	41.119	32.919	55.323
DCAF13	11.463	5.857	14.484	28.389	44.332	30.016	9.297	0.007	12.992	41.09	94.233	11.553
CES5A	0.007	0.007	0.007	0.007	0.007	0.007	0.007	0.007	0.007	41.053	0.007	0.007
PARP12	11.317	32.656	14.954	23.664	15.729	2.292	2.64	4.046	5.454	41.031	15.672	0.007
FRMD4B	5.152	13.233	11.718	15.048	13.372	2.495	8.993	12.579	21.478	40.994	10.666	23.619
ERAP1	61.216	51.08	34.248	61.821	39.686	65.23	74.433	16.981	84.315	40.993	9.88	10.382
PPIB	91.57	152.684	98.347	92.99	113.934	251.503	171.672	119.37	56.723	40.98	122.467	124.001
RAB31	94.023	61.439	128.458	40.504	27.015	28.559	120.714	127.784	127.152	40.974	9.563	58.888
THRAP3	35.475	42.897	38.268	55.415	26.747	25.982	63.218	18.563	31.539	40.946	30.96	10.127
DMXL1	19.071	4.845	12.846	13.296	30.14	34.857	12.584	17.985	17.11	40.932	7.452	21.609
GINM1	21.391	25.914	43.452	25.196	29.444	6.857	48.396	23.891	9.323	40.909	0.007	3.238
DNPH1	49.081	21.686	48.329	39.157	108.427	21.312	0.007	33.22	192.406	40.871	21.805	0.007
MAN2B2	15.111	19.803	13.253	15.254	10.542	9.731	23.589	33.53	11.796	40.87	29.679	1.693
MORF4L2	27.089	0.007	56.85	111.097	28.893	103.909	52.934	2.157	35.17	40.859	37.794	37.951
SLC1A5	5.815	0.007	5.978	72.577	124.486	13.583	0.007	20.944	6.384	40.764	146.662	71.664
C15orf60	30.313	0.007	36.686	41.08	21.811	11.531	57.935	0.007	17.559	40.734	0.007	9.027
NAAA	26.721	0.007	50.325	0.007	26.178	34.893	7.646	22.395	30.117	40.731	56.302	0.007
PTBP3	27.009	12.883	28.708	29.884	14.861	28.705	47.216	6.497	21.559	40.685	10.153	19.532
OLA1	7.914	17.46	6.146	11.274	12.862	1.009	9.72	9.394	4.323	40.65	17.211	0.007
HSPA1L	2.51	0.007	29.887	80.165	0.007	68.292	81.438	0.007	19.252	40.615	0.007	7.858
DSTN	97.042	34.266	81.959	22.795	57.553	117.867	111.717	5.819	57.198	40.57	96.137	35.321
HACL1	8.894	32.809	9.634	5.457	45.102	0.007	33.33	28.456	8.056	40.556	17.057	0.007
HIAT1	29.589	23.127	19.921	27.729	13.141	103.53	3.61	0.007	12.979	40.549	20.852	23.316
RFC2	11.712	0.007	12.069	0.007	0.007	0.007	0.007	9.156	5.94	40.527	19.47	8.595
CLN6	1.238	46.344	4.004	1.312	13.931	2.907	1.623	11.195	1.291	40.471	0.007	0.007
DEDD	14.726	40.521	10.725	49.311	0.963	5.866	0.007	12.074	14.232	40.471	0.007	26.489
EPAS1	32.536	37.658	33.745	39.286	18.413	13.248	69.908	42.109	34.983	40.461	21.906	0.007
TCEAL4	24.096	0.007	11.168	14.68	20.154	19.282	0.007	0.007	35.424	40.435	0.007	0.007
ITGA5	73.276	31.73	53.691	48.445	49.606	20.704	73.203	56.434	57.703	40.412	21.302	14.786
TRPC4AP	49.388	26.601	27.869	31.202	17.308	67.767	33.415	31.793	54.216	40.38	0.007	42.64
DCN	0.007	0.007	5.988	10.284	0.007	5.879	3.976	0.007	3.434	40.366	18.597	0.007
PSMD12	33.288	33.789	40.224	44.957	36.969	7.254	18.73	2.368	19.792	40.359	17.617	0.007
BIN2	39.021	154.917	28.831	33.909	8.665	7.367	7.403	28.37	73.293	40.29	15.349	4.059
ST3GAL6	5.456	0.007	16.771	11.735	30.282	12.728	0.007	6.975	38.658	40.253	30.282	27.64
NOLC1	2.174	1.68	6.464	4.099	5.396	18.717	3.227	21.906	3.039	40.233	0.007	43.671
PPP2R2A	20.849	0.007	29.455	52.257	34.043	53.182	21.649	4.035	14.482	40.213	6.733	25.636
NUCB1	41.687	66.004	43.048	23.95	101.289	5.897	94.178	63.261	72.641	40.209	64.174	35.504
PYCR2	19.547	10.702	17.606	40.047	13.745	34.35	9.908	22.783	40.54	40.199	35.951	11.951
SRSF3	14.529	34.454	22.84	81.86	11.74	57.357	15.335	4.879	6.051	40.198	17.997	198.156
NBR1	52.025	6.173	38.454	35.062	19.427	13.3	23.852	35.578	66.137	40.177	13.976	4.627
DDX23	10.815	0.007	27.62	23.054	14.558	8.963	40.932	12.08	18.102	40.173	30.742	19.256
LOC101927644	0.007	0.007	0.403	0.007	0.007	23.172	0.007	0.007	0.007	40.093	0.007	0.007
FCHO2	57.015	12.553	36.042	43.107	22.457	57.279	52.762	9.332	69.443	40.089	49.916	50.975
BCS1L	0.007	0.007	6.527	6.062	2.926	2.589	5.418	22.991	0.007	40.071	26.642	0.007
ZNF737	7.437	6.323	1.07	1.398	3.264	0.516	0.007	0.007	0.983	40.047	0.007	0.007
RTCA	32.943	67.447	36.854	28.966	67.713	19.718	2.811	16.695	36.734	40.047	41.519	0.007
SUZ12	11.064	9.774	17.011	18.519	7.499	3.833	15.475	0.984	8.851	39.984	3.993	0.007
TATDN1	8.445	26.072	11.013	9.698	36.199	0.007	0.007	0.007	91.097	39.981	17.565	0.007
DDIT3	39.701	0.007	33.01	27.901	57.412	29.287	3.633	15.316	14.04	39.957	14.125	0.007
UROD	25.811	0.007	24.419	26.065	113.566	0.007	39.955	70.918	18.362	39.954	151.704	0.007
APBB1IP	81.635	70.42	90.832	36.251	61.644	92.69	106.25	66.629	154.162	39.939	62.762	53.787
ADAR	36.947	31.302	35.178	30.556	38.99	37.283	19.321	36.923	27.114	39.897	42.556	7.461
HSPH1	34.752	0.007	24.971	39.799	30.947	33.843	21.547	18.966	26.42	39.875	71.596	23.31
DIS3	9.104	32.768	8.938	9.465	0.007	8.869	10.008	2.992	12.351	39.847	7.449	21.36
GLS	70.79	42.854	80.711	154.528	63.528	52.942	48.297	18.021	35.212	39.835	58.101	152.988
MTRNR2L3	0.73	6.394	23.229	66.993	7.699	46.343	63.803	5.041	17.643	39.834	2.046	40.244
SMU1	17.937	0.007	10.593	3.99	6.207	0.007	24.246	2.588	12.889	39.794	8.483	3.333
MRPS30	10.578	0.007	10.467	1.761	21.253	28.622	18.52	0.007	4.457	39.78	0.007	78.482
AP1S2	25.149	29.019	40.569	9.295	41.053	9.347	28.478	53.139	56.171	39.769	11.77	23.164
RAB14	14.114	4.054	24.147	29.326	16.758	20.168	39.823	0.639	49.195	39.737	27.559	21.81
[truncated: 27,668 more rows]

## Sheet: (samples) - (IgG)
Supplementary Table 2
Potential direct miR-375 targets identified in primary human MΦ by the Ago-RIP-Seq. Normalized mRNA expression table of linear RPKM
Name	ACM_1 - linear total RPKM	ACM_2 - linear total RPKM	ACM_3 - linear total RPKM	Control_1 - linear total RPKM	control_2 - linear total RPKM	control_3 - linear total RPKM	mimcACM_1 - linear total RPKM	mimicACM_2 - linear total RPKM	mimicACM_3 - linear total RPKM	mimic_1 - linear total RPKM	mimic_2 - linear total RPKM	mimic_3 - linear total RPKM								Name	ACM1-ACM3	ACM2-ACM3	ctrl1-ctrl3	ctrl2-ctrl3	mimicACM1-mimicACM3	mimicACM2-mimicACM3	mimic1-mimic3	mimic2-mimic3
FTL	26772.1	28718.7	26040.8	7177.73	9459.45	9522.47	15099.1	24062.7	21204.4	8780.52	11194.7	6913.63								FTL	731.306	2677.91	-2281.72	-63.024	-6105.3	2858.35	1866.89	4281.09
SPP1	2874.65	573.127	2848.54	9946.52	4581.13	9104.33	2344.51	681.162	3198.63	6828.33	3326.78	8858.12								SPP1	26.108	-2275.41	5365.39	-4523.2	-854.118	-2517.47	-2029.79	-5531.34
B2M	7486.61	5218.76	7438.79	6773.71	7721.28	6348.97	5237.82	6425.5	7461.92	6202.14	6420.72	4824.11								B2M	47.821	-2220.03	-947.573	1372.31	-2224.1	-1036.42	1378.02	1596.61
APOE	3194.01	4895.38	2880.84	6797.47	7432.02	6409.3	2978.01	6957.87	2818.14	5827.4	11296.9	4587.4		> formular:						APOE	313.164	2014.54	-634.55	1022.72	159.87	4139.73	1240.01	6709.49
CHI3L1	3863.72	3445.41	3461.34	7362.14	7443.14	6984.52	3257.43	4077.09	3332.09	5659.16	9237.41	4614.09		AGO-IPIgG: (Ago.miR375-IgG.miR375)-(Ago.control-IgG.control)						CHI3L1	402.382	-15.932	-81.002	458.624	-74.66	744.998	1045.07	4623.32
CD52	2432.25	2841.07	2002.93	6007.89	5112.29	3837.62	2647.99	2142.76	1709.09	4055.57	4302.52	3132.17								CD52	429.318	838.138	895.595	1274.67	938.895	433.671	923.401	1170.35
LYZ	4372.19	2235.48	4504.32	3451.6	2662.86	3624.42	3685.54	2989.43	4686.33	3761.11	2219.82	3788.58								LYZ	-132.126	-2268.84	788.745	-961.561	-1000.8	-1696.91	-27.463	-1568.76
MMP7	2564.52	1295.99	2677.97	5054.68	4115.71	5135.52	1916.11	1762.07	1909.97	3582.34	5679.75	2186.89								MMP7	-113.444	-1381.97	938.966	-1019.81	6.134	-147.902	1395.45	3492.86
HLA-B	2278.79	2193.89	2333.63	2353.59	2547.92	2343.68	2291.14	2908.2	2857.54	3316.45	3389.93	3984.64								HLA-B	-54.833	-139.737	-194.337	204.24	-566.394	50.666	-668.183	-594.708
ACTB	3574.47	2964.67	3177.11	4317.01	5301.12	3414.2	2742.6	3456.89	3124.38	3300.51	6424.78	2387.92								ACTB	397.353	-212.442	-984.107	1886.92	-381.771	332.514	912.592	4036.86
APOC1	1033.38	851.631	1147.49	2006.53	2033.99	2031.62	912.603	765.786	1400.13	3094.96	1779.95	4230.16								APOC1	-114.112	-295.861	-27.463	2.369	-487.524	-634.341	-1135.19	-2450.2
RPL37A	2189.61	3200.24	3682.73	1526.69	2846.14	913.028	1912.5	2028.6	2399.61	3078.58	1465.09	2261.35								RPL37A	-1493.12	-482.49	-1319.45	1933.12	-487.111	-371.014	817.229	-796.264
PSAP	3040.41	2495.34	2759.07	3265.44	4003.22	2523.87	3281.88	3825.26	2622.8	3069.81	3774.85	2243.14								PSAP	281.34	-263.727	-737.779	1479.35	659.078	1202.46	826.672	1531.71
CTSB	3409.2	2562.4	2837.61	2594.57	3974.68	2276.1	2708.09	4769.51	2708.56	2912.5	4470.57	2324.19								CTSB	571.593	-275.209	-1380.11	1698.58	-0.476	2060.95	588.305	2146.38
MMP9	1590.92	1779.15	1441.37	2733.57	4256.95	2524.68	1716.17	3218.7	1336.62	2882.7	4221.9	4111.13								MMP9	149.559	337.787	-1523.37	1732.27	379.548	1882.08	-1228.43	110.769
TMSB4X	7400.58	5103.22	7610.01	2931.98	2715.24	1654.53	5286	6187.47	6220.44	2733.14	3229.44	2617.46								TMSB4X	-209.424	-2506.79	216.736	1060.72	-934.442	-32.968	115.678	611.978
RPS17	1544.92	683.719	1579	1397.89	1463.6	1312.55	825.279	618.16	1157.96	2478.9	1047.07	2058.23								RPS17	-34.078	-895.28	-65.708	151.053	-332.678	-539.797	420.667	-1011.16
LIPA	665.339	734.677	662.152	2518.7	3325.5	2000.03	707.054	864.854	1046.63	2447.6	2308.37	2621.67								LIPA	3.187	72.525	-806.806	1325.48	-339.576	-181.776	-174.076	-313.308
IFI30	4172.7	4346.12	4190.78	2615.15	4685.81	2232.88	3529.89	8054.73	4279.58	2343.77	3822.63	3265.95								IFI30	-18.078	155.341	-2070.66	2452.93	-749.694	3775.15	-922.184	556.678
RPS27	5645.61	2934.99	5264.06	1298.88	906.014	1448.43	2563.18	1148.14	2283.4	2012.69	1890.12	869.567								RPS27	381.548	-2329.07	392.865	-542.416	279.785	-1135.26	1143.12	1020.55
RNF149	692.591	4915.35	862.537	2056.86	5517.18	1365.47	747.685	4557.1	1127.84	1963.72	1510.22	2312.66								RNF149	-169.946	4052.81	-3460.32	4151.71	-380.154	3429.26	-348.949	-802.441
COX5B	1169.9	936.808	1170.33	2018.16	2340.38	2942.75	1106.03	1391.69	850.042	1854.53	5801.12	2581.11								COX5B	-0.427	-233.517	-322.22	-602.369	255.988	541.65	-726.582	3220.01
FTH1	10534	11834.1	9362.56	1524.52	1650.15	1873	6274.52	7085.73	10399.5	1731.05	2167.31	1681.45								FTH1	1171.48	2471.57	-125.631	-222.854	-4124.96	-3313.75	49.596	485.859
LGALS1	2658.93	2987.21	2423.13	756.418	1431.14	1045.44	1341.7	2578.99	2389.44	1687.09	2420.99	2101.07								LGALS1	235.805	564.082	-674.722	385.701	-1047.74	189.553	-413.977	319.917
FN1	1705.39	3077.42	2886.99	1213.13	2546.38	1136.88	3867.17	2737.21	1978.99	1681.39	2374.22	1741.09								FN1	-1181.59	190.431	-1333.24	1409.49	1888.18	758.22	-59.699	633.131
CD68	1372.26	1369.77	1117.7	1468.29	2340.27	1373.12	1373.84	1568.76	1201.9	1622.92	2606.58	1736.39								CD68	254.56	252.07	-871.983	967.151	171.939	366.862	-113.469	870.188
TMSB10	2228.4	2118.96	2290.61	1546.94	998.497	1052.52	1851.45	2311.55	2834.83	1583.33	827.609	961.023								TMSB10	-62.219	-171.653	548.448	-54.019	-983.383	-523.281	622.303	-133.414
RPS29	1301.66	2000.15	1788.55	1037.35	1427.79	1066.92	563.137	1660.06	1807.89	1538.33	972.514	3254.16								RPS29	-486.886	211.605	-390.446	360.867	-1244.75	-147.824	-1715.84	-2281.65
RPLP1	2008.12	2240.92	1816.84	1174.81	1795.41	1843.04	2068.11	2301.39	1450.68	1515.87	1232.22	2604.37								RPLP1	191.279	424.079	-620.601	-47.625	617.43	850.714	-1088.49	-1372.15
NDUFB9	475.256	316.128	454.035	2088.39	1720.81	1170.93	202.168	418.918	542.397	1471.57	1451.63	2734.2								NDUFB9	21.221	-137.907	367.579	549.876	-340.229	-123.479	-1262.63	-1282.57
COX7C	1011.34	331.332	634.941	798.568	362.771	435.063	169.867	359.748	430.83	1469.02	267.62	1614.54								COX7C	376.4	-303.609	435.797	-72.292	-260.963	-71.082	-145.513	-1346.92
GPNMB	448.437	540.438	408.211	1349.67	2194.16	1501.29	340.004	334.33	603.276	1431.86	1128.91	1256.39								GPNMB	40.226	132.227	-844.491	692.867	-263.272	-268.946	175.466	-127.481
LAPTM5	1049.36	954.348	967.012	1187.04	1858.91	1143.55	827.649	1509	939.179	1390.28	1569.28	1321.7								LAPTM5	82.352	-12.664	-671.87	715.36	-111.53	569.819	68.576	247.58
HINT3	1806.46	21412.9	2245.74	976.077	2511.13	676.419	1618.34	19203.2	2238.6	1311	2521.65	2931.34								HINT3	-439.277	19167.2	-1535.05	1834.71	-620.267	16964.6	-1620.34	-409.693
DBI	1075.17	645.657	888.561	1613.33	1837.63	1318.74	768.305	514.179	537.51	1293.91	2345.73	1812.99								DBI	186.611	-242.904	-224.304	518.888	230.795	-23.331	-519.079	532.74
RPL27	1204.24	1143.31	1217.83	1227.04	1161.57	636.431	435.545	642.294	1287.45	1283.15	808.731	333.69								RPL27	-13.589	-74.521	65.475	525.135	-851.91	-645.161	949.46	475.041
CTSS	969.907	452.15	900.234	1546.22	1623.47	1539.68	1055.87	661.406	1196.06	1282.99	1252.68	1296.17								CTSS	69.673	-448.084	-77.244	83.783	-140.191	-534.655	-13.18	-43.484
CD63	1241.96	1612.14	1258.42	1945.89	3073.51	1775.86	1093.4	2196.33	1224.39	1279.6	3511.37	854.207								CD63	-16.457	353.717	-1127.62	1297.65	-130.987	971.941	425.394	2657.16
RPS6	1012.83	717.342	968.802	1208.11	802.323	876.658	700.094	566.865	740.311	1254.81	1045.99	513.281								RPS6	44.027	-251.46	405.788	-74.335	-40.217	-173.446	741.526	532.712
CSTB	779.125	1048.9	749.36	985.659	1450.65	842.478	451.938	639.372	1061.17	1247.98	1173.79	863.32								CSTB	29.765	299.543	-464.994	608.175	-609.23	-421.796	384.659	310.468
RPL30	748.91	766.16	909.05	382.267	483.054	443.157	668.305	659.471	475.515	1234.24	423.859	1435.67								RPL30	-160.14	-142.89	-100.787	39.897	192.79	183.956	-201.433	-1011.81
CTSL	1229.16	1505.18	1265.98	1080.33	910.706	1005.29	1094.91	1133.3	1510.83	1231.77	714.71	533.671								CTSL	-36.815	239.202	169.628	-94.589	-415.92	-377.532	698.101	181.039
S100A6	2355.21	1692.81	1994.87	792.394	1256.52	898.642	1334.56	1735.41	2313.01	1221.75	1344.15	746.55								S100A6	360.336	-302.058	-464.126	357.878	-978.451	-577.598	475.202	597.598
RPL11	998.335	1380.81	1026.83	1134.32	724.401	759.055	777.679	987.554	870.164	1203.73	794.298	563.54								RPL11	-28.499	353.977	409.914	-34.654	-92.485	117.39	640.188	230.758
RPL23	994.172	766.271	1147.92	647.399	826.718	480.091	1135.13	493.013	1041.42	1193.46	831.088	1104.62								RPL23	-153.751	-381.652	-179.319	346.627	93.717	-548.403	88.843	-273.534
MTRNR2L2	165.892	439.578	208.856	776.5	1018.86	745.536	446.939	300.157	276.636	1180.82	162.484	824.913								MTRNR2L2	-42.964	230.722	-242.361	273.325	170.303	23.521	355.907	-662.429
HIST3H2A	90.059	0.007	737.225	1704.9	0.007	1555.02	3149.04	47.794	424.395	1179.29	0.007	3402.57								HIST3H2A	-647.166	-737.218	1704.9	-1555.01	2724.65	-376.601	-2223.28	-3402.57
MTRNR2L8	212.069	899.7	227.061	666.93	1734.99	832.847	338.487	505.895	382.459	1140.49	279.623	1277.66								MTRNR2L8	-14.992	672.639	-1068.07	902.148	-43.972	123.436	-137.164	-998.034
MYL6	1828.67	1670.98	2245.96	939.452	1414.53	1651.9	1730.53	1220.81	1840.3	1072.15	1333.82	1302.25								MYL6	-417.287	-574.975	-475.079	-237.368	-109.766	-619.487	-230.093	31.576
ACTG1	1034.32	891.016	1157.2	1336.6	1516.28	989.945	1372.96	1263.75	945.158	1070.49	1721.07	1379.11								ACTG1	-122.878	-266.18	-179.685	526.337	427.807	318.59	-308.618	341.969
S100A11	2162.99	1708.26	1849.17	1520.18	1774.61	1993.42	1926.57	2737.26	2349.75	1066.56	3574.52	2626.6								S100A11	313.819	-140.909	-254.431	-218.806	-423.183	387.509	-1560.04	947.913
VIM	2392.05	1962.15	2139.56	1145.02	1088.09	1406.26	2102.95	2343.8	2328.46	1063.6	1150.68	1179.23								VIM	252.494	-177.406	56.931	-318.171	-225.508	15.345	-115.629	-28.544
HLA-A	899.352	1490.26	881.23	885.503	1736.06	1000.68	789.408	1813.39	945.711	1059.08	1592.81	702.112								HLA-A	18.122	609.032	-850.556	735.375	-156.303	867.684	356.97	890.701
LCP1	1117.44	748.692	985.831	1734.92	1692.92	1219.89	657.917	714.151	1098.16	1037.17	1317.64	902.437								LCP1	131.612	-237.139	41.996	473.033	-440.244	-384.01	134.729	415.202
RPS18	676.557	1248.1	964.043	1340.42	1105.37	1106.37	768.699	1276.11	747.758	1004.47	1140.53	751.948								RPS18	-287.486	284.06	235.055	-0.997	20.941	528.347	252.521	388.578
TM4SF19	133.669	57.928	100.87	1130.42	1131.99	732.303	29.134	139.393	120.408	990.607	1475.64	243.943								TM4SF19	32.799	-42.942	-1.576	399.689	-91.274	18.985	746.664	1231.69
RPL38	534.999	501.917	903.89	303.888	492.546	227.241	471.086	419.759	317.552	971.356	941.841	1003.04								RPL38	-368.891	-401.973	-188.658	265.305	153.534	102.207	-31.686	-61.201
HSPA8	581.45	385.82	598.322	1455.94	1308.48	1222.09	629.63	337.064	576.081	970.744	1169.08	1355.04								HSPA8	-16.872	-212.502	147.466	86.387	53.549	-239.017	-384.296	-185.962
RPL35	535.463	812.189	655.244	469.974	785.46	670.686	617.002	391.053	557.402	968.66	467.422	117.091								RPL35	-119.781	156.945	-315.486	114.774	59.6	-166.349	851.569	350.331
CD74	537.469	771.967	511.779	929.993	1313.28	1336.42	490.026	433.019	676.303	964.857	941.641	1186.61								CD74	25.69	260.188	-383.285	-23.138	-186.277	-243.284	-221.752	-244.968
RPS25	687.862	548.18	969.833	660.604	738.701	494.586	312.472	572.519	647.232	951.764	416.894	565.624								RPS25	-281.971	-421.653	-78.097	244.115	-334.76	-74.713	386.14	-148.73
RPLP2	1041.22	726.434	915.16	763.672	977.658	1198.7	1079.44	1120.09	999.917	943.26	998.517	1311.04								RPLP2	126.059	-188.726	-213.986	-221.043	79.524	120.171	-367.782	-312.525
ATP5E	1756.82	1117.93	1602.4	375.204	575.638	1034.36	1377.99	794.108	1818.14	937.488	737.894	1460.04								ATP5E	154.419	-484.464	-200.434	-458.719	-440.146	-1024.03	-522.552	-722.146
FCER1G	1292.17	725.676	1317.38	1032.7	1357.23	1146.98	861.967	962.668	1178.39	926.672	883.206	249.108								FCER1G	-25.208	-591.701	-324.533	210.254	-316.423	-215.722	677.564	634.098
RPS27A	1469.34	1743.33	1282.7	1041.31	847.209	645.232	1157.74	845.407	1057.48	917.085	1220.39	636.624								RPS27A	186.632	460.627	194.102	201.977	100.253	-212.076	280.461	583.766
CHIT1	586.426	520.495	599.16	735.541	1512.19	886.994	650.73	1306.4	576.007	901.251	1236.15	567.792								CHIT1	-12.734	-78.665	-776.654	625.201	74.723	730.397	333.459	668.359
CTSD	774.466	1172.51	778.191	619.993	2085.4	950.212	713.006	2827.66	988.99	896.777	1924.29	726.448								CTSD	-3.725	394.319	-1465.41	1135.19	-275.984	1838.67	170.329	1197.84
NPC2	718.297	692.536	774.281	1077.18	893.44	792.034	620.668	831.697	621.026	895.954	1406.3	990.772								NPC2	-55.984	-81.745	183.737	101.406	-0.358	210.671	-94.818	415.527
UBC	1060.46	662.181	887.458	680.695	946.919	661.715	1134.29	901.214	906.975	880.382	918.044	450.934								UBC	173.004	-225.277	-266.224	285.204	227.312	-5.761	429.448	467.11
ANXA2	1028.46	987.062	1115.66	912.009	1188.97	740.819	828.002	367.052	1070.77	874.139	1050.24	553.195								ANXA2	-87.205	-128.599	-276.962	448.152	-242.768	-703.718	320.944	497.045
CTSH	338.649	222.453	380.313	1072.55	1036.33	607.212	555.475	382.028	350.636	831.429	1242.51	393.964								CTSH	-41.664	-157.86	36.219	429.115	204.839	31.392	437.465	848.545
CALR	583.053	498.591	619.775	1282.89	1660.02	1290.97	781.156	507.87	539.939	814.816	1253.2	1043.79								CALR	-36.722	-121.184	-377.132	369.054	241.217	-32.069	-228.977	209.404
RPS15A	698.084	374.556	680.374	489.387	473.822	438.495	244.592	461.281	570.013	797.606	336.057	91.915								RPS15A	17.71	-305.818	15.565	35.327	-325.421	-108.732	705.691	244.142
HLA-DRA	355.487	345.421	378.685	670.991	1138.53	872.453	260.112	180.843	478.174	792.43	601.19	1116.51								HLA-DRA	-23.198	-33.264	-467.535	266.073	-218.062	-297.331	-324.084	-515.324
MYL12A	920.325	807.649	952.844	821.537	788.411	803.472	557.357	509.446	592.91	792.354	582.4	541.98								MYL12A	-32.519	-145.195	33.126	-15.061	-35.553	-83.464	250.374	40.42
ASAH1	524.984	441.632	486.235	763.982	853.821	723.662	498.276	576.85	527.766	776.731	860.734	1059.55								ASAH1	38.749	-44.603	-89.839	130.159	-29.49	49.084	-282.815	-198.812
COX7A2	383.055	176.273	425.931	507.705	285.558	454.055	433.441	282.04	302.645	775.185	716.363	1075.7								COX7A2	-42.876	-249.658	222.147	-168.497	130.796	-20.605	-300.518	-359.34
SH3BGRL3	700.072	951.688	550.395	561.887	451.373	701.482	700.823	749.128	855.301	764.377	985.755	631.208								SH3BGRL3	149.677	401.293	110.514	-250.109	-154.478	-106.173	133.169	354.547
APLP2	763.664	1307.1	643.213	738.309	840.153	799.129	774.038	877.203	716.563	756.02	1002.17	620.345								APLP2	120.451	663.882	-101.844	41.024	57.475	160.64	135.675	381.825
TYROBP	1285.47	2314.84	1106.11	1042.7	1667.55	636.642	1098.18	2495.93	1378.4	743.36	2152.02	1051.67								TYROBP	179.36	1208.73	-624.847	1030.9	-280.22	1117.53	-308.315	1100.34
HLA-C	554.228	952.019	602.01	495.168	1108.63	706.178	493.271	1477.98	464.403	737.616	1134.51	493.565								HLA-C	-47.782	350.009	-613.462	402.452	28.868	1013.58	244.051	640.941
GM2A	512.332	428.958	454.637	874.03	1633.61	907.035	438.571	592.548	432.497	732.43	1524.2	663.665								GM2A	57.695	-25.679	-759.577	726.572	6.074	160.051	68.765	860.539
COX8A	317.578	361.908	290.728	287.171	481.631	707.074	127.392	129.269	379.297	722.266	546.854	563.054								COX8A	26.85	71.18	-194.46	-225.443	-251.905	-250.028	159.212	-16.2
ATP6AP2	321.007	232.247	362.037	711.869	527.941	567.959	349.672	447.019	349.401	714.302	511.105	408.967								ATP6AP2	-41.03	-129.79	183.928	-40.018	0.271	97.618	305.335	102.138
ATP6V1F	484.671	603.652	598.548	264.548	369.288	406.872	486.201	566.643	290.074	702.453	768.861	348.52								ATP6V1F	-113.877	5.104	-104.74	-37.584	196.127	276.569	353.933	420.341
ITGB2	372.102	659.172	369.857	489.263	903.438	610.001	309.722	740.126	436.904	693.431	726.411	537.77								ITGB2	2.245	289.315	-414.175	293.437	-127.182	303.222	155.661	188.641
RPS11	984.868	968.461	925.121	594.186	529.637	184.978	673.109	733.923	1052.46	689.758	1147.42	486.37								RPS11	59.747	43.34	64.549	344.659	-379.347	-318.533	203.388	661.048
CTSZ	1112.78	1240.93	986.126	682.389	1163.67	626.446	710.766	1373.07	953.385	687.009	817.619	651.132								CTSZ	126.658	254.809	-481.285	537.228	-242.619	419.687	35.877	166.487
PRDX1	711.534	632.052	842.225	1044.65	781.501	684.497	562.653	755.987	439.555	683.548	717.786	855.602								PRDX1	-130.691	-210.173	263.148	97.004	123.098	316.432	-172.054	-137.816
RPS8	354.392	649.097	417.484	308.736	646.413	644.089	296.776	342.185	319.699	680.298	517.671	562.813								RPS8	-63.092	231.613	-337.677	2.324	-22.923	22.486	117.485	-45.142
RPL36	503.253	1102.07	613.231	565.795	561.763	418.974	655.476	1034.67	387.778	657.433	603.877	205.97								RPL36	-109.978	488.834	4.032	142.789	267.698	646.891	451.463	397.907
AIF1	443.487	297.78	588.944	344.105	287.125	81.035	202.192	508.268	460.977	655.187	455.484	464.908								AIF1	-145.457	-291.164	56.98	206.09	-258.785	47.291	190.279	-9.424
RPL19	959.144	1516.08	866.773	833.779	737.968	743.508	434.958	792.476	1016.38	654.025	743.999	787.327								RPL19	92.371	649.303	95.811	-5.54	-581.419	-223.901	-133.302	-43.328
RPS12	476.142	505.427	1006.86	725.1	992.09	742.932	410.533	1236.43	790.114	641.035	542.766	2255.85								RPS12	-530.714	-501.429	-266.99	249.158	-379.581	446.32	-1614.82	-1713.08
RPL5	477.814	415.979	521.464	355.185	209.305	870.322	424.401	163.656	282.791	639.635	336.148	398.784								RPL5	-43.65	-105.485	145.88	-661.017	141.61	-119.135	240.851	-62.636
CD9	491.747	398.705	372.893	751.307	1056.94	796.14	441.348	214.368	512.696	638.75	764.339	869.006								CD9	118.854	25.812	-305.635	260.802	-71.348	-298.328	-230.256	-104.667
CCL22	2562.45	1512.94	2293.03	1381.46	1202.21	1165.62	1137.26	1892.4	1621.77	636.35	1775.24	451.619								CCL22	269.413	-780.096	179.245	36.594	-484.51	270.634	184.731	1323.62
HSP90AB1	203.834	346.288	269.266	476.143	366.273	391.273	474.268	225.953	280.811	631.757	186.977	549.248								HSP90AB1	-65.432	77.022	109.87	-25	193.457	-54.858	82.509	-362.271
RPS21	778.141	480.1	895.953	512.505	381.811	433.432	985.49	584.543	212	630.118	157.174	1342.02								RPS21	-117.812	-415.853	130.694	-51.621	773.49	372.543	-711.898	-1184.84
CYBB	151.2	107.514	149.345	503.391	515.041	456.618	149.788	93.975	199.02	624.782	224.077	615.791								CYBB	1.855	-41.831	-11.65	58.423	-49.232	-105.045	8.991	-391.714
CD44	1138.99	706.652	803.659	589.607	444.211	525.554	687.807	503.881	1070.19	611.853	280.857	420.518								CD44	335.334	-97.007	145.396	-81.343	-382.382	-566.308	191.335	-139.661
RPL17	222.317	1076.65	274.857	592.543	860.218	562.902	270.095	780.488	336.685	607.404	204.179	1465.4								RPL17	-52.54	801.794	-267.675	297.316	-66.59	443.803	-858	-1261.22
TREM2	355.593	693.464	377.083	231.523	653.913	289.872	363.054	634.331	513.805	602.076	714.988	704.291								TREM2	-21.49	316.381	-422.39	364.041	-150.751	120.526	-102.215	10.697
WARS	458.241	362.372	397.431	543.119	483.757	494.916	312.621	242.849	429.668	600.108	537.287	329.058								WARS	60.81	-35.059	59.362	-11.159	-117.047	-186.819	271.05	208.229
CALM2	516.952	888.012	696.676	496.999	1099.66	415.506	570.823	978.902	608.582	589.88	524.758	765.32								CALM2	-179.724	191.336	-602.662	684.155	-37.759	370.32	-175.44	-240.562
ARPC3	531.487	318.303	474.416	390.429	548.957	412.153	432.136	708.201	591.043	577.283	628.862	166.049								ARPC3	57.071	-156.113	-158.528	136.804	-158.907	117.158	411.234	462.813
PLD3	566.946	820.607	455.202	474.23	702.733	203.33	506.36	1222.01	532.557	574.936	1079.88	756.786								PLD3	111.744	365.405	-228.503	499.403	-26.197	689.453	-181.85	323.094
HIST1H4E	488.005	697.805	528.825	31.208	195.819	86.445	332.987	417.966	223.781	571.619	146.334	85.722								HIST1H4E	-40.82	168.98	-164.611	109.374	109.206	194.185	485.897	60.612
GNB2L1	695.212	623.937	533.351	541.057	398.768	315.416	482.321	368.417	416.539	569.809	415.823	624.909								GNB2L1	161.861	90.586	142.289	83.352	65.782	-48.122	-55.1	-209.086
COX6A1	245.752	324.647	321.288	599.065	611.808	486.186	138.361	399.808	214.008	569.373	818.568	357.824								COX6A1	-75.536	3.359	-12.743	125.622	-75.647	185.8	211.549	460.744
S100A9	1530.84	1731.77	1539.3	372.127	541.303	297.468	892.341	1640.96	931.756	564.439	669.283	332.942								S100A9	-8.456	192.476	-169.176	243.835	-39.415	709.204	231.497	336.341
PPT1	359.731	215.352	415.472	637.606	1082.05	341.434	182.358	375.911	328.049	563.088	1420.72	661.25								PPT1	-55.741	-200.12	-444.442	740.614	-145.691	47.862	-98.162	759.472
FBP1	419.51	461.253	354.621	739.94	643.131	792.88	319.187	249.883	269.485	562.436	1057.38	563.129								FBP1	64.889	106.632	96.809	-149.749	49.702	-19.602	-0.693	494.25
TFRC	914.275	593.694	907.566	753.496	733.486	515.487	836.301	832.418	985.645	561.917	470.135	713.83								TFRC	6.709	-313.872	20.01	217.999	-149.344	-153.227	-151.913	-243.695
NDUFA1	247.697	259.279	216.775	287.476	138.756	576.69	50.538	68.862	226.35	560.105	122.246	40.637								NDUFA1	30.922	42.504	148.72	-437.934	-175.812	-157.488	519.468	81.609
GABARAP	469.414	554.53	418.471	174.57	243.239	154.494	519.528	284.2	429.302	557.036	430.864	72.379								GABARAP	50.943	136.059	-68.669	88.745	90.226	-145.102	484.657	358.485
CYBA	475.07	846.973	458.058	606.167	1307.77	875.97	853.064	1317.31	402.116	549.066	1686.52	720.147								CYBA	17.012	388.915	-701.598	431.795	450.948	915.189	-171.081	966.375
COX6C	443.634	307.241	305.209	341.718	250.488	371.544	138.28	134.752	241.578	545.379	185.844	237.827								COX6C	138.425	2.032	91.23	-121.056	-103.298	-106.826	307.552	-51.983
GSN	351.729	217.231	337.551	666.382	636.136	653.557	354.388	339.151	337.768	541.367	1044.81	669.893								GSN	14.178	-120.32	30.246	-17.421	16.62	1.383	-128.526	374.914
PKM	663.734	732.864	676.509	604.4	667.09	622.778	519.413	722.563	671.191	527.285	606.186	474.952								PKM	-12.775	56.355	-62.69	44.312	-151.778	51.372	52.333	131.234
MTRNR2L6	17.729	44.372	139.19	372.147	51.394	178.328	288.229	16.993	101.684	521.517	3.042	688.558								MTRNR2L6	-121.461	-94.818	320.753	-126.934	186.545	-84.691	-167.041	-685.516
CD164	212.529	95.853	240.527	663.97	607.704	768.483	231.022	129.827	207.095	518.82	338.447	325.041								CD164	-27.998	-144.674	56.266	-160.779	23.927	-77.268	193.779	13.406
HCST	117.972	201.173	217.114	119.284	464.809	171.922	236.841	211.781	143.171	504.947	346.998	134.967								HCST	-99.142	-15.941	-345.525	292.887	93.67	68.61	369.98	212.031
HIST1H2AE	255.055	172.465	157.478	310.3	419.111	471.895	230.647	111.26	115.121	499.881	529.208	108.233								HIST1H2AE	97.577	14.987	-108.811	-52.784	115.526	-3.861	391.648	420.975
LGALS3	510.797	534.988	410.545	705.92	953.323	582.269	441.196	369.53	510.742	499.054	1134.48	935.403								LGALS3	100.252	124.443	-247.403	371.054	-69.546	-141.212	-436.349	199.078
PFN1	431.525	655.92	563.113	602.273	551.235	668.506	395.862	638.486	441.733	494.994	491.212	887.835								PFN1	-131.588	92.807	51.038	-117.271	-45.871	196.753	-392.841	-396.623
CFL1	883.896	784.269	784.764	797.194	819.139	924.236	644.72	586.556	958.728	491.235	1040.72	901.975								CFL1	99.132	-0.495	-21.945	-105.097	-314.008	-372.172	-410.74	138.741
LPL	140.834	159.887	137.431	753.584	891.522	668.261	154.649	146.256	198.445	490.372	735.785	739.818								LPL	3.403	22.456	-137.938	223.261	-43.796	-52.189	-249.446	-4.033
RPL8	571.077	760.478	557.645	544.567	554.896	343.899	639.377	809.335	543.531	485.165	698.391	504.764								RPL8	13.432	202.833	-10.329	210.997	95.846	265.804	-19.599	193.627
HSP90B1	191.262	440.285	206.504	442.947	395.103	468.766	406.846	166.146	260.965	478.392	201.163	640.497								HSP90B1	-15.242	233.781	47.844	-73.663	145.881	-94.819	-162.105	-439.334
ALDOA	665.395	577.745	716.494	659.954	824.122	493.483	647.543	1345.19	685.222	477.319	970.569	307.58								ALDOA	-51.099	-138.749	-164.168	330.639	-37.679	659.967	169.739	662.989
SOD2	1657.85	1669.43	1723.52	121.122	196.753	262.233	847.744	1008.58	1289.58	473.798	87.023	241.672								SOD2	-65.667	-54.086	-75.631	-65.48	-441.839	-281.005	232.126	-154.649
ATP6V0C	202.752	224.147	194.178	266.714	594.947	264.216	275.874	198.532	344.864	466.218	481.911	124.64								ATP6V0C	8.574	29.969	-328.233	330.731	-68.99	-146.332	341.578	357.271
SAT1	1674.09	642.015	1684.15	554.264	327.57	350.196	1153.35	1281.74	1312.19	465.99	252.601	612.528								SAT1	-10.068	-1042.14	226.694	-22.626	-158.838	-30.442	-146.538	-359.927
GRN	313.301	381.971	268.51	327.474	574.273	496.753	480.118	771.056	412.524	465.931	617.082	891.882								GRN	44.791	113.461	-246.799	77.52	67.594	358.532	-425.951	-274.8
TGFBI	1567.21	1321.69	1388.16	382.74	662.016	280.391	1652.67	1668.37	1856.21	465.585	373.687	412.206								TGFBI	179.052	-66.475	-279.276	381.625	-203.539	-187.839	53.379	-38.519
GAPDH	1126.3	907.934	1012.85	576.356	1068.62	604.822	791.286	1251.28	1011.01	462.777	935.884	551.732								GAPDH	113.459	-104.911	-492.262	463.796	-219.729	240.262	-88.955	384.152
HIST1H2AM	13.474	72.631	101.859	471.096	100.574	171.759	472.587	2.863	51.801	452.487	121.995	482.951								HIST1H2AM	-88.385	-29.228	370.522	-71.185	420.786	-48.938	-30.464	-360.956
FAU	577.598	1049.6	548.844	345.287	523.434	258.828	881.206	652.362	266.834	450.867	484.642	1355.14								FAU	28.754	500.754	-178.147	264.606	614.372	385.528	-904.27	-870.495
ANXA5	467.966	745.193	442.001	424.001	422.178	300.284	283.316	428.19	478.732	441.809	423.75	147.09								ANXA5	25.965	303.192	1.823	121.894	-195.416	-50.542	294.719	276.66
UQCRH	236.099	172.852	248.854	171.477	335.935	239.725	66.136	149.201	300.098	440.083	238.671	0.007								UQCRH	-12.755	-76.002	-164.458	96.21	-233.962	-150.897	440.076	238.664
BCL2A1	105.46	33.857	141.604	394.154	459.697	308.971	78.615	67.119	156.982	436.031	292.463	390.841								BCL2A1	-36.144	-107.747	-65.543	150.726	-78.367	-89.863	45.19	-98.378
VAMP8	202.937	247.848	241.087	162.986	376.877	296.779	286.034	391.741	344.808	432.22	198.695	4.627								VAMP8	-38.15	6.761	-213.891	80.098	-58.774	46.933	427.593	194.068
MSR1	329.718	404.108	300.235	700.138	674.129	396.854	432.227	207.293	580.195	430.935	303.082	506.591								MSR1	29.483	103.873	26.009	277.275	-147.968	-372.902	-75.656	-203.509
HSP90AA1	278.335	293.181	285.033	431.623	372.548	402.485	238.849	134.345	307.677	425.914	323.041	257.325								HSP90AA1	-6.698	8.148	59.075	-29.937	-68.828	-173.332	168.589	65.716
RPL12	366.701	1182.38	395.126	227.285	235.54	373.629	493.434	257.763	493.134	424.716	527.247	168.659								RPL12	-28.425	787.259	-8.255	-138.089	0.3	-235.371	256.057	358.588
RPL31	498.319	382.548	517.767	515.295	326.85	252.435	470.388	309.089	398.795	423.834	375.471	178.397								RPL31	-19.448	-135.219	188.445	74.415	71.593	-89.706	245.437	197.074
C1orf54	256.332	247.585	267.517	317.552	561.07	534.428	283.369	123.555	235.002	421.476	594.27	208.571								C1orf54	-11.185	-19.932	-243.518	26.642	48.367	-111.447	212.905	385.699
HIST1H1E	192.573	194.316	230.499	286.639	492.823	95.486	519.157	92.371	138.554	416.945	167.585	516.892								HIST1H1E	-37.926	-36.183	-206.184	397.337	380.603	-46.183	-99.947	-349.307
COX4I1	818.631	785.131	977.153	689.81	841.49	392.711	500.757	868.844	744.754	414.405	979.051	130.575								COX4I1	-158.522	-192.022	-151.68	448.779	-243.997	124.09	283.83	848.476
ARPC2	656.457	581.706	607.943	316.609	244.111	333.138	453.33	333.036	381.681	414.205	389.441	212.346								ARPC2	48.514	-26.237	72.498	-89.027	71.649	-48.645	201.859	177.095
OAZ1	1062.55	1489.23	1079.26	453.006	679.494	243.617	651.701	1299.54	748.082	412.852	1084.99	350.933								OAZ1	-16.706	409.968	-226.488	435.877	-96.381	551.461	61.919	734.061
HLA-DRB1	56.405	108.991	66.381	219.935	100.907	114.256	134.546	43.541	85.294	412.732	54.63	365.866								HLA-DRB1	-9.976	42.61	119.028	-13.349	49.252	-41.753	46.866	-311.236
RPS19	522.873	677.008	600.419	911.155	482.427	354.43	361.087	297.286	506.594	412.233	674.793	505.419								RPS19	-77.546	76.589	428.728	127.997	-145.507	-209.308	-93.186	169.374
RPS14	327.99	501.867	278.57	193.376	182.994	136.089	127.47	191.562	196.963	410.317	495.078	225.778								RPS14	49.42	223.297	10.382	46.905	-69.493	-5.401	184.539	269.3
HNRNPA2B1	143.511	130.166	212.529	407.924	97.172	342.543	374.669	99.547	132.914	408.872	120.711	333.063								HNRNPA2B1	-69.018	-82.363	310.752	-245.371	241.755	-33.367	75.809	-212.352
A2M	1341.79	999.037	1091.63	522.275	645.162	426.729	1265.89	1413.81	1163.78	402.524	616.479	438.178								A2M	250.161	-92.594	-122.887	218.433	102.11	250.029	-35.654	178.301
GNAS	254.949	238.531	374.265	586.334	97.348	143.68	555.728	353.758	307.001	402.393	197.838	307.841								GNAS	-119.316	-135.734	488.986	-46.332	248.727	46.757	94.552	-110.003
PGD	635.681	342.389	552.188	420.624	456.984	385.849	342.364	426.903	419.321	402.357	387.782	183.526								PGD	83.493	-209.799	-36.36	71.135	-76.957	7.582	218.831	204.256
APOC2	273.141	551.915	260.519	447.857	275.564	357.637	138.511	275.448	179.832	402.298	516.151	76.348								APOC2	12.622	291.396	172.293	-82.073	-41.321	95.616	325.95	439.803
PABPC1	495.022	437.48	534.375	301.594	134.506	325.698	665.859	378.292	711.211	400.619	133.941	209.61								PABPC1	-39.353	-96.895	167.088	-191.192	-45.352	-332.919	191.009	-75.669
MTRNR2L9	51.24	159.405	93.232	320.923	292.289	263.851	195.055	31.752	100.446	396.621	69.789	207.817								MTRNR2L9	-41.992	66.173	28.634	28.438	94.609	-68.694	188.804	-138.028
RPS3	354.082	280.487	328.81	475.984	374.681	273.207	220.972	286.47	246.876	396.42	327.285	378.428								RPS3	25.272	-48.323	101.303	101.474	-25.904	39.594	17.992	-51.143
HBB	7.257	201.293	18.867	277.218	771.078	348.803	78.471	953.396	149.303	396.017	309.577	923.512								HBB	-11.61	182.426	-493.86	422.275	-70.832	804.093	-527.495	-613.935
NDUFS5	787.165	633.299	674.314	361.856	581.8	106.915	585.146	154.397	383.137	395.826	882.56	539.573								NDUFS5	112.851	-41.015	-219.944	474.885	202.009	-228.74	-143.747	342.987
TUBA1B	584.065	403.549	500.731	349	382.256	255.314	566.152	499.553	463.57	394.678	399.435	416.844								TUBA1B	83.334	-97.182	-33.256	126.942	102.582	35.983	-22.166	-17.409
CSF1	25.619	9.17	23.405	415.841	314.776	213.95	5.41	39.421	51.152	394.594	242.005	604.469								CSF1	2.214	-14.235	101.065	100.826	-45.742	-11.731	-209.875	-362.464
RNASEK	540.526	318.928	541.172	527.699	363.238	148.683	252.378	723.878	250.887	393.588	556.407	340.927								RNASEK	-0.646	-222.244	164.461	214.555	1.491	472.991	52.661	215.48
IL1RN	107.953	76.423	118.166	656.249	330.973	590.131	98.047	84.246	133.422	389.427	348.234	409.965								IL1RN	-10.213	-41.743	325.276	-259.158	-35.375	-49.176	-20.538	-61.731
LTA4H	459.21	251.911	402.756	376.035	341.716	235.61	452.143	331.696	472.58	389.416	285.168	343.59								LTA4H	56.454	-150.845	34.319	106.106	-20.437	-140.884	45.826	-58.422
TPT1	297.402	603.417	295.492	283.807	266.893	239.876	301.212	532.986	376.444	388.752	256.232	422.557								TPT1	1.91	307.925	16.914	27.017	-75.232	156.542	-33.805	-166.325
HNRNPK	151.466	80.933	208.392	346.644	152.591	210.081	360.744	183.405	190.173	388.752	141.032	105.323								HNRNPK	-56.926	-127.459	194.053	-57.49	170.571	-6.768	283.429	35.709
OST4	360.677	326.837	495.715	268.766	71.422	434.975	160.642	292.062	311.653	385.945	177.184	0.007								OST4	-135.038	-168.878	197.344	-363.553	-151.011	-19.591	385.938	177.177
ANXA1	1243.81	670.003	1401.77	361.622	243.042	264.01	846.61	761.517	1584.76	382.202	222.448	436.337								ANXA1	-157.955	-731.763	118.58	-20.968	-738.147	-823.24	-54.135	-213.889
RPL18	194.043	363.879	208.787	189.015	286.499	48.989	122.043	139.917	208.41	381.785	327.891	0.007								RPL18	-14.744	155.092	-97.484	237.51	-86.367	-68.493	381.778	327.884
RPL37	333.064	222.477	342.138	495.53	259.975	303.063	304.773	295.766	344.279	372.567	280.21	583.219								RPL37	-9.074	-119.661	235.555	-43.088	-39.506	-48.513	-210.652	-303.009
RPL24	121.694	94.407	232.013	185.796	61.89	340.201	322.112	188.574	289.195	371.92	203.879	297.104								RPL24	-110.319	-137.606	123.906	-278.311	32.917	-100.621	74.816	-93.225
RPS3A	804.666	574.687	823.034	256.696	264.267	254.837	442.18	761.425	688.297	371.142	483.133	424.822								RPS3A	-18.368	-248.347	-7.571	9.43	-246.117	73.128	-53.68	58.311
HIST1H2BE	20.306	20.328	58.647	108.187	26.109	47.449	250.947	16.028	21.866	368.759	65.037	239.387								HIST1H2BE	-38.341	-38.319	82.078	-21.34	229.081	-5.838	129.372	-174.35
TMBIM6	343.902	385.568	352.67	445.942	567.139	253.124	247.608	411.954	330.386	367.434	341.38	420.213								TMBIM6	-8.768	32.898	-121.197	314.015	-82.778	81.568	-52.779	-78.833
NDUFA11	125.085	111.372	108.842	46.605	203.318	32.468	46.447	274.376	31.931	363.206	223.723	93.906								NDUFA11	16.243	2.53	-156.713	170.85	14.516	242.445	269.3	129.817
SLC25A3	205.503	305.081	253.222	297.772	160.012	252.818	292.126	160.122	217.476	362.816	332.186	66.669								SLC25A3	-47.719	51.859	137.76	-92.806	74.65	-57.354	296.147	265.517
CD14	293.286	463.651	377.385	240.917	374.981	196.318	338.569	389.116	337.779	358.718	283.366	357.126								CD14	-84.099	86.266	-134.064	178.663	0.79	51.337	1.592	-73.76
CD48	76.11	41	116.813	277.03	507.809	342.125	55.487	42.081	20.97	358.525	310.788	156.029								CD48	-40.703	-75.813	-230.779	165.684	34.517	21.111	202.496	154.759
NEDD8	175.246	251.135	355.27	160.008	318.011	234.646	77.141	252.117	82.711	355.171	271.597	313.118								NEDD8	-180.024	-104.135	-158.003	83.365	-5.57	169.406	42.053	-41.521
NFKBIA	238.036	149.543	234.257	157.672	117.779	278.686	118.427	130.813	108.469	348.464	140.825	257.795								NFKBIA	3.779	-84.714	39.893	-160.907	9.958	22.344	90.669	-116.97
SLC15A3	91.955	28.208	124.583	154.99	194.906	107.811	85.981	183.862	143.455	348.411	346.288	201.092								SLC15A3	-32.628	-96.375	-39.916	87.095	-57.474	40.407	147.319	145.196
CD81	172.63	268.768	211.443	116.907	233.296	352.674	148.879	479.722	233.713	347.44	369.469	505.156								CD81	-38.813	57.325	-116.389	-119.378	-84.834	246.009	-157.716	-135.687
DCSTAMP	76.088	35.437	57.229	143.786	403.713	373.88	101.786	47.788	92.888	346.563	168.412	873.723								DCSTAMP	18.859	-21.792	-259.927	29.833	8.898	-45.1	-527.16	-705.311
TMEM59	317.813	160.567	340.502	239.421	176.099	229.452	207.806	273.58	235.439	341.836	358.96	98.927								TMEM59	-22.689	-179.935	63.322	-53.353	-27.633	38.141	242.909	260.033
NCF2	236.956	180.364	178.2	220.509	251.279	162.522	172.894	128.412	146.922	341.816	432.172	253.499								NCF2	58.756	2.164	-30.77	88.757	25.972	-18.51	88.317	178.673
RPL3	190.504	500.628	203.732	176.964	137.937	276.858	182.209	126.142	153.306	340.288	165.003	275.08								RPL3	-13.228	296.896	39.027	-138.921	28.903	-27.164	65.208	-110.077
ATP6V1B2	162.913	148.154	134.094	285.533	233.895	243.388	91.446	109.028	122.817	339.604	313.212	110.885								ATP6V1B2	28.819	14.06	51.638	-9.493	-31.371	-13.789	228.719	202.327
TMEM107	64.13	723.154	51.335	268.838	1044.51	169.07	54.057	371.706	85.428	339.292	307.418	985.616								TMEM107	12.795	671.819	-775.67	875.438	-31.371	286.278	-646.324	-678.198
PLEK	156.891	167.43	165.981	335.18	575.692	303.576	158.844	231.268	166.757	338.605	506.902	156.122								PLEK	-9.09	1.449	-240.512	272.116	-7.913	64.511	182.483	350.78
HLA-E	428.422	402.775	456.283	290.045	413.054	357.483	439.122	734.419	294.554	337.817	545.739	241.455								HLA-E	-27.861	-53.508	-123.009	55.571	144.568	439.865	96.362	304.284
YWHAE	163.274	121.001	275.909	323.595	164.348	319.891	440.153	76.325	203.043	336.122	90.588	548.349								YWHAE	-112.635	-154.908	159.247	-155.543	237.11	-126.718	-212.227	-457.761
BCAP31	293.431	317.475	316.61	548.678	513.203	235.381	111.437	377.864	345.197	335.303	380.926	155.172								BCAP31	-23.179	0.865	35.475	277.822	-233.76	32.667	180.131	225.754
EMP1	75.693	97.762	60.149	416.444	486.057	224.316	81.106	83.051	106.486	333.422	302.689	230.508								EMP1	15.544	37.613	-69.613	261.741	-25.38	-23.435	102.914	72.181
HIST1H4J	126.185	217.343	224.273	322.225	41.873	100.698	511.058	113.593	74.347	332.253	425.164	136.168								HIST1H4J	-98.088	-6.93	280.352	-58.825	436.711	39.246	196.085	288.996
CD53	255.108	151.667	217.072	278.402	333.405	255.042	271.686	109.466	330.647	331.214	242.978	564.947								CD53	38.036	-65.405	-55.003	78.363	-58.961	-221.181	-233.733	-321.969
AHNAK	534.438	443.985	508.087	277.698	264.033	372.026	496.436	459.938	589.352	326.747	254.22	252.511								AHNAK	26.351	-64.102	13.665	-107.993	-92.916	-129.414	74.236	1.709
RPL32	244.357	521.413	276.444	327.761	515.666	225.661	298.592	500.16	347.491	325.712	392.652	787.745								RPL32	-32.087	244.969	-187.905	290.005	-48.899	152.669	-462.033	-395.093
GPX4	1186.32	1592.3	1068.43	322.21	261.562	269.596	1110.86	1587.75	585.761	324.603	144.697	606.71								GPX4	117.888	523.866	60.648	-8.034	525.103	1001.99	-282.107	-462.013
GMFG	197.056	88.965	173.297	80.584	227.972	3.643	286.765	140.292	223.459	323.074	234.684	51.179								GMFG	23.759	-84.332	-147.388	224.329	63.306	-83.167	271.895	183.505
RPN1	309.83	323.907	259.324	348.663	410.261	358.24	214.5	286.515	138.853	321.846	682.81	250.788								RPN1	50.506	64.583	-61.598	52.021	75.647	147.662	71.058	432.022
TALDO1	473.27	339.696	496.758	428.303	410.603	271.799	234.19	338.797	303.763	320.672	501.869	391.435								TALDO1	-23.488	-157.062	17.7	138.804	-69.573	35.034	-70.763	110.434
PLA2G7	467.525	233.259	319.859	416.483	570.527	344.97	470.063	409.138	536.841	320.434	617.611	379.062								PLA2G7	147.666	-86.6	-154.044	225.557	-66.778	-127.703	-58.628	238.549
EDF1	339.381	414.216	384.759	294.768	360.183	250.393	336.775	595.61	335.632	318.867	384.56	497.961								EDF1	-45.378	29.457	-65.415	109.79	1.143	259.978	-179.094	-113.401
DYNLL1	211.223	221.224	268.311	155.194	196.751	118.6	329.933	3.763	126.597	316.689	197.962	141.826								DYNLL1	-57.088	-47.087	-41.557	78.151	203.336	-122.834	174.863	56.136
COX7B	282.256	256.944	454.821	912.716	513.704	888.593	279.289	284.395	519.666	316.244	691.772	1165.43								COX7B	-172.565	-197.877	399.012	-374.889	-240.377	-235.271	-849.191	-473.663
HIST1H4A	6.106	0.007	21.59	94.882	0.007	32.122	17.118	0.007	0.007	313.607	41.829	197.88								HIST1H4A	-15.484	-21.583	94.875	-32.115	17.111	0	115.727	-156.051
ARHGDIB	364.442	579.943	313.919	291.472	556.902	255.5	274.551	243.112	255.072	313.134	400.173	550.727								ARHGDIB	50.523	266.024	-265.43	301.402	19.479	-11.96	-237.593	-150.554
ATP5B	460.647	219.51	443.98	599.278	520.733	413.781	298.621	332.157	255.584	308.588	782.885	662.437								ATP5B	16.667	-224.47	78.545	106.952	43.037	76.573	-353.849	120.448
NDUFB2	343.121	455.537	286.323	196.089	273.9	2.195	183.774	298.61	65.166	307.694	322.921	21.762								NDUFB2	56.798	169.214	-77.811	271.705	118.608	233.444	285.932	301.159
GNS	224.466	173.303	230.965	322.927	423.582	279.842	227.243	263.771	295.812	305.861	381.778	269.94								GNS	-6.499	-57.662	-100.655	143.74	-68.569	-32.041	35.921	111.838
ITM2B	341.152	325.308	291.035	273.811	225.758	173.605	257.168	233.144	313.003	303.38	421.534	453.585								ITM2B	50.117	34.273	48.053	52.153	-55.835	-79.859	-150.205	-32.051
HIST1H4K	124.759	256.041	230.878	253.42	64.167	107.405	400.877	86.661	63.085	302.091	407.587	126.794								HIST1H4K	-106.119	25.163	189.253	-43.238	337.792	23.576	175.297	280.793
HIST1H2AB	4.762	0.007	132.717	308.316	81.848	189.025	575.942	0.007	16.473	298.924	260.968	15.056								HIST1H2AB	-127.955	-132.71	226.468	-107.177	559.469	-16.466	283.868	245.912
IQGAP1	261.156	259.396	279.135	239.672	202.715	264.575	273.41	160.72	321.495	297.992	180.303	98.859								IQGAP1	-17.979	-19.739	36.957	-61.86	-48.085	-160.775	199.133	81.444
ATPIF1	67.517	126.387	75.589	263.969	119.86	108.324	71.359	289.224	267.224	297.29	285.872	100.257								ATPIF1	-8.072	50.798	144.109	11.536	-195.865	22	197.033	185.615
HIST1H2AI	59.191	235.681	109.798	495.448	201.3	215.411	700.204	20.813	11.463	297.113	452.42	153.126								HIST1H2AI	-50.607	125.883	294.148	-14.111	688.741	9.35	143.987	299.294
DDX5	226.779	219.135	232.685	217.529	207.912	251.134	302.26	100.902	291.327	296.918	188.91	330.518								DDX5	-5.906	-13.55	9.617	-43.222	10.933	-190.425	-33.6	-141.608
PTMA	113.792	75.125	110.815	223.069	147.088	307.034	178.695	100.553	117.229	294.113	136.005	343.753								PTMA	2.977	-35.69	75.981	-159.946	61.466	-16.676	-49.64	-207.748
SRGN	1813.08	1008.39	1701.74	406.955	581.349	224.368	1229.6	1386.67	1836.6	293.309	315.852	509.699								SRGN	111.341	-693.353	-174.394	356.981	-607.003	-449.929	-216.39	-193.847
CREG1	609.251	691.796	547.053	261.323	234.396	206.433	427.901	516.209	658.097	292.71	350.499	63.805								CREG1	62.198	144.743	26.927	27.963	-230.196	-141.888	228.905	286.694
RPL26	492.599	531.782	746.802	409.361	592.758	746.613	365.732	371.375	781.635	292.323	500.768	397.949								RPL26	-254.203	-215.02	-183.397	-153.855	-415.903	-410.26	-105.626	102.819
CD163	122.753	47.478	111.574	191.368	272.504	177.862	129.938	160.103	148.274	289.916	129.697	156.014								CD163	11.179	-64.096	-81.136	94.642	-18.336	11.829	133.902	-26.317
CYP27A1	345.372	565.929	282.883	280.28	419.778	260.566	187.649	456.101	396.422	289.012	528.071	239.595								CYP27A1	62.489	283.046	-139.498	159.212	-208.773	59.679	49.417	288.476
HNRNPAB	40.023	93.875	102.499	207.319	127.904	482.744	406.252	116.828	110.676	288.193	74.779	217.504								HNRNPAB	-62.476	-8.624	79.415	-354.84	295.576	6.152	70.689	-142.725
FLNA	354.471	472.94	354.131	349.582	354.172	286.985	355.503	573.174	309.17	285.813	361.049	352.118								FLNA	0.34	118.809	-4.59	67.187	46.333	264.004	-66.305	8.931
UBB	380.932	279.925	492.757	454.808	441.925	477.911	592.18	368.987	308.153	284.079	698.097	419.704								UBB	-111.825	-212.832	12.883	-35.986	284.027	60.834	-135.625	278.393
HLA-DMB	89.603	185.147	57.152	374.772	478.142	153.967	99.629	103.81	113.676	283.002	513.375	79.681								HLA-DMB	32.451	127.995	-103.37	324.175	-14.047	-9.866	203.321	433.694
TIMP1	1199.72	1390.37	1306.25	378.26	360.396	176.705	1370.92	1468.38	1271.46	281.99	765.965	395.929								TIMP1	-106.524	84.118	17.864	183.691	99.455	196.918	-113.939	370.036
TXN	460.516	331.517	427.096	262.421	443.326	393.48	234.459	423.598	199.308	281.786	502.976	446.972								TXN	33.42	-95.579	-180.905	49.846	35.151	224.29	-165.186	56.004
HEXB	253.167	322.126	237.086	367.473	413.361	211.436	88.049	198.055	241.042	280.421	574.458	206.835								HEXB	16.081	85.04	-45.888	201.925	-152.993	-42.987	73.586	367.623
FABP4	1713.89	823.074	1544.71	250.961	404.053	768.722	1007.38	773.772	1643.86	280.363	256.58	0.007								FABP4	169.178	-721.636	-153.092	-364.669	-636.479	-870.089	280.356	256.573
RPS20	845.846	956.474	741.591	569.686	440.798	587.057	554.05	541.826	622.552	278.098	741.846	299.59								RPS20	104.255	214.883	128.888	-146.259	-68.502	-80.726	-21.492	442.256
SLAMF7	80.057	141.666	71.341	242.992	479.511	371.834	73.442	43.672	70.534	277.973	344.998	273.992								SLAMF7	8.716	70.325	-236.519	107.677	2.908	-26.862	3.981	71.006
MYL12B	683.105	540.587	736.827	492.659	496.751	615.511	326.437	347.92	490.43	277.03	1005.38	28.972								MYL12B	-53.722	-196.24	-4.092	-118.76	-163.993	-142.51	248.058	976.41
PPIA	424.71	135.983	309.564	163.479	98.555	182.804	148.283	182.578	100.364	275.752	167.809	164.422								PPIA	115.146	-173.581	64.924	-84.249	47.919	82.214	111.33	3.387
RPL18A	251.618	813.772	273.885	319.996	227.447	236.368	89.477	482.136	169.49	275.283	303.573	176.597								RPL18A	-22.267	539.887	92.549	-8.921	-80.013	312.646	98.686	126.976
RHOA	700.911	568.201	683.332	490.477	115.969	272.994	427.39	589.124	686.822	274.828	243.611	130.778								RHOA	17.579	-115.131	374.508	-157.025	-259.432	-97.698	144.05	112.833
HIST1H2AJ	46.565	75.536	116.225	549.406	82.465	197.963	656.878	38.117	23.551	273.126	467.225	159.5								HIST1H2AJ	-69.66	-40.689	466.941	-115.498	633.327	14.566	113.626	307.725
SEC61B	35.925	19.668	102.557	0.007	45.471	253.218	84.17	0.007	86.832	271.012	52.857	12.779								SEC61B	-66.632	-82.889	-45.464	-207.747	-2.662	-86.825	258.233	40.078
SNRPG	140.011	49.981	128.995	79.288	43.208	122.802	15.821	53.353	54.661	270.52	305.054	124.897								SNRPG	11.016	-79.014	36.08	-79.594	-38.84	-1.308	145.623	180.157
PGK1	366.629	142.331	323.665	311.978	195.112	176.197	412.605	154.811	280.256	269.493	411	480.897								PGK1	42.964	-181.334	116.866	18.915	132.349	-125.445	-211.404	-69.897
POLR2G	52.766	71.313	62.652	42.17	55.125	179.107	142.376	89.965	57.809	269.083	38.871	193.054								POLR2G	-9.886	8.661	-12.955	-123.982	84.567	32.156	76.029	-154.183
SCD	82.339	31.535	69.12	166.485	124.236	296.812	36.434	43.098	101.12	266.396	84.595	232.141								SCD	13.219	-37.585	42.249	-172.576	-64.686	-58.022	34.255	-147.546
HM13	140.123	174.749	151.893	283.916	335.302	105.377	182.733	197.064	180.628	265.82	341.257	99.783								HM13	-11.77	22.856	-51.386	229.925	2.105	16.436	166.037	241.474
MYH9	136.155	177.327	204.522	241.42	127.12	192.802	282.056	111.668	140.405	265.553	149.844	102.628								MYH9	-68.367	-27.195	114.3	-65.682	141.651	-28.737	162.925	47.216
MTRNR2L10	20.037	88.743	89.767	271.568	167.805	251.957	223.16	84.588	40.581	264.51	29.023	281.883								MTRNR2L10	-69.73	-1.024	103.763	-84.152	182.579	44.007	-17.373	-252.86
HIST1H2BD	67.881	38.022	80.133	117.572	105.673	82.109	74.047	145.914	26.767	263.781	104.863	232.263								HIST1H2BD	-12.252	-42.111	11.899	23.564	47.28	119.147	31.518	-127.4
EIF4G2	265.611	243.792	344.851	392.626	169.531	537.344	514.982	188.003	276.202	263.595	174.667	310.543								EIF4G2	-79.24	-101.059	223.095	-367.813	238.78	-88.199	-46.948	-135.876
SRSF5	144.722	70.167	170.143	211.842	144.103	128.104	176.868	103.887	111.127	262.988	119.471	234.662								SRSF5	-25.421	-99.976	67.739	15.999	65.741	-7.24	28.326	-115.191
ATP5D	66.387	51.088	31.604	53.663	40.579	145.342	31.053	35.617	42.352	260.141	19.883	0.007								ATP5D	34.783	19.484	13.084	-104.763	-11.299	-6.735	260.134	19.876
RPN2	140.647	92.255	112.544	217.175	179.567	283.112	218.85	159.245	118.168	258.403	172.027	94.833								RPN2	28.103	-20.289	37.608	-103.545	100.682	41.077	163.57	77.194
SPAG7	92.331	94.898	85.729	97.566	0.658	118.701	204.124	127.882	15.735	256.087	15.181	0.007								SPAG7	6.602	9.169	96.908	-118.043	188.389	112.147	256.08	15.174
CSDE1	223.735	205.732	293.305	356.632	75.955	247.622	238.848	67.883	264.741	255.123	73.068	255.194								CSDE1	-69.57	-87.573	280.677	-171.667	-25.893	-196.858	-0.071	-182.126
CHCHD2	151.732	436.713	182.597	151.578	222.099	325.23	208.725	184.786	129.395	254.477	256.878	79.306								CHCHD2	-30.865	254.116	-70.521	-103.131	79.33	55.391	175.171	177.572
HAVCR2	143.217	182.86	132.787	232.402	258.816	178.819	147.87	149.201	98.369	252.714	278.838	244.559								HAVCR2	10.43	50.073	-26.414	79.997	49.501	50.832	8.155	34.279
TIMP2	155.013	98.589	172.816	294.536	321.033	347.148	176.461	279.654	187.486	252.688	225.247	233.82								TIMP2	-17.803	-74.227	-26.497	-26.115	-11.025	92.168	18.868	-8.573
FABP5	762.634	559.478	656.624	430.537	408.817	419.074	675.729	711.534	869.543	252.688	580.533	614.022								FABP5	106.01	-97.146	21.72	-10.257	-193.814	-158.009	-361.334	-33.489
HIST1H2AG	59.292	17.757	41.741	183.095	31.359	117.794	255.734	229.609	16.609	250.529	249.963	292.023								HIST1H2AG	17.551	-23.984	151.736	-86.435	239.125	213	-41.494	-42.06
IFNGR1	409.497	255.481	372.282	173.428	263.848	172.172	434.44	327.565	495.912	249.16	148.129	281.331								IFNGR1	37.215	-116.801	-90.42	91.676	-61.472	-168.347	-32.171	-133.202
PILRA	279.81	188.732	225.112	132.16	136.06	55.794	137.218	324.087	373.353	247.34	156.869	28.421								PILRA	54.698	-36.38	-3.9	80.266	-236.135	-49.266	218.919	128.448
NDUFA3	72.004	74.939	114.772	78.934	190.495	583.054	43.685	165.444	235.984	247.165	467.526	522.39								NDUFA3	-42.768	-39.833	-111.561	-392.559	-192.299	-70.54	-275.225	-54.864
ATP5L	302.731	247.835	317.78	214.335	167.647	157.509	316.825	255.337	249.741	245.831	420.775	284.473								ATP5L	-15.049	-69.945	46.688	10.138	67.084	5.596	-38.642	136.302
RPS5	372.254	960.652	330.895	170.685	387.014	297.603	189.057	997.382	202.592	244.904	423.797	831.069								RPS5	41.359	629.757	-216.329	89.411	-13.535	794.79	-586.165	-407.272
NDUFS4	347.942	177.66	296.319	313.278	320.271	390.288	170.902	272.469	96.447	244.484	376.705	817.618								NDUFS4	51.623	-118.659	-6.993	-70.017	74.455	176.022	-573.134	-440.913
UQCR11	375.436	399.084	313.54	309.556	344.554	255.51	207.83	512.866	234.503	243.956	751.256	215.179								UQCR11	61.896	85.544	-34.998	89.044	-26.673	278.363	28.777	536.077
P4HB	195.983	207.52	188.204	192.818	289.941	106.188	139.028	313.184	232.766	242.606	360.5	189.429								P4HB	7.779	19.316	-97.123	183.753	-93.738	80.418	53.177	171.071
CALM3	142.887	212.36	153.086	169.267	213.362	125.511	80.539	187.038	198.815	242.436	178.464	154.187								CALM3	-10.199	59.274	-44.095	87.851	-118.276	-11.777	88.249	24.277
RPL15	249.405	119.218	223.417	135.613	124.337	122.476	219.923	104.458	167.952	240.762	127.467	380.868								RPL15	25.988	-104.199	11.276	1.861	51.971	-63.494	-140.106	-253.401
GABARAPL2	168.247	66.188	238.103	67.516	150.895	50.955	93.51	247.717	163.441	239.326	221.643	0.007								GABARAPL2	-69.856	-171.915	-83.379	99.94	-69.931	84.276	239.319	221.636
ACTN1	72.015	65.582	81.42	284.955	154.791	103.041	143.923	147.525	66.755	238.971	244.603	141.042								ACTN1	-9.405	-15.838	130.164	51.75	77.168	80.77	97.929	103.561
ADAMDEC1	195.28	102.738	110.491	180.284	156.513	208.641	95.58	86.587	111.281	238.74	112.441	118.366								ADAMDEC1	84.789	-7.753	23.771	-52.128	-15.701	-24.694	120.374	-5.925
HIST1H2AL	9.128	65.85	102.528	366.102	25.675	76.274	350.325	2.967	33.436	237.874	72.233	676.14								HIST1H2AL	-93.4	-36.678	340.427	-50.599	316.889	-30.469	-438.266	-603.907
ATP6V1H	90.468	122.254	88.214	164.449	162.118	169.612	32.51	29.236	105.767	237.532	387.012	301.142								ATP6V1H	2.254	34.04	2.331	-7.494	-73.257	-76.531	-63.61	85.87
SCARB2	153.094	171.979	145.821	188.112	250.954	316.854	124.75	135.381	126.781	237.151	316.193	112.565								SCARB2	7.273	26.158	-62.842	-65.9	-2.031	8.6	124.586	203.628
TUBA1A	589.466	512.367	446.484	233.288	177.175	223.398	401.796	296.237	452.14	236.248	296.946	275.546								TUBA1A	142.982	65.883	56.113	-46.223	-50.344	-155.903	-39.298	21.4
CD36	182.12	63.056	158.646	288.581	379.233	250.575	147.265	107.058	214.128	235.21	166.522	260.714								CD36	23.474	-95.59	-90.652	128.658	-66.863	-107.07	-25.504	-94.192
GSTK1	85.633	52.721	93.254	36.464	168.565	60.447	217.404	168.88	32.953	234.833	88.843	0.007								GSTK1	-7.621	-40.533	-132.101	108.118	184.451	135.927	234.826	88.836
HSPA5	64.714	114.154	96.51	260.052	240.489	268.16	199.351	129.259	168.339	234.679	162.479	175.47								HSPA5	-31.796	17.644	19.563	-27.671	31.012	-39.08	59.209	-12.991
ARPC1B	462.255	651.377	449.282	191.537	187.645	287.865	412.906	652.723	386.626	231.92	302.795	385.473								ARPC1B	12.973	202.095	3.892	-100.22	26.28	266.097	-153.553	-82.678
RAN	99.419	66.052	148.426	131.066	244.56	109.545	252.265	79.194	160.407	231.472	231.93	172.673								RAN	-49.007	-82.374	-113.494	135.015	91.858	-81.213	58.799	59.257
C15orf48	252.635	125.265	314.79	375.753	28.304	224.56	213.054	105.352	257.334	231.229	307.256	371.137								C15orf48	-62.155	-189.525	347.449	-196.256	-44.28	-151.982	-139.908	-63.881
PCMT1	96.255	46.476	63.44	123.66	45.429	217.298	65.898	25.62	80.846	231.158	81.135	215.127								PCMT1	32.815	-16.964	78.231	-171.869	-14.948	-55.226	16.031	-133.992
ENG	122.519	165.345	133.421	112.043	202.021	105.225	150.619	331.95	126.574	230.384	128.972	178.295								ENG	-10.902	31.924	-89.978	96.796	24.045	205.376	52.089	-49.323
RPL35A	359.35	568.888	469.057	508.37	264.209	406.806	309.213	107.117	440.509	230.262	278.82	162.051								RPL35A	-109.707	99.831	244.161	-142.597	-131.296	-333.392	68.211	116.769
ALCAM	139.264	237.058	139.561	228.242	247.509	355.722	116.595	135.182	198.295	229.338	184.974	297.972								ALCAM	-0.297	97.497	-19.267	-108.213	-81.7	-63.113	-68.634	-112.998
GPX1	404.688	1018.14	463.648	155.396	358.091	145.217	320.433	608.231	382.141	227.666	913.735	373.147								GPX1	-58.96	554.497	-202.695	212.874	-61.708	226.09	-145.481	540.588
PLAUR	454.989	325.957	491.771	523.534	300.687	449.473	329.797	466.342	380.595	226.61	432.338	51.611								PLAUR	-36.782	-165.814	222.847	-148.786	-50.798	85.747	174.999	380.727
USMG5	225.401	48.752	154.85	397.296	288.296	53.902	270.824	153.474	212.802	226.304	239.163	0.007								USMG5	70.551	-106.098	109	234.394	58.022	-59.328	226.297	239.156
UQCRC2	83.52	95.084	90.31	115.088	175.977	73.979	65.754	87.466	48.421	225.526	68.447	193.054								UQCRC2	-6.79	4.774	-60.889	101.998	17.333	39.045	32.472	-124.607
ARL6IP1	174.898	104.481	187.596	193.577	137.329	83.01	161.123	69.599	259.021	225.44	106.217	130.055								ARL6IP1	-12.698	-83.115	56.248	54.319	-97.898	-189.422	95.385	-23.838
SGK1	90.056	57.862	132.823	182.499	206.482	148.293	146.448	93.852	103.088	225.336	107.442	390.856								SGK1	-42.767	-74.961	-23.983	58.189	43.36	-9.236	-165.52	-283.414
MSN	141.569	139.212	188.378	301.542	169.505	100.423	251.137	140.148	148.651	223.251	183.502	105.825								MSN	-46.809	-49.166	132.037	69.082	102.486	-8.503	117.426	77.677
LAMP1	185.403	294.179	194.367	186.439	547.475	159.099	236.374	391.435	315.54	222.632	397.081	142.077								LAMP1	-8.964	99.812	-361.036	388.376	-79.166	75.895	80.555	255.004
CANX	142.872	98.193	169.019	385.408	295.518	254.638	157.583	107.547	174.089	222.34	110.241	321.164								CANX	-26.147	-70.826	89.89	40.88	-16.506	-66.542	-98.824	-210.923
CCL2	19.88	0.007	49.199	155.117	44.543	20.305	2.429	13.032	3.313	220.656	141.645	0.007								CCL2	-29.319	-49.192	110.574	24.238	-0.884	9.719	220.649	141.638
RPL7A	216.358	357.685	237.809	104.103	204.18	307.588	109.366	53.271	290.419	220.289	95.364	86.744								RPL7A	-21.451	119.876	-100.077	-103.408	-181.053	-237.148	133.545	8.62
GLUL	378.959	271.136	427.094	121.621	219.429	234.489	411.332	559.903	349.721	217.698	138.032	134.074								GLUL	-48.135	-155.958	-97.808	-15.06	61.611	210.182	83.624	3.958
CLTC	154.629	88.855	167.726	199.309	199.733	278.616	215.293	138.384	202.945	217.225	95.754	126.226								CLTC	-13.097	-78.871	-0.424	-78.883	12.348	-64.561	90.999	-30.472
TCEB2	152.953	356.088	176.34	454.426	188.854	201.804	261.018	227.766	174.613	216.555	314.846	13.962								TCEB2	-23.387	179.748	265.572	-12.95	86.405	53.153	202.593	300.884
RPL23A	99.127	154.976	121.761	128.873	145.628	117.592	213.822	43.127	138.136	215.484	104.999	310.956								RPL23A	-22.634	33.215	-16.755	28.036	75.686	-95.009	-95.472	-205.957
CCT2	47.358	54.65	74.226	109.78	65.39	79.548	50.267	35.148	43.9	214.769	20.27	195.711								CCT2	-26.868	-19.576	44.39	-14.158	6.367	-8.752	19.058	-175.441
SCPEP1	51.901	133.264	63.639	40.797	254.742	22.899	13.103	174.071	64.42	214.097	23.393	244.617								SCPEP1	-11.738	69.625	-213.945	231.843	-51.317	109.651	-30.52	-221.224
HIST1H2BH	4.157	0.007	73.366	166.099	178.714	130.359	306.082	124.681	0.007	213.499	176.405	312.611								HIST1H2BH	-69.209	-73.359	-12.615	48.355	306.075	124.674	-99.112	-136.206
RPL36AL	356.905	134.097	301.309	502.117	226.363	369.011	381.531	352.843	533.251	213.42	286.836	99.572								RPL36AL	55.596	-167.212	275.754	-142.648	-151.72	-180.408	113.848	187.264
HNRNPH1	54.987	29.325	79.35	154.879	127.625	132.39	180.128	47.999	91.275	212.948	13.822	86.353								HNRNPH1	-24.363	-50.025	27.254	-4.765	88.853	-43.276	126.595	-72.531
SUMO2	144.414	87.1	177.716	201.57	170.469	313.624	221.021	149.104	148.197	212.63	281.884	223.391								SUMO2	-33.302	-90.616	31.101	-143.155	72.824	0.907	-10.761	58.493
RPL34	175.601	312.576	322.512	258.631	114.051	262.763	289.895	296.041	267.649	211.734	218.305	227.559								RPL34	-146.911	-9.936	144.58	-148.712	22.246	28.392	-15.825	-9.254
RPS15	342.672	233.143	330.081	91.397	290.088	79.786	330.638	388.661	221.965	210.548	511.481	1146.22								RPS15	12.591	-96.938	-198.691	210.302	108.673	166.696	-935.668	-634.735
SDHB	70.918	0.007	89.324	52.296	116.974	170.533	122.29	3.628	109.756	207.984	263.774	54.5								SDHB	-18.406	-89.317	-64.678	-53.559	12.534	-106.128	153.484	209.274
RPS16	704.125	642.636	746.497	307.629	461.827	509.605	397.359	596.243	432.977	206.847	432.963	566.096								RPS16	-42.372	-103.861	-154.198	-47.778	-35.618	163.266	-359.249	-133.133
GLA	153.949	171.492	102.616	146.237	256.806	133.3	41.058	194.712	32.081	206.823	212.484	86.098								GLA	51.333	68.876	-110.569	123.506	8.977	162.631	120.725	126.386
CTNNB1	390.189	239.959	388.355	173.069	150.8	141.183	570.82	444.274	366.7	206.023	147.488	104.677								CTNNB1	1.834	-148.396	22.269	9.617	204.12	77.574	101.346	42.811
GADD45GIP1	92.944	121.689	59.441	73.244	26.98	25.628	109.687	40.207	17.886	205.989	270.677	134.126								GADD45GIP1	33.503	62.248	46.264	1.352	91.801	22.321	71.863	136.551
TUBA1C	451.601	308.899	376.304	198.867	205.229	274.204	584.587	314.268	333.934	205.538	185.815	77.458								TUBA1C	75.297	-67.405	-6.362	-68.975	250.653	-19.666	128.08	108.357
ATP5J2	245.594	328.037	351.182	381.034	421.96	164.364	81.698	79.133	230.857	203.498	318.601	82.781								ATP5J2	-105.588	-23.145	-40.926	257.596	-149.159	-151.724	120.717	235.82
PTPRC	206.328	140.727	232.53	200.812	195.818	170.682	201.863	95.744	249.762	203.104	54.697	212.175								PTPRC	-26.202	-91.803	4.994	25.136	-47.899	-154.018	-9.071	-157.478
NDUFB5	121.61	111.577	131.98	154.538	186.27	107.561	49.894	33.164	100.298	201.042	137.252	89.113								NDUFB5	-10.37	-20.403	-31.732	78.709	-50.404	-67.134	111.929	48.139
PSMA7	155.53	259.199	244.457	255.086	208.414	343.16	203.621	95.936	77.742	200.968	197.381	43.493								PSMA7	-88.927	14.742	46.672	-134.746	125.879	18.194	157.475	153.888
NDUFV2	178.559	183.036	195.577	83.812	124.414	285.014	22.498	290.886	124.067	200.36	334.628	272.206								NDUFV2	-17.018	-12.541	-40.602	-160.6	-101.569	166.819	-71.846	62.422
CAPZB	134.805	69.897	148.945	79.328	69.846	53.717	124.853	197.759	104.723	199.639	183.62	141.322								CAPZB	-14.14	-79.048	9.482	16.129	20.13	93.036	58.317	42.298
TPI1	210.885	143.548	232.981	157.415	179.406	72.429	167.774	344.647	164.54	199.614	188.932	65.709								TPI1	-22.096	-89.433	-21.991	106.977	3.234	180.107	133.905	123.223
RPS24	106.746	287.641	132.436	323.208	258.69	767.372	178.404	187.109	567.162	198.949	233.732	353.271								RPS24	-25.69	155.205	64.518	-508.682	-388.758	-380.053	-154.322	-119.539
CAPG	481.224	530.733	454.406	542.593	707.399	399.441	333.897	557.757	356.552	198.445	653.363	631.797								CAPG	26.818	76.327	-164.806	307.958	-22.655	201.205	-433.352	21.566
ATP6V0E1	394.865	177.958	385.66	175.079	336.412	118.239	181.524	161.263	345.568	198.405	372.085	12.214								ATP6V0E1	9.205	-207.702	-161.333	218.173	-164.044	-184.305	186.191	359.871
IGF2R	105.268	160.008	100.816	192.832	175.217	160.361	69.745	138.816	89.708	198.372	107.676	166.881								IGF2R	4.452	59.192	17.615	14.856	-19.963	49.108	31.491	-59.205
RPL29	218.237	229.021	208.007	234.883	247.169	200.071	236.91	214.686	261.225	198.167	327.691	309.997								RPL29	10.23	21.014	-12.286	47.098	-24.315	-46.539	-111.83	17.694
GSTO1	805.022	754.091	841.045	345.661	464.865	195.931	405.296	639.658	665.283	196.969	719.76	545.36								GSTO1	-36.023	-86.954	-119.204	268.934	-259.987	-25.625	-348.391	174.4
CSNK2B	72.679	66.665	71.783	76.651	27.702	1.927	111.342	128.626	75.927	196.883	63.986	7.962								CSNK2B	0.896	-5.118	48.949	25.775	35.415	52.699	188.921	56.024
GAL	91.476	88.544	91.559	209.015	287.064	186.673	77.171	133.323	66.791	196.786	272.32	0.007								GAL	-0.083	-3.015	-78.049	100.391	10.38	66.532	196.779	272.313
NDUFA12	82.959	272.513	106.768	302.71	190.916	164.346	109.224	13.022	183.834	196.709	451.787	0.007								NDUFA12	-23.809	165.745	111.794	26.57	-74.61	-170.812	196.702	451.78
NR1H3	101.426	96.718	115.718	114.887	314.984	146.54	69.597	106.59	87.235	196.331	317.931	102.257								NR1H3	-14.292	-19	-200.097	168.444	-17.638	19.355	94.074	215.674
SF3B14	153.517	63.081	193.63	45.779	77.337	219.801	234.795	34.364	128.197	195.445	277.042	2.329								SF3B14	-40.113	-130.549	-31.558	-142.464	106.598	-93.833	193.116	274.713
HIST1H2BN	11.803	19.694	45.244	157.22	55.333	217.748	186.394	21.74	33.158	194.87	40.956	111.963								HIST1H2BN	-33.441	-25.55	101.887	-162.415	153.236	-11.418	82.907	-71.007
PRNP	79.466	17.027	63.812	88.282	106.162	110.841	63.02	22.612	43.133	194.67	59.597	96.555								PRNP	15.654	-46.785	-17.88	-4.679	19.887	-20.521	98.115	-36.958
NDUFB3	87.65	61.158	90.754	478.167	95.427	42.91	53.893	229.95	169.821	194.333	22.28	85.187								NDUFB3	-3.104	-29.596	382.74	52.517	-115.928	60.129	109.146	-62.907
EIF1	291.577	185.058	339.895	117.565	175.052	177.777	335.471	265.009	395.155	194.29	216.559	135.4								EIF1	-48.318	-154.837	-57.487	-2.725	-59.684	-130.146	58.89	81.159
MIF	194.338	267.963	189.479	131.075	237.881	123.93	235.123	183.939	199.038	193.512	267.28	265.63								MIF	4.859	78.484	-106.806	113.951	36.085	-15.099	-72.118	1.65
CTSK	47.685	36.641	69.951	132.441	153.342	198.059	18.093	81.664	30.16	193.362	56.27	236.08								CTSK	-22.266	-33.31	-20.901	-44.717	-12.067	51.504	-42.718	-179.81
TMA7	152.621	224.412	163.26	250.934	254.502	86.812	163.075	105.412	208.118	192.477	140.54	356.753								TMA7	-10.639	61.152	-3.568	167.69	-45.043	-102.706	-164.276	-216.213
VCP	125.891	91.086	165.15	235.901	82.959	229.707	189.527	114.187	106.952	192.304	169.719	475.951								VCP	-39.259	-74.064	152.942	-146.748	82.575	7.235	-283.647	-306.232
ACP5	223.359	406.457	161.513	184.134	566.369	198.61	187.72	426.575	242.946	192.088	594.398	292.392								ACP5	61.846	244.944	-382.235	367.759	-55.226	183.629	-100.304	302.006
NACA	184.78	166.432	129.776	75.64	124.945	238.236	176.238	56.638	167.405	191.693	280.324	30.516								NACA	55.004	36.656	-49.305	-113.291	8.833	-110.767	161.177	249.808
LMAN2	83.343	199.107	97.478	79.474	152.663	83.609	61.572	228.349	54.855	191.04	256.351	156.803								LMAN2	-14.135	101.629	-73.189	69.054	6.717	173.494	34.237	99.548
ITGB1	369.041	287.285	345.489	232.787	259.625	245.497	298.412	294.905	404.027	189.685	184.611	274.855								ITGB1	23.552	-58.204	-26.838	14.128	-105.615	-109.122	-85.17	-90.244
SHFM1	118.584	22.196	303.572	336.659	75.546	128.701	268.521	50.402	183.526	188.71	139.184	194.682								SHFM1	-184.988	-281.376	261.113	-53.155	84.995	-133.124	-5.972	-55.498
SNX10	69.038	24.302	47.839	85.94	70.764	126.98	18.096	0.007	18.501	188.702	47.152	87.678								SNX10	21.199	-23.537	15.176	-56.216	-0.405	-18.494	101.024	-40.526
PRCP	72.914	21.074	94.892	172.109	138.601	118.654	65.022	66.022	104.827	187.665	209.774	47.066								PRCP	-21.978	-73.818	33.508	19.947	-39.805	-38.805	140.599	162.708
RPL14	104.09	224.423	72.426	72.075	173.941	92.989	44.058	92.747	113.188	187.176	157.732	6.067								RPL14	31.664	151.997	-101.866	80.952	-69.13	-20.441	181.109	151.665
SOD1	456.931	128.156	534.544	126.362	276.296	331.744	226.95	326.239	297.11	186.184	99.576	157.98								SOD1	-77.613	-406.388	-149.934	-55.448	-70.16	29.129	28.204	-58.404
CAP1	262.391	203.234	255.207	183.915	214.02	239.877	234.788	188.073	184.254	186.037	195.967	102.442								CAP1	7.184	-51.973	-30.105	-25.857	50.534	3.819	83.595	93.525
ARL6IP5	270.871	135.052	284.836	286.808	86.062	169.483	276.154	199.208	256.335	185.787	172.832	145.961								ARL6IP5	-13.965	-149.784	200.746	-83.421	19.819	-57.127	39.826	26.871
TMED9	232.029	327.977	264.522	237.069	367.074	279.716	238.127	581.851	97.047	184.913	763.784	481.505								TMED9	-32.493	63.455	-130.005	87.358	141.08	484.804	-296.592	282.279
ITGAX	136.139	102.003	68.811	175.515	232.137	137.205	117.25	197.174	104.29	184.534	170.241	139.99								ITGAX	67.328	33.192	-56.622	94.932	12.96	92.884	44.544	30.251
NME2	295.519	208.388	369.573	405.161	557.107	279.129	371.674	251.95	232.363	184.369	717.047	164.235								NME2	-74.054	-161.185	-151.946	277.978	139.311	19.587	20.134	552.812
PDIA6	80.666	57.955	73.234	106.362	192.211	109.918	17.991	90.144	88.065	184.341	181.199	128.817								PDIA6	7.432	-15.279	-85.849	82.293	-70.074	2.079	55.524	52.382
ATP1A1	86.576	126.432	102.417	142.31	181.209	131.543	68.071	62.622	117.402	184.076	179.802	155.94								ATP1A1	-15.841	24.015	-38.899	49.666	-49.331	-54.78	28.136	23.862
IL4I1	43.343	90.985	73.451	90.956	102.849	52.978	60.713	49.636	26.451	183.839	84.968	367.774								IL4I1	-30.108	17.534	-11.893	49.871	34.262	23.185	-183.935	-282.806
UQCRHL	74.585	156.146	114.157	109.343	72.568	107.017	11.836	18.143	49.196	183.715	55.215	0.007								UQCRHL	-39.572	41.989	36.775	-34.449	-37.36	-31.053	183.708	55.208
NCL	33.439	112.284	90.244	149.935	163.288	209.908	150.33	18.99	143.687	183.678	51.543	63.437								NCL	-56.805	22.04	-13.353	-46.62	6.643	-124.697	120.241	-11.894
PLBD1	201.556	184.224	133.025	258.052	159.825	251.339	61.681	121.257	209.775	183.668	230.636	83.637								PLBD1	68.531	51.199	98.227	-91.514	-148.094	-88.518	100.031	146.999
ATP1B3	94.656	11.93	118.809	159.527	199.201	145.976	95.239	182.114	175.644	183.629	235.888	11.627								ATP1B3	-24.153	-106.879	-39.674	53.225	-80.405	6.47	172.002	224.261
YWHAH	201.981	130.693	236.875	189.472	67.699	50.893	374.933	229.428	249.564	183.448	85.205	130.174								YWHAH	-34.894	-106.182	121.773	16.806	125.369	-20.136	53.274	-44.969
C19orf53	90.687	12.147	145.364	140.602	156.79	97.888	32.989	36.777	94.073	183.397	118.14	0.007								C19orf53	-54.677	-133.217	-16.188	58.902	-61.084	-57.296	183.39	118.133
HIST1H2AK	5.486	0.007	42.108	147.067	0.007	2.362	170.071	0.007	2.697	183.165	12.301	163.928								HIST1H2AK	-36.622	-42.101	147.06	-2.355	167.374	-2.69	19.237	-151.627
STIP1	73.787	119.177	67.78	195.469	245.928	214.389	101.473	103.927	29.845	182.696	207.607	299.067								STIP1	6.007	51.397	-50.459	31.539	71.628	74.082	-116.371	-91.46
HIST1H2AH	2.623	0.007	25.537	58.093	182.996	31.619	136.169	28.991	24.934	181.905	232.33	851.042								HIST1H2AH	-22.914	-25.53	-124.903	151.377	111.235	4.057	-669.137	-618.712
CCT4	81.115	44.154	67.778	100.799	91.23	42.922	84.036	32.09	71.479	181.51	144.95	85.751								CCT4	13.337	-23.624	9.569	48.308	12.557	-39.389	95.759	59.199
MGST1	110.572	57.487	43.401	282.748	195.608	202.492	49.778	34.814	132.473	180.714	61.372	429.003								MGST1	67.171	14.086	87.14	-6.884	-82.695	-97.659	-248.289	-367.631
RPS13	484.226	359.394	456.358	291.909	521.985	776.238	466.019	366.406	328.343	180.714	481.327	329.213								RPS13	27.868	-96.964	-230.076	-254.253	137.676	38.063	-148.499	152.114
LSP1	192.36	549.095	229.96	189.988	434.932	296.677	172.942	461.261	282.601	180.246	509.543	140.546								LSP1	-37.6	319.135	-244.944	138.255	-109.659	178.66	39.7	368.997
CHMP2A	163.31	86.15	144.38	202.098	161.514	146.661	200.576	191.624	116.207	179.458	200.193	93.902								CHMP2A	18.93	-58.23	40.584	14.853	84.369	75.417	85.556	106.291
MTRNR2L1	40.249	280.068	43.142	140.919	260.201	204.69	84.826	174.867	72.605	179.223	31.839	169.726								MTRNR2L1	-2.893	236.926	-119.282	55.511	12.221	102.262	9.497	-137.887
EEF1G	211.348	281.727	209.8	121.44	188.308	134.907	279.175	190.4	267.279	179.097	171.992	9.339								EEF1G	1.548	71.927	-66.868	53.401	11.896	-76.879	169.758	162.653
ESD	39.168	28.595	68.963	92.534	22.649	202.343	131.003	10.822	63.838	178.847	62.211	255.458								ESD	-29.795	-40.368	69.885	-179.694	67.165	-53.016	-76.611	-193.247
SERF2	370.771	456.993	408.31	165.829	160.852	49.937	227.911	396.575	375.46	178.817	242.787	328.143								SERF2	-37.539	48.683	4.977	110.915	-147.549	21.115	-149.326	-85.356
PEA15	181.126	300.848	154.463	110.791	98.614	135.955	73.32	188.638	264.649	178.152	58.439	299.597								PEA15	26.663	146.385	12.177	-37.341	-191.329	-76.011	-121.445	-241.158
NCKAP1L	130.237	90.858	125.117	85.376	106.121	126.407	179.226	120.354	130.77	178.138	73.762	60.877								NCKAP1L	5.12	-34.259	-20.745	-20.286	48.456	-10.416	117.261	12.885
LDHB	113.971	82.801	150.845	159.818	176.333	347.974	107.716	118.82	141.233	178.087	265.446	175.47								LDHB	-36.874	-68.044	-16.515	-171.641	-33.517	-22.413	2.617	89.976
MRPL20	34.227	196.037	30.076	89.417	42.006	31.667	3.229	235.804	77.355	177.596	78.956	161.42								MRPL20	4.151	165.961	47.411	10.339	-74.126	158.449	16.176	-82.464
MGST3	135.24	90.232	217.711	86.168	242.534	83.673	140.734	197.372	210.726	177.071	189.043	215.117								MGST3	-82.471	-127.479	-156.366	158.861	-69.992	-13.354	-38.046	-26.074
EVL	53.159	9.314	50.526	158.883	167.249	224.92	37.248	29.524	58.64	176.808	199.864	112.514								EVL	2.633	-41.212	-8.366	-57.671	-21.392	-29.116	64.294	87.35
SERPINA1	30.597	15.028	29.974	55.793	60.812	92.643	62.772	39.663	20.111	176.728	81.204	17.573								SERPINA1	0.623	-14.946	-5.019	-31.831	42.661	19.552	159.155	63.631
DAD1	144.108	47.576	180.975	318.609	228.128	116.893	30.018	260.085	198.768	176.676	314.573	587.304								DAD1	-36.867	-133.399	90.481	111.235	-168.75	61.317	-410.628	-272.731
PDIA3	51.813	23.888	81.833	152.653	68.8	171.094	95.019	19.634	78.134	176.674	142.198	55.261								PDIA3	-30.02	-57.945	83.853	-102.294	16.885	-58.5	121.413	86.937
SLC43A3	51.179	96.502	49.291	104.251	146.566	217.645	90.567	65.023	41.046	176.539	144.624	80.398								SLC43A3	1.888	47.211	-42.315	-71.079	49.521	23.977	96.141	64.226
RNASE1	613.485	569.627	591.708	111.603	514.659	176.652	868.185	1014.91	743.467	176.335	695.435	20.549								RNASE1	21.777	-22.081	-403.056	338.007	124.718	271.439	155.786	674.886
TUBB	354.759	201.78	338.321	280.887	235.474	101.774	312.738	299.412	348.704	175.908	309.987	311.867								TUBB	16.438	-136.541	45.413	133.7	-35.966	-49.292	-135.959	-1.88
NACA2	105.864	223.94	78.534	74.488	56.235	80.416	77.973	32.598	47.801	174.656	12.86	132.906								NACA2	27.33	145.406	18.253	-24.181	30.172	-15.203	41.75	-120.046
RPLP0	548.066	423.25	365.912	228.046	169.22	147.982	397.986	360.749	296.753	174.337	313.132	142.041								RPLP0	182.154	57.338	58.826	21.238	101.233	63.996	32.296	171.091
SYNCRIP	48.607	40.787	49.085	153.23	56.795	129.869	138.315	50.505	26.096	174.143	40.086	87.941								SYNCRIP	-0.478	-8.298	96.435	-73.074	112.219	24.409	86.202	-47.855
PDIA4	19.19	28.39	58.595	256.958	137.46	115.645	66.098	37.23	34.941	174.133	29.64	126.813								PDIA4	-39.405	-30.205	119.498	21.815	31.157	2.289	47.32	-97.173
C1QA	35.396	22.147	69.703	66.97	156.45	212.713	41.425	67.31	94.538	174.131	126.254	143.894								C1QA	-34.307	-47.556	-89.48	-56.263	-53.113	-27.228	30.237	-17.64
TOMM5	149.912	138.557	138.94	179.032	165.127	66.777	54.822	104.206	59.815	173.813	150.038	69.248								TOMM5	10.972	-0.383	13.905	98.35	-4.993	44.391	104.565	80.79
CSF1R	180.022	136.03	134.36	96.825	137.975	88.301	142.588	222.899	136.976	173.219	172.932	171.397								CSF1R	45.662	1.67	-41.15	49.674	5.612	85.923	1.822	1.535
HCLS1	87.516	98.954	106.896	38.34	65.992	201.982	37.587	174.221	126.935	172.152	66.797	30.909								HCLS1	-19.38	-7.942	-27.652	-135.99	-89.348	47.286	141.243	35.888
NDUFB6	77.26	84.271	144.301	222.545	36.662	80.697	22.372	0.007	40.009	171.35	22.613	150.146								NDUFB6	-67.041	-60.03	185.883	-44.035	-17.637	-40.002	21.204	-127.533
M6PR	50.888	30.83	56.883	104.23	106.176	56.358	40.144	44.214	49.115	171.084	130.621	45.842								M6PR	-5.995	-26.053	-1.946	49.818	-8.971	-4.901	125.242	84.779
CORO1C	104.334	94.842	127.874	248.5	172.386	104.226	92.936	89.193	123.981	171.046	112.547	21.606								CORO1C	-23.54	-33.032	76.114	68.16	-31.045	-34.788	149.44	90.941
ENO1	294.404	326.931	313.83	356.813	411.735	113.524	293.022	385.012	210.844	170.923	518.813	327.578								ENO1	-19.426	13.101	-54.922	298.211	82.178	174.168	-156.655	191.235
WDR1	137.707	175.843	117.695	80.95	147.254	43.895	139.217	152.179	80.659	170.64	177.327	176.704								WDR1	20.012	58.148	-66.304	103.359	58.558	71.52	-6.064	0.623
CLEC7A	112.365	37.492	123.535	61.552	90.027	7.494	61.481	64.977	142.221	170.509	97.59	2.186								CLEC7A	-11.17	-86.043	-28.475	82.533	-80.74	-77.244	168.323	95.404
ARPC5	218.605	271.89	232.367	124.352	301.127	72.544	227.258	116.568	151.794	170.477	126.404	89.706								ARPC5	-13.762	39.523	-176.775	228.583	75.464	-35.226	80.771	36.698
LAMTOR1	64.858	56.252	52.893	19.958	13.246	11.978	30.091	75.696	98.215	170.414	49.192	15.228								LAMTOR1	11.965	3.359	6.712	1.268	-68.124	-22.519	155.186	33.964
EIF4A1	170.891	137.8	208.908	282.9	271.156	241.341	185.62	198.359	188.16	170.329	277.336	379.417								EIF4A1	-38.017	-71.108	11.744	29.815	-2.54	10.199	-209.088	-102.081
IL2RG	145.763	80.703	182.629	191.743	251.269	301.678	64.045	224.531	186.289	169.002	175.207	86.61								IL2RG	-36.866	-101.926	-59.526	-50.409	-122.244	38.242	82.392	88.597
PCBP1	151.912	121.203	182.12	187.298	110.673	112.293	194.301	74.063	225.082	168.415	106.638	70.75								PCBP1	-30.208	-60.917	76.625	-1.62	-30.781	-151.019	97.665	35.888
SLC29A3	29.221	32.442	43.323	83.986	116.052	175.358	13.77	49.379	21.328	168.235	172	79.042								SLC29A3	-14.102	-10.881	-32.066	-59.306	-7.558	28.051	89.193	92.958
C19orf10	46.344	0.007	69.224	47.576	33.77	234.629	111.655	169.829	21.248	168.043	257.071	112.746								C19orf10	-22.88	-69.217	13.806	-200.859	90.407	148.581	55.297	144.325
GPC4	53.002	23.214	48.719	177.399	223.045	188.366	42.618	57.445	95.539	167.964	196.912	147.925								GPC4	4.283	-25.505	-45.646	34.679	-52.921	-38.094	20.039	48.987
UBA52	145.388	443.349	189.011	248.504	76.262	159.022	132.359	178.089	112.581	167.737	135.871	502.212								UBA52	-43.623	254.338	172.242	-82.76	19.778	65.508	-334.475	-366.341
ALOX5AP	132.035	185.444	89.689	102.997	59.929	38.561	91.37	109.278	128.266	166.323	92.283	13.78								ALOX5AP	42.346	95.755	43.068	21.368	-36.896	-18.988	152.543	78.503
ATP13A3	125.346	96.586	127.416	143.03	106.922	118.864	113.246	61.044	124.107	165.945	60.14	71.174								ATP13A3	-2.07	-30.83	36.108	-11.942	-10.861	-63.063	94.771	-11.034
UQCRB	135.945	38.37	317.48	150.222	73.12	90.546	29.067	73.05	299.235	165.614	30.785	40.393								UQCRB	-181.535	-279.11	77.102	-17.426	-270.168	-226.185	125.221	-9.608
BST2	83.711	58.576	122.86	207.827	192.264	105.541	105.341	65.686	94.562	165.37	415.069	10.572								BST2	-39.149	-64.284	15.563	86.723	10.779	-28.876	154.798	404.497
RPL4	148.165	256.201	140.32	226.57	233.495	155.297	188.754	166.444	210.939	165.291	242.469	384.996								RPL4	7.845	115.881	-6.925	78.198	-22.185	-44.495	-219.705	-142.527
HIST1H2BJ	6.296	9.192	58.931	489.203	119.537	92.597	158.864	52.183	33.532	165.062	14.704	220.226								HIST1H2BJ	-52.635	-49.739	369.666	26.94	125.332	18.651	-55.164	-205.522
EEF1A1	338.961	225.979	386.61	184.252	194.642	170.434	204.368	186.218	332.776	164.706	152.654	161.034								EEF1A1	-47.649	-160.631	-10.39	24.208	-128.408	-146.558	3.672	-8.38
EEF2	372.801	290.512	329.716	216.083	272.43	256.617	449.945	372.237	345.591	164.185	308.624	388.871								EEF2	43.085	-39.204	-56.347	15.813	104.354	26.646	-224.686	-80.247
TLN1	188.805	278.157	203.72	155.541	122.487	142.456	277.742	225.024	210.895	163.491	145.036	58.442								TLN1	-14.915	74.437	33.054	-19.969	66.847	14.129	105.049	86.594
TIMM10	17.224	59.039	50.468	26.184	61.085	264.328	28.343	233.788	7.363	163.473	86.049	189.13								TIMM10	-33.244	8.571	-34.901	-203.243	20.98	226.425	-25.657	-103.081
ATP5J	79.45	0.007	77.281	119.151	98.59	141.658	90.547	30.421	92.859	162.969	45.842	172.211								ATP5J	2.169	-77.274	20.561	-43.068	-2.312	-62.438	-9.242	-126.369
SPARC	92.583	118.848	139.888	268.735	200.299	138.589	268.851	172.85	147.452	162.933	222.233	252.056								SPARC	-47.305	-21.04	68.436	61.71	121.399	25.398	-89.123	-29.823
SQRDL	146.155	99.332	163.689	105.729	138.213	186.232	100.369	124.617	162.237	160.979	215.398	84.029								SQRDL	-17.534	-64.357	-32.484	-48.019	-61.868	-37.62	76.95	131.369
CXCL16	211.624	262.092	193.097	90.337	83.852	107.49	163.014	300.692	193.493	160.504	179.859	61.778								CXCL16	18.527	68.995	6.485	-23.638	-30.479	107.199	98.726	118.081
RAB7A	144.05	125.788	125.305	187.128	141.524	164.506	117.786	51.855	203.072	160.433	131.823	67.569								RAB7A	18.745	0.483	45.604	-22.982	-85.286	-151.217	92.864	64.254
CTSA	61.796	97.764	99.568	72.665	185.177	63.025	69.487	181.09	100.866	159.958	191.301	77.795								CTSA	-37.772	-1.804	-112.512	122.152	-31.379	80.224	82.163	113.506
PSMD8	122.987	86.187	121.255	211.187	168.352	162.348	52.607	65.238	99.694	158.977	152.578	57.163								PSMD8	1.732	-35.068	42.835	6.004	-47.087	-34.456	101.814	95.415
SLC39A8	187.963	131.107	182.399	158.337	184.16	81.355	129.135	76.101	240.51	158.452	80.594	295.646								SLC39A8	5.564	-51.292	-25.823	102.805	-111.375	-164.409	-137.194	-215.052
TGM2	130.23	204.61	103.834	221.612	292.662	116.609	96.489	158.574	139.399	158.23	252.472	130.466								TGM2	26.396	100.776	-71.05	176.053	-42.91	19.175	27.764	122.006
G0S2	137.585	0.007	182.007	47.342	7.371	194.026	27.394	43.441	87.177	158.161	135.14	965.75								G0S2	-44.422	-182	39.971	-186.655	-59.783	-43.736	-807.589	-830.61
PSMB6	103.9	151.332	121.359	52.283	87.103	71.01	184.649	108.742	165.043	157.916	55.802	78.24								PSMB6	-17.459	29.973	-34.82	16.093	19.606	-56.301	79.676	-22.438
POLR2L	91.038	73.185	129.973	43.65	207.443	287.702	117.345	292.899	53.347	157.221	219.613	45.09								POLR2L	-38.935	-56.788	-163.793	-80.259	63.998	239.552	112.131	174.523
YBX1	144.794	224.501	162.571	340.555	128.562	158.1	330.098	130.786	258.613	157.209	150.057	91.744								YBX1	-17.777	61.93	211.993	-29.538	71.485	-127.827	65.465	58.313
COX17	252.967	0.007	249.061	125.163	88.94	218.292	19.355	184.608	148.606	157.051	6.688	67.911								COX17	3.906	-249.054	36.223	-129.352	-129.251	36.002	89.14	-61.223
KYNU	683.221	240.621	548.48	126.622	130.044	226.902	293.413	242.632	530.222	156.947	274.29	74.111								KYNU	134.741	-307.859	-3.422	-96.858	-236.809	-287.59	82.836	200.179
PLTP	36.529	1.133	34.732	121.17	166.915	163.311	18.278	92.111	97.1	156.826	171.092	119.306								PLTP	1.797	-33.599	-45.745	3.604	-78.822	-4.989	37.52	51.786
SLIRP	222.609	75.28	170.07	808.44	460.395	171.659	242.439	156.022	75.103	156.68	1144.33	0.007								SLIRP	52.539	-94.79	348.045	288.736	167.336	80.919	156.673	1144.32
ZMPSTE24	29.902	18.161	43.586	73.417	37.455	83.405	25.58	38.331	41.421	156.655	32.627	73.177								ZMPSTE24	-13.684	-25.425	35.962	-45.95	-15.841	-3.09	83.478	-40.55
HLA-DQB1	50.11	72.266	45.187	128.2	44.69	110.479	13.767	41.363	42.309	155.958	3.425	384.749								HLA-DQB1	4.923	27.079	83.51	-65.789	-28.542	-0.946	-228.791	-381.324
RPS4X	275.073	226.619	183.834	279.98	368.288	271.581	82.785	223.171	162.654	155.929	426.145	33.805								RPS4X	91.239	42.785	-88.308	96.707	-79.869	60.517	122.124	392.34
PARK7	175.162	119.035	213.849	136.773	81.238	129.603	19.879	127.692	119.335	155.703	88.45	26.538								PARK7	-38.687	-94.814	55.535	-48.365	-99.456	8.357	129.165	61.912
AP2S1	129.955	93.042	93.309	174.899	106.42	3.695	76.499	32.605	67.884	154.629	85.002	6.297								AP2S1	36.646	-0.267	68.479	102.725	8.615	-35.279	148.332	78.705
HPCAL1	29.662	0.007	35.264	9.679	94.769	15.962	35.177	61.24	13.774	154.537	99.649	92.334								HPCAL1	-5.602	-35.257	-85.09	78.807	21.403	47.466	62.203	7.315
MSMO1	58.55	59.886	40.253	125.193	67.912	85.225	48.532	43.458	57.605	154.373	39.028	110.673								MSMO1	18.297	19.633	57.281	-17.313	-9.073	-14.147	43.7	-71.645
ANXA11	88.331	106.239	62.366	72.41	98.868	72.338	43.926	35.341	72.629	153.97	297.852	50.561								ANXA11	25.965	43.873	-26.458	26.53	-28.703	-37.288	103.409	247.291
ACTR2	137.289	80.512	166.161	164.802	115.883	172.362	173.064	119.682	124.915	153.922	138.701	50.298								ACTR2	-28.872	-85.649	48.919	-56.479	48.149	-5.233	103.624	88.403
NCEH1	104.456	15.649	91.682	140.454	120.529	145.985	78.12	64.302	78.188	153.104	175.236	263.182								NCEH1	12.774	-76.033	19.925	-25.456	-0.068	-13.886	-110.078	-87.946
NRP1	138.65	100.042	81.862	141.216	183.278	114.107	63.785	93.728	115.246	153.057	154.127	143.868								NRP1	56.788	18.18	-42.062	69.171	-51.461	-21.518	9.189	10.259
EIF3L	174.627	352.895	207.372	172.976	178.571	122.458	108.852	128.085	228.183	152.31	139.286	262.204								EIF3L	-32.745	145.523	-5.595	56.113	-119.331	-100.098	-109.894	-122.918
SQSTM1	287.011	334.097	250.231	135.22	174.833	92.429	204.877	412.634	220.098	152.071	176.394	73.471								SQSTM1	36.78	83.866	-39.613	82.404	-15.221	192.536	78.6	102.923
SLC7A7	145.822	181.203	142.377	217.708	163.738	132.833	246.191	134.108	169.586	151.792	103.275	163.246								SLC7A7	3.445	38.826	53.97	30.905	76.605	-35.478	-11.454	-59.971
HLA-DMA	108.866	80.783	126.74	193.992	129.696	198.481	106.211	151.625	99.15	151.633	231.979	28.803								HLA-DMA	-17.874	-45.957	64.296	-68.785	7.061	52.475	122.83	203.176
ADSL	34.993	0.007	66.714	65.976	40.047	3.692	89.658	11.583	39.073	151.159	63.271	0.007								ADSL	-31.721	-66.707	25.929	36.355	50.585	-27.49	151.152	63.264
LAMTOR4	156.288	28.898	150.53	12.015	92.79	124.253	13.378	271.144	41.22	150.911	71.653	20.536								LAMTOR4	5.758	-121.632	-80.775	-31.463	-27.842	229.924	130.375	51.117
VPS29	103.427	59.004	56.153	11.594	18.452	0.885	77.913	50.648	65.392	150.743	0.984	15.331								VPS29	47.274	2.851	-6.858	17.567	12.521	-14.744	135.412	-14.347
SNRPB	64.789	34.958	83.178	75.239	102.814	10.105	35.539	177.784	22.696	150.717	39.474	16.7								SNRPB	-18.389	-48.22	-27.575	92.709	12.843	155.088	134.017	22.774
ISCU	399.654	337.345	365.928	80.694	140.777	9.409	166.811	97.516	114.691	149.268	73.479	44.478								ISCU	33.726	-28.583	-60.083	131.368	52.12	-17.175	104.79	29.001
DUSP6	148.737	77.041	107.889	180.965	153.8	81.282	124.839	149.335	145.478	148.815	112.864	102.195								DUSP6	40.848	-30.848	27.165	72.518	-20.639	3.857	46.62	10.669
RPL9	180.326	124.516	155.67	99.041	144.687	119.654	96.509	92.125	182.273	148.798	225.746	83.538								RPL9	24.656	-31.154	-45.646	25.033	-85.764	-90.148	65.26	142.208
POLR2I	28.652	12.676	28.173	26.985	68.38	158.214	17.735	3.198	62.603	148.652	32.444	30.884								POLR2I	0.479	-15.497	-41.395	-89.834	-44.868	-59.405	117.768	1.56
CA2	60.442	1.327	62.67	72.386	98.424	191.704	37.676	10.044	50.143	147.831	89.153	65.738								CA2	-2.228	-61.343	-26.038	-93.28	-12.467	-40.099	82.093	23.415
VSIG4	134.553	59.472	99.154	181.679	99.804	111.186	234.222	32.081	78.014	147.21	124.031	308.303								VSIG4	35.399	-39.682	81.875	-11.382	156.208	-45.933	-161.093	-184.272
APP	95.382	154.133	98.675	156.469	132.196	149.43	92.775	163.241	135.985	147.069	70.143	88.675								APP	-3.293	55.458	24.273	-17.234	-43.21	27.256	58.394	-18.532
TAGLN2	348.928	317.377	303.039	19.761	64.76	33.506	385.361	413.208	254.451	146.594	276.11	12.306								TAGLN2	45.889	14.338	-44.999	31.254	130.91	158.757	134.288	263.804
SRSF9	24.304	57.026	71.901	3.794	46.998	4.67	57.1	39.567	0.007	146.287	40.138	134.308								SRSF9	-47.597	-14.875	-43.204	42.328	57.093	39.56	11.979	-94.17
HMGB1	53.774	14.137	64.953	101.911	50.817	127.451	200.485	1.052	53.6	146.054	43.813	234.959								HMGB1	-11.179	-50.816	51.094	-76.634	146.885	-52.548	-88.905	-191.146
COPE	105.987	32.267	100.07	50.164	58.802	84.695	214.189	205.335	81.815	145.876	328.104	0.007								COPE	5.917	-67.803	-8.638	-25.893	132.374	123.52	145.869	328.097
CYFIP1	151.153	53.4	111.513	199.42	134.18	167.03	85.212	39.239	87.14	145.67	211.458	44.612								CYFIP1	39.64	-58.113	65.24	-32.85	-1.928	-47.901	101.058	166.846
ADAM9	154.845	105.708	158.361	149.614	139.233	134.101	154.906	82.667	198.152	145.468	111.122	105.56								ADAM9	-3.516	-52.653	10.381	5.132	-43.246	-115.485	39.908	5.562
SRP14	277.697	231.671	312.578	242.934	244.6	208.389	239.943	310.842	307.045	145.338	238.692	7.972								SRP14	-34.881	-80.907	-1.666	36.211	-67.102	3.797	137.366	230.72
DARS	48.8	36.178	45.575	62.069	49.218	65.03	36.826	38.435	37.58	145.144	29.242	37.887								DARS	3.225	-9.397	12.851	-15.812	-0.754	0.855	107.257	-8.645
PCNA	5.549	31.845	31.161	62.314	89.211	173.095	40.15	43.345	3.094	144.955	125.477	8.059								PCNA	-25.612	0.684	-26.897	-83.884	37.056	40.251	136.896	117.418
MRC1	76.231	85.174	72.535	135.989	147.001	150.256	65.015	60.173	123.087	144.832	100.281	219.28								MRC1	3.696	12.639	-11.012	-3.255	-58.072	-62.914	-74.448	-118.999
HIST2H2AC	180.759	177.058	188.108	437.498	162.436	161.581	537.067	232.941	222.393	144.604	110.058	254.725								HIST2H2AC	-7.349	-11.05	275.062	0.855	314.674	10.548	-110.121	-144.667
FGR	117.856	87.776	89.694	157.722	104.022	214.774	51.758	123.5	103.213	144.587	94.961	58.058								FGR	28.162	-1.918	53.7	-110.752	-51.455	20.287	86.529	36.903
SLC1A3	13.826	4.441	19.619	129.92	157.64	205.479	3	5.89	10.95	144.562	144.006	59.927								SLC1A3	-5.793	-15.178	-27.72	-47.839	-7.95	-5.06	84.635	84.079
ARF1	181.891	54.903	173.84	120.754	93.126	57.774	90.369	117.323	101.241	144.536	58.074	112.545								ARF1	8.051	-118.937	27.628	35.352	-10.872	16.082	31.991	-54.471
PSMA6	389.419	247.179	394.158	217.325	137.901	139.898	284.314	141.993	217.783	144.412	102.285	236.427								PSMA6	-4.739	-146.979	79.424	-1.997	66.531	-75.79	-92.015	-134.142
RPL41	198.785	321.762	307.819	138.505	133.704	116.939	119.941	131.327	212.443	144.274	230.109	169.11								RPL41	-109.034	13.943	4.801	16.765	-92.502	-81.116	-24.836	60.999
UQCR10	179.118	166.168	153.117	277.138	176.187	190.91	70.303	44.288	86.688	144.091	405.839	186.272								UQCR10	26.001	13.051	100.951	-14.723	-16.385	-42.4	-42.181	219.567
ID2	45.7	42.139	49.529	10.782	98.879	3.982	106.041	5.112	76.102	143.737	46.668	17.112								ID2	-3.829	-7.39	-88.097	94.897	29.939	-70.99	126.625	29.556
RPL39	212.015	263.806	263.841	210.597	101.649	103.706	204.082	113.154	209.246	143.082	182.307	107.124								RPL39	-51.826	-0.035	108.948	-2.057	-5.164	-96.092	35.958	75.183
BZW1	183.055	20.284	137.421	105.233	104.953	258.545	75.545	58.958	101.541	142.413	38.265	110.277								BZW1	45.634	-117.137	0.28	-153.592	-25.996	-42.583	32.136	-72.012
BSG	120.25	100.509	104.052	110.376	263.877	67.896	142.139	262.786	121.174	142.339	336.835	225.863								BSG	16.198	-3.543	-153.501	195.981	20.965	141.612	-83.524	110.972
NPM1	104.877	56.473	73.24	78.447	122.154	149.184	132.746	94.113	69.361	142.33	269.134	282.479								NPM1	31.637	-16.767	-43.707	-27.03	63.385	24.752	-140.149	-13.345
FRG1	44.913	0.007	32.875	82.803	81.398	44.784	50.613	39.296	2.477	142.091	11.836	16.929								FRG1	12.038	-32.868	1.405	36.614	48.136	36.819	125.162	-5.093
C1orf43	195.108	129.999	156.836	82.56	126.189	32.884	136.681	276.145	89.751	141.792	211.625	143.142								C1orf43	38.272	-26.837	-43.629	93.305	46.93	186.394	-1.35	68.483
TOMM7	111.769	25.541	118.26	22.655	41.005	104.588	114.44	127.094	94.497	141.439	103.505	59.923								TOMM7	-6.491	-92.719	-18.35	-63.583	19.943	32.597	81.516	43.582
ANP32B	31.371	2.734	59.602	124.602	14.926	53.745	235.719	63.815	59.847	141.288	41.991	37.751								ANP32B	-28.231	-56.868	109.676	-38.819	175.872	3.968	103.537	4.24
FCN1	32.702	0.007	20.935	56.087	63.474	52.801	23.662	13.883	55.958	141.076	33.076	261.247								FCN1	11.767	-20.928	-7.387	10.673	-32.296	-42.075	-120.171	-228.171
FPR3	205.445	153.703	187.697	71.868	112.808	142.858	177.455	181.163	209.489	140.98	161.295	59.205								FPR3	17.748	-33.994	-40.94	-30.05	-32.034	-28.326	81.775	102.09
TUFM	80.793	81.126	60.451	73.853	128.533	150.018	30.747	100.325	83.869	140.828	147.536	40.745								TUFM	20.342	20.675	-54.68	-21.485	-53.122	16.456	100.083	106.791
KPNB1	91.153	110.991	111.031	146.998	73.353	129.202	245.095	106.035	99.42	140.584	96.877	98.764								KPNB1	-19.878	-0.04	73.645	-55.849	145.675	6.615	41.82	-1.887
ATP6V1A	109.014	68.828	94.836	153.054	180.359	97.445	53.08	53.434	93.912	140.405	157.687	150.496								ATP6V1A	14.178	-26.008	-27.305	82.914	-40.832	-40.478	-10.091	7.191
RPS7	263.81	315.813	201.174	317.163	137.484	310.378	266.157	170.476	178.943	140.219	345.869	251.553								RPS7	62.636	114.639	179.679	-172.894	87.214	-8.467	-111.334	94.316
CHCHD1	30.5	112.63	70.529	8.712	10.934	54.059	15.09	14.87	106.819	140.145	23.464	0.007								CHCHD1	-40.029	42.101	-2.222	-43.125	-91.729	-91.949	140.138	23.457
ZFP36L1	37.646	50.593	69.441	49.896	103.439	69.799	133.519	41.826	62.561	140.027	93.465	162.14								ZFP36L1	-31.795	-18.848	-53.543	33.64	70.958	-20.735	-22.113	-68.675
EMC3	85.69	111.053	145.875	154.445	80.94	129.395	208.89	157.841	100.709	139.526	222.663	49.843								EMC3	-60.185	-34.822	73.505	-48.455	108.181	57.132	89.683	172.82
HIF1A	408.648	418.373	463.58	108.575	93.922	171.626	526.911	273.737	466.56	139.218	47.599	157.151								HIF1A	-54.932	-45.207	14.653	-77.704	60.351	-192.823	-17.933	-109.552
PAPSS1	90.742	91.315	104.634	52.069	102.484	72.649	94.117	48.822	121.204	138.956	67.89	19.07								PAPSS1	-13.892	-13.319	-50.415	29.835	-27.087	-72.382	119.886	48.82
MFSD12	254.467	540.403	146.972	154.413	240.19	95.03	194.28	398.101	181.973	138.423	521.393	32.16								MFSD12	107.495	393.431	-85.777	145.16	12.307	216.128	106.263	489.233
LIMS1	186.847	117.591	159.566	125.51	59.351	68.142	128.32	128.105	110.253	138.374	122.22	59.847								LIMS1	27.281	-41.975	66.159	-8.791	18.067	17.852	78.527	62.373
SYNGR2	339.4	436.512	273.756	97.416	132.969	74.631	202.027	371.436	155.697	138.258	203.195	77.76								SYNGR2	65.644	162.756	-35.553	58.338	46.33	215.739	60.498	125.435
ABRACL	35.242	10.465	55.35	3.481	21.001	26.997	109.808	28.054	44.537	138.061	105.465	125.359								ABRACL	-20.108	-44.885	-17.52	-5.996	65.271	-16.483	12.702	-19.894
HNRNPF	49.469	67.169	99.519	236.867	35.94	148.095	205.223	27.17	60.123	137.815	69.434	112.345								HNRNPF	-50.05	-32.35	200.927	-112.155	145.1	-32.953	25.47	-42.911
EIF3K	115.131	170.739	160.165	224.197	255.844	192.794	127.294	350.596	138.323	137.655	246.221	168.708								EIF3K	-45.034	10.574	-31.647	63.05	-11.029	212.273	-31.053	77.513
IFI6	230.652	205.976	190.531	216.813	98.771	165.276	102.989	226.958	154.617	137.591	388.724	307.037								IFI6	40.121	15.445	118.042	-66.505	-51.628	72.341	-169.446	81.687
FUCA1	137.602	64.227	54.553	72.078	286.347	68.131	111.169	68.808	122.82	137.401	90.675	15.731								FUCA1	83.049	9.674	-214.269	218.216	-11.651	-54.012	121.67	74.944
PRKAR1A	225.368	312.287	222.559	142.906	89.722	70.661	141.46	252.016	180.421	137.02	112.524	44.044								PRKAR1A	2.809	89.728	53.184	19.061	-38.961	71.595	92.976	68.48
SNRPF	15.594	0.007	7.745	120.546	7.161	27.398	69.976	0.007	42.764	136.898	0.007	76.978								SNRPF	7.849	-7.738	113.385	-20.237	27.212	-42.757	59.92	-76.971
MFSD1	185.904	156.808	143.598	254.531	174.284	140.339	109.787	193.126	178.516	136.121	191.294	109.327								MFSD1	42.306	13.21	80.247	33.945	-68.729	14.61	26.794	81.967
HSPE1	29.13	10.439	42.137	155.863	103.535	291.814	115.5	5.853	71.602	136.017	172.182	201.582								HSPE1	-13.007	-31.698	52.328	-188.279	43.898	-65.749	-65.565	-29.4
TWF2	98.774	165.972	128.793	47.966	72.95	70.862	30.789	118.421	63.37	135.607	127.964	35.356								TWF2	-30.019	37.179	-24.984	2.088	-32.581	55.051	100.251	92.608
TKT	42.997	209.236	39.409	121.093	94.739	47.094	136.004	54.992	51.556	135.14	63.623	40.292								TKT	3.588	169.827	26.354	47.645	84.448	3.436	94.848	23.331
NDUFA13	203.479	134.599	322.51	18.994	233.123	234.501	201.406	200.678	212.119	134.527	341.897	255.066								NDUFA13	-119.031	-187.911	-214.129	-1.378	-10.713	-11.441	-120.539	86.831
TMEM30A	116.466	106.857	138.278	213.933	137.088	177.612	116.913	93.905	123.532	134.263	184.292	78.628								TMEM30A	-21.812	-31.421	76.845	-40.524	-6.619	-29.627	55.635	105.664
EFHD2	80.333	68.966	67.184	29.182	115.324	12.574	46.631	65.716	67.188	133.965	171.923	22.266								EFHD2	13.149	1.782	-86.142	102.75	-20.557	-1.472	111.699	149.657
TPM3	73.612	115.905	168.747	90.583	100.009	74.289	78.795	46.957	196.997	133.616	156.055	110.594								TPM3	-95.135	-52.842	-9.426	25.72	-118.202	-150.04	23.022	45.461
IER3	70.826	98.055	37.718	49.813	28.05	51.688	2.934	104.584	64.035	133.283	71.869	4.344								IER3	33.108	60.337	21.763	-23.638	-61.101	40.549	128.939	67.525
HLA-DRB5	79.31	13.215	32.679	32.654	66.074	31.541	32.627	57.159	39.554	132.835	38.656	72.061								HLA-DRB5	46.631	-19.464	-33.42	34.533	-6.927	17.605	60.774	-33.405
YWHAG	91.734	69.029	109.44	51.809	51.15	74.509	128.914	150.349	89.841	132.755	47.19	48.874								YWHAG	-17.706	-40.411	0.659	-23.359	39.073	60.508	83.881	-1.684
MREG	102.582	54.356	57.639	218.792	103.174	63.225	84.371	24.738	42.99	132.63	81.008	68.173								MREG	44.943	-3.283	115.618	39.949	41.381	-18.252	64.457	12.835
TMEM176B	114.521	54.501	90.078	42.919	59.055	98.757	67.367	51.059	181.549	132.618	103.564	53.651								TMEM176B	24.443	-35.577	-16.136	-39.702	-114.182	-130.49	78.967	49.913
AP2M1	198.17	217.988	206.339	141.221	118.369	70.104	144.178	172.057	165.679	132.168	36.514	166.842								AP2M1	-8.169	11.649	22.852	48.265	-21.501	6.378	-34.674	-130.328
EPRS	45.895	14.547	57.747	148.093	102.195	66.717	95.05	29.752	71.331	132.144	13.257	153.227								EPRS	-11.852	-43.2	45.898	35.478	23.719	-41.579	-21.083	-139.97
ATP5F1	53.401	27.516	60.952	68.446	76.446	49.971	3.938	65.654	71.923	131.53	158.464	252.001								ATP5F1	-7.551	-33.436	-8	26.475	-67.985	-6.269	-120.471	-93.537
RAB1A	56.241	66.306	75.611	110.731	78.424	138.513	89.488	32.184	63.215	131.194	38.874	418.272								RAB1A	-19.37	-9.305	32.307	-60.089	26.273	-31.031	-287.078	-379.398
HNRNPH2	66.469	14.825	85.52	76.853	32.577	63.741	32.407	128.835	75.744	131.065	18.379	36.495								HNRNPH2	-19.051	-70.695	44.276	-31.164	-43.337	53.091	94.57	-18.116
MPP1	144.254	44.274	130.05	57.274	99.163	46.537	96.534	126.262	99.162	130.936	98.472	64.576								MPP1	14.204	-85.776	-41.889	52.626	-2.628	27.1	66.36	33.896
RPL22L1	17.099	67.631	11.793	17.997	38.574	87.736	66.791	7.814	51.619	130.417	0.007	0.007								RPL22L1	5.306	55.838	-20.577	-49.162	15.172	-43.805	130.41	0
GNAI2	363.888	299.842	299.487	171.356	156.878	238.058	320.953	429.003	338.62	130.401	148.92	199.947								GNAI2	64.401	0.355	14.478	-81.18	-17.667	90.383	-69.546	-51.027
ZYX	117.06	141.304	92.428	132.112	92.277	128.551	150.07	217.408	151.816	130.158	219.933	154.305								ZYX	24.632	48.876	39.835	-36.274	-1.746	65.592	-24.147	65.628
PRMT1	39.046	13.007	27.943	16.479	76.263	3.852	37.988	0.913	17.723	129.936	70.439	75.25								PRMT1	11.103	-14.936	-59.784	72.411	20.265	-16.81	54.686	-4.811
CD276	48.383	60.949	37.958	44.618	110.917	136.267	33.966	69.289	35.378	129.932	93.734	12.704								CD276	10.425	22.991	-66.299	-25.35	-1.412	33.911	117.228	81.03
SFPQ	15.051	24.423	16.804	74.041	57.866	33.569	86.342	18.324	30.026	129.932	23.804	148.382								SFPQ	-1.753	7.619	16.175	24.297	56.316	-11.702	-18.45	-124.578
RAB10	61.809	46.725	67.152	26.033	44.635	35.015	64.411	38.315	111.775	129.71	33.636	118.587								RAB10	-5.343	-20.427	-18.602	9.62	-47.364	-73.46	11.123	-84.951
AGPAT9	71.655	38.937	40.311	126.567	92.94	101.366	40.817	49.121	58.137	129.333	46.649	66.608								AGPAT9	31.344	-1.374	33.627	-8.426	-17.32	-9.016	62.725	-19.959
NDUFA4	91.481	89.158	71.393	194.374	119.342	26.921	30.5	125.352	50.64	129.12	124.41	154.415								NDUFA4	20.088	17.765	75.032	92.421	-20.14	74.712	-25.295	-30.005
LGALS3BP	23.45	0.007	8.989	1.301	29.21	9.133	0.007	0.007	10.613	129.051	13.77	0.007								LGALS3BP	14.461	-8.982	-27.909	20.077	-10.606	-10.606	129.044	13.763
PFDN2	47.565	313.354	49.304	52.687	9.951	0.007	133.193	19.548	79.877	128.716	63.898	36.355								PFDN2	-1.739	264.05	42.736	9.944	53.316	-60.329	92.361	27.543
SPCS1	94.9	24.45	90.568	52.863	105.986	4.005	84.68	30.845	88.81	128.43	116.033	0.007								SPCS1	4.332	-66.118	-53.123	101.981	-4.13	-57.965	128.423	116.026
PLP2	67.844	170.702	137.812	7.01	54.812	48.672	35.555	325.683	30.751	128.203	52.591	37.654								PLP2	-69.968	32.89	-47.802	6.14	4.804	294.932	90.549	14.937
MDH1	244.722	79.685	206.257	417.134	244.789	383.834	45.182	127.614	57.146	127.66	456.947	335.141								MDH1	38.465	-126.572	172.345	-139.045	-11.964	70.468	-207.481	121.806
RPS19BP1	86.029	174.089	113.649	120.572	2.297	57.422	59.86	22.564	68.703	127.597	56.461	0.007								RPS19BP1	-27.62	60.44	118.275	-55.125	-8.843	-46.139	127.59	56.454
NDUFB1	236.146	305.286	322.829	294.133	99.716	85.354	123.457	232.409	266.842	127.31	188.609	0.007								NDUFB1	-86.683	-17.543	194.417	14.362	-143.385	-34.433	127.303	188.602
DNTTIP1	10.173	116.533	26.735	57.003	53.376	74.948	9.873	0.007	47.126	126.861	14.255	0.007								DNTTIP1	-16.562	89.798	3.627	-21.572	-37.253	-47.119	126.854	14.248
RPS10	112.225	231.959	137.209	42.138	166.507	94.588	56.769	137.06	151.692	126.567	117.627	65.602								RPS10	-24.984	94.75	-124.369	71.919	-94.923	-14.632	60.965	52.025
CD58	88.866	80.528	96.29	154.337	34.297	327.875	7.926	62.889	213.414	126.476	103.081	316.608								CD58	-7.424	-15.762	120.04	-293.578	-205.488	-150.525	-190.132	-213.527
ACSL1	133.119	72.318	88.587	191.429	97.146	70.847	52.155	62.802	96.515	126.451	137.049	64.89								ACSL1	44.532	-16.269	94.283	26.299	-44.36	-33.713	61.561	72.159
HDGF	35.101	0.007	72.438	83.924	11.949	101.904	164.496	60.191	64.283	126.206	32.711	278.752								HDGF	-37.337	-72.431	71.975	-89.955	100.213	-4.092	-152.546	-246.041
EMILIN2	94.552	135.101	78.012	169.847	201.852	66.93	100.975	109.914	72.519	126.1	129.495	43.889								EMILIN2	16.54	57.089	-32.005	134.922	28.456	37.395	82.211	85.606
GTF2A2	30.469	25.179	47.224	32.537	21.986	43.867	24.151	0.007	60.648	125.978	93.887	474.044								GTF2A2	-16.755	-22.045	10.551	-21.881	-36.497	-60.641	-348.066	-380.157
HIST1H4H	99.868	0.007	151.583	47.187	93.001	20.332	75.402	3.728	40.913	125.639	336.621	33.604								HIST1H4H	-51.715	-151.576	-45.814	72.669	34.489	-37.185	92.035	303.017
NDUFB4	48.533	35.288	47.243	120.732	56.655	86.349	33.191	89.036	71.201	125.626	16.129	2.047								NDUFB4	1.29	-11.955	64.077	-29.694	-38.01	17.835	123.579	14.082
PICALM	110.862	33.465	124.333	106.446	73.111	114.028	135.135	55.059	159.772	125.362	32.812	71.915								PICALM	-13.471	-90.868	33.335	-40.917	-24.637	-104.713	53.447	-39.103
C9orf16	210.249	331.759	132.52	20.626	41.814	0.007	176.068	127.124	121.225	124.988	200.38	47.844								C9orf16	77.729	199.239	-21.188	41.807	54.843	5.899	77.144	152.536
GCLC	13.441	0.589	10.532	55.155	86.939	119.088	20.349	28.594	23.21	124.508	59.142	68.849								GCLC	2.909	-9.943	-31.784	-32.149	-2.861	5.384	55.659	-9.707
CERS2	53.655	72.72	45.795	62.286	11.914	34.038	88.295	48.531	69.395	124.442	29.664	44.294								CERS2	7.86	26.925	50.372	-22.124	18.9	-20.864	80.148	-14.63
ABI1	36.536	50.251	44.74	44.1	45.619	64.118	94.779	53.776	67.088	124.224	39.428	99.958								ABI1	-8.204	5.511	-1.519	-18.499	27.691	-13.312	24.266	-60.53
S100A8	1776.72	993.332	1692.81	306.506	412.606	99.701	1669.78	978.517	1992.66	123.924	181.216	54.926								S100A8	83.913	-699.479	-106.1	312.905	-322.88	-1014.14	68.998	126.29
ABHD2	30.396	35.902	29.521	63.904	62.808	76.996	15.904	34.917	38.327	123.852	76.279	49.606								ABHD2	0.875	6.381	1.096	-14.188	-22.423	-3.41	74.246	26.673
NAGK	32.229	37.785	41.945	93.382	81.23	165.142	38.034	18.231	76.352	123.829	187.05	138.762								NAGK	-9.716	-4.16	12.152	-83.912	-38.318	-58.121	-14.933	48.288
SPI1	164.542	135.172	133.543	152.661	146.36	210.854	96.369	469.941	373.317	123.265	366.088	37.019								SPI1	30.999	1.629	6.301	-64.494	-276.948	96.624	86.246	329.069
RTN4	185.534	79.41	252.619	278.875	122.661	185.425	229.097	187.313	175.705	123.08	99.639	64.598								RTN4	-67.085	-173.209	156.214	-62.764	53.392	11.608	58.482	35.041
LAPTM4A	207.044	172.847	169.166	133.318	149.611	179.72	222.653	158.802	256.1	123.015	67.322	627.627								LAPTM4A	37.878	3.681	-16.293	-30.109	-33.447	-97.298	-504.612	-560.305
ANPEP	483.755	496.388	456.566	65.703	214.063	89.371	498.699	950.283	513.585	122.708	112.644	151.13								ANPEP	27.189	39.822	-148.36	124.692	-14.886	436.698	-28.422	-38.486
ATP5A1	228.685	122.367	255.386	336.889	292.396	272.601	215.693	168.495	189.394	122.707	529.686	139.205								ATP5A1	-26.701	-133.019	44.493	19.795	26.299	-20.899	-16.498	390.481
CST3	266.897	449.125	272.929	144.411	492.726	182.689	357.302	476.884	324.87	122.529	1013.48	206.694								CST3	-6.032	176.196	-348.315	310.037	32.432	152.014	-84.165	806.783
WBSCR22	40.565	0.007	28.203	93.645	28.215	227.169	74.656	25.309	2.933	122.432	32.275	0.007								WBSCR22	12.362	-28.196	65.43	-198.954	71.723	22.376	122.425	32.268
SERINC1	170.156	146.296	158.434	92.152	114.374	188.926	161.986	119.028	179.146	121.73	95.872	199.744								SERINC1	11.722	-12.138	-22.222	-74.552	-17.16	-60.118	-78.014	-103.872
UXS1	58.763	29.766	73.149	99.945	56.966	57.568	2.13	2.304	23.902	121.563	71.175	37.838								UXS1	-14.386	-43.383	42.979	-0.602	-21.772	-21.598	83.725	33.337
CD37	54.892	159.453	76.325	65.195	136.29	100.781	65.922	172.632	92.841	121.521	169.663	0.007								CD37	-21.433	83.128	-71.095	35.509	-26.919	79.791	121.514	169.656
SDC2	484.286	375.532	399.812	131.242	153.626	170.196	468.807	478.556	464.939	121.348	139.671	121.823								SDC2	84.474	-24.28	-22.384	-16.57	3.868	13.617	-0.475	17.848
CALU	31.01	34.291	53.319	109.294	123.402	82.565	88.782	33.799	28.572	121.206	71.444	94.602								CALU	-22.309	-19.028	-14.108	40.837	60.21	5.227	26.604	-23.158
LAP3	64.535	114.745	76.039	109.249	128.786	147.429	52.848	61.754	60.852	121.137	19.534	57.282								LAP3	-11.504	38.706	-19.537	-18.643	-8.004	0.902	63.855	-37.748
HNRNPU	38.203	30.806	65.626	128.139	61.328	136.719	100.744	28.227	41.917	120.975	43.159	79.007								HNRNPU	-27.423	-34.82	66.811	-75.391	58.827	-13.69	41.968	-35.848
SSR4	107.052	203.354	140.753	146.052	137.217	143.374	31.531	136.56	116.366	120.965	166.097	612.741								SSR4	-33.701	62.601	8.835	-6.157	-84.835	20.194	-491.776	-446.644
PECAM1	189.316	196.765	178.536	225.501	142.331	58.84	183.853	275.035	174.086	120.73	57.775	109.621								PECAM1	10.78	18.229	83.17	83.491	9.767	100.949	11.109	-51.846
NRP2	36.622	22.915	36.424	30.891	62.278	48.36	32.926	85.361	45.799	120.619	15.524	15.303								NRP2	0.198	-13.509	-31.387	13.918	-12.873	39.562	105.316	0.221
IDH1	127.873	60.073	146.747	182.604	154.314	73.118	124.739	75.203	217.67	120.574	103.49	30.887								IDH1	-18.874	-86.674	28.29	81.196	-92.931	-142.467	89.687	72.603
IFNGR2	143.4	203.053	107.207	65.194	72.099	82.474	84.463	153.079	100.363	120.521	190.434	118.023								IFNGR2	36.193	95.846	-6.905	-10.375	-15.9	52.716	2.498	72.411
RNF181	195.692	248.103	164.569	64.734	174.487	0.007	26.449	56.762	288.219	119.939	29.635	60.554								RNF181	31.123	83.534	-109.753	174.48	-261.77	-231.457	59.385	-30.919
SOAT1	98.133	47.044	101.445	166.036	186.993	148.804	59.73	44.101	122.039	119.734	132.523	44.917								SOAT1	-3.312	-54.401	-20.957	38.189	-62.309	-77.938	74.817	87.606
SPTAN1	243.702	179.898	245.767	131.018	99.755	118.607	255.693	283.771	209.141	119.661	129.899	159.804								SPTAN1	-2.065	-65.869	31.263	-18.852	46.552	74.63	-40.143	-29.905
EIF3H	110.845	91.895	125.241	89.97	76.274	177.22	85.617	37.185	96.01	119.458	83.21	249.244								EIF3H	-14.396	-33.346	13.696	-100.946	-10.393	-58.825	-129.786	-166.034
ICAM1	29.777	21.113	35.221	24.466	100.376	40.829	42.037	61.002	32.743	119.302	29.198	186.952								ICAM1	-5.444	-14.108	-75.91	59.547	9.294	28.259	-67.65	-157.754
PA2G4	33.156	0.007	29.864	65.525	42.169	47.573	16.281	30.268	64.569	119.086	51.174	103.923								PA2G4	3.292	-29.857	23.356	-5.404	-48.288	-34.301	15.163	-52.749
PSME1	153.191	25.607	169.063	138.225	17.815	263.198	55.32	85.41	157.5	118.867	122.89	74.521								PSME1	-15.872	-143.456	120.41	-245.383	-102.18	-72.09	44.346	48.369
CLTA	146.136	53.897	213.898	231.083	60.124	303.535	673.77	40.246	187.819	118.243	220.062	75.372								CLTA	-67.762	-160.001	170.959	-243.411	485.951	-147.573	42.871	144.69
UNC93B1	24.954	41.045	31.21	45.085	61.912	87.244	38.885	62.618	19.464	118.235	87.341	231.79								UNC93B1	-6.256	9.835	-16.827	-25.332	19.421	43.154	-113.555	-144.449
DDOST	90.454	152.856	100.664	236.579	201.334	85.843	126.654	264.33	101.736	118.131	225.559	449.272								DDOST	-10.21	52.192	35.245	115.491	24.918	162.594	-331.141	-223.713
TM2D1	87.017	31.754	49.511	45.885	72.12	0.007	98.974	111.073	50.288	117.958	410.064	18.672								TM2D1	37.506	-17.757	-26.235	72.113	48.686	60.785	99.286	391.392
SLC7A8	44.266	39.141	31.538	49.647	45.413	61.548	40.158	64.851	65.216	117.812	13.024	51.285								SLC7A8	12.728	7.603	4.234	-16.135	-25.058	-0.365	66.527	-38.261
NANS	55.969	130.146	97.535	69.975	41.789	3.504	104.173	120.328	46.692	117.603	130.049	49.229								NANS	-41.566	32.611	28.186	38.285	57.481	73.636	68.374	80.82
ATP6AP1	87.849	133.694	76.489	160.373	187.602	82.25	48.95	328.029	104.177	117.279	175.81	70.961								ATP6AP1	11.36	57.205	-27.229	105.352	-55.227	223.852	46.318	104.849
EMP3	184.178	312.004	196.04	0.007	49.664	6.552	215.076	216.99	166.121	117.272	22.183	8.663								EMP3	-11.862	115.964	-49.657	43.112	48.955	50.869	108.609	13.52
PCBP2	144.617	28.339	143.475	127.979	162.145	118.141	189.716	93.429	96.85	116.932	93.986	272.37								PCBP2	1.142	-115.136	-34.166	44.004	92.866	-3.421	-155.438	-178.384
MRPL33	136.003	43.41	51.986	36.909	86.333	0.007	261.666	109.527	67.063	116.661	37.036	105.764								MRPL33	84.017	-8.576	-49.424	86.326	194.603	42.464	10.897	-68.728
PSMB7	130.536	54.451	157.323	5.796	130.08	63.146	79.765	137.385	79.044	116.534	170.027	14.151								PSMB7	-26.787	-102.872	-124.284	66.934	0.721	58.341	102.383	155.876
TMEM165	86.636	116.411	77.981	59.571	146.282	97.907	90.738	105.908	89.831	116.498	143.247	5.454								TMEM165	8.655	38.43	-86.711	48.375	0.907	16.077	111.044	137.793
PREB	23.643	2.146	23.349	0.007	28.254	78.568	4.416	8.799	13.753	116.401	8.926	0.007								PREB	0.294	-21.203	-28.247	-50.314	-9.337	-4.954	116.394	8.919
LGALS9	84.079	91.866	56.599	83.541	103.307	199.056	72.918	85.372	81.748	116.074	252.723	8.944								LGALS9	27.48	35.267	-19.766	-95.749	-8.83	3.624	107.13	243.779
ERP29	57.949	74.266	70.608	55.713	197.715	63.467	92.081	36.878	49.728	115.814	109.197	222.01								ERP29	-12.659	3.658	-142.002	134.248	42.353	-12.85	-106.196	-112.813
YWHAZ	211.895	145.899	220.227	156.533	47.297	173.061	150.045	119.763	252.906	115.771	89.693	55.846								YWHAZ	-8.332	-74.328	109.236	-125.764	-102.861	-133.143	59.925	33.847
HIST1H2AC	79.039	64.782	139.307	0.007	180.712	31.834	24.991	168.56	11.361	115.736	119.176	0.007								HIST1H2AC	-60.268	-74.525	-180.705	148.878	13.63	157.199	115.729	119.169
UBALD2	45.9	91.822	32.11	35.17	4.021	8.887	2.29	19.306	54.134	115.226	25.816	2.26								UBALD2	13.79	59.712	31.149	-4.866	-51.844	-34.828	112.966	23.556
H2AFY	93.314	45.466	60.328	52.46	115.971	306.494	179.858	44.675	102.185	115.127	102.524	3.194								H2AFY	32.986	-14.862	-63.511	-190.523	77.673	-57.51	111.933	99.33
MEA1	164.587	98.333	130.223	83.539	86.524	0.007	138.459	56.694	94.417	115.07	92.072	0.007								MEA1	34.364	-31.89	-2.985	86.517	44.042	-37.723	115.063	92.065
EIF4A2	106.633	157.823	91.689	66.884	63.064	88.468	148.647	11.799	63.203	114.818	44.883	52.219								EIF4A2	14.944	66.134	3.82	-25.404	85.444	-51.404	62.599	-7.336
HIST1H2BC	185.532	131.228	231.902	73.869	249.58	691.973	157.845	283.348	304.03	114.679	90.429	500.089								HIST1H2BC	-46.37	-100.674	-175.711	-442.393	-146.185	-20.682	-385.41	-409.66
NONO	73.013	44.785	67.782	80.721	39.4	134.793	63.644	55.551	62.462	114.656	104.065	61.591								NONO	5.231	-22.997	41.321	-95.393	1.182	-6.911	53.065	42.474
KTN1	42.608	51.157	67.085	17.646	42.411	55.63	51.056	46.454	107.191	114.556	43.948	7.694								KTN1	-24.477	-15.928	-24.765	-13.219	-56.135	-60.737	106.862	36.254
CYC1	65.853	1.791	27.565	13.11	90.888	65.144	0.007	109.613	32.508	114.235	50.438	0.007								CYC1	38.288	-25.774	-77.778	25.744	-32.501	77.105	114.228	50.431
HIST1H4I	11.595	23.899	85.549	274.259	57.555	120.376	683.492	71.607	61.475	113.859	0.007	349.375								HIST1H4I	-73.954	-61.65	216.704	-62.821	622.017	10.132	-235.516	-349.368
PHB2	54.718	51.127	75.956	57.074	52.841	24.338	63.773	124.968	98.302	113.59	81.787	301.038								PHB2	-21.238	-24.829	4.233	28.503	-34.529	26.666	-187.448	-219.251
ALAS1	88.737	18.985	59.843	122.509	143.972	43.68	37.498	75.444	84.172	113.406	140.917	218.943								ALAS1	28.894	-40.858	-21.463	100.292	-46.674	-8.728	-105.537	-78.026
NDUFA8	42.161	36.67	55.416	113.262	95.88	46.918	26.946	42.957	27.93	113.268	28.492	160.902								NDUFA8	-13.255	-18.746	17.382	48.962	-0.984	15.027	-47.634	-132.41
TMED2	117.757	46.607	77.246	158.472	51.547	184.238	217.356	125.434	82.732	113.108	77.539	131.219								TMED2	40.511	-30.639	106.925	-132.691	134.624	42.702	-18.111	-53.68
CTNNA1	187.348	104.989	200.809	129.936	120.038	123.623	256.627	209.854	234.873	112.874	59.426	199.065								CTNNA1	-13.461	-95.82	9.898	-3.585	21.754	-25.019	-86.191	-139.639
BRI3	149.608	72.665	184.577	91.103	150.764	110.033	162.156	266.198	144.3	112.663	218.176	11.349								BRI3	-34.969	-111.912	-59.661	40.731	17.856	121.898	101.314	206.827
RER1	35.228	34.208	39.141	11.378	34.442	20.662	21.024	57.091	28.542	112.635	10.488	130.582								RER1	-3.913	-4.933	-23.064	13.78	-7.518	28.549	-17.947	-120.094
UGP2	63.842	13.913	76.665	101.083	73.43	20.99	59.707	23.821	86.3	112.599	26.153	57.306								UGP2	-12.823	-62.752	27.653	52.44	-26.593	-62.479	55.293	-31.153
LRP1	86.911	106.493	88.781	51.999	119.3	88.626	118.707	187.393	95.142	111.97	103.732	86.608								LRP1	-1.87	17.712	-67.301	30.674	23.565	92.251	25.362	17.124
FNTA	39.777	33.93	56.335	28.649	51.122	38.477	43.497	26.341	35.399	111.91	62.628	0.007								FNTA	-16.558	-22.405	-22.473	12.645	8.098	-9.058	111.903	62.621
NAP1L1	38.702	11.647	50.369	79.68	76.909	53.438	107.891	40.406	56.082	111.864	39.923	242.975								NAP1L1	-11.667	-38.722	2.771	23.471	51.809	-15.676	-131.111	-203.052
SEC61G	48.199	0.007	164.236	157.797	124.908	35.119	251.822	24.043	95.846	111.747	12.195	607.506								SEC61G	-116.037	-164.229	32.889	89.789	155.976	-71.803	-495.759	-595.311
PSMC5	39.465	0.007	39.87	9.717	18.463	33.018	0.601	63.159	35.854	111.343	6.543	76.805								PSMC5	-0.405	-39.863	-8.746	-14.555	-35.253	27.305	34.538	-70.262
PTPN6	48.662	165.474	48.607	66.697	149.798	178.704	60.025	154.647	38.239	111.294	99.428	29.044								PTPN6	0.055	116.867	-83.101	-28.906	21.786	116.408	82.25	70.384
39326	48.486	10.927	76.401	106.018	32.491	128.275	87.682	63.161	78.642	111.219	81.472	118.465								39326	-27.915	-65.474	73.527	-95.784	9.04	-15.481	-7.246	-36.993
OS9	100.621	108.055	131.682	75.297	188.889	116.833	101.609	200.372	108.375	110.867	169.697	59.13								OS9	-31.061	-23.627	-113.592	72.056	-6.766	91.997	51.737	110.567
MNDA	3.785	0.007	10.203	106.749	148.186	190.286	118.417	0.007	26.793	110.807	65.34	40.927								MNDA	-6.418	-10.196	-41.437	-42.1	91.624	-26.786	69.88	24.413
NDUFA2	82.926	67.907	96.536	80.529	161.164	192.959	25.513	80.081	51.918	110.363	151.136	134.278								NDUFA2	-13.61	-28.629	-80.635	-31.795	-26.405	28.163	-23.915	16.858
CD84	56.422	55.338	59.549	166.357	148.245	205.658	76.341	72.908	50.999	110.045	93.869	175.101								CD84	-3.127	-4.211	18.112	-57.413	25.342	21.909	-65.056	-81.232
PRDX3	196.547	203.675	172.905	106.925	158.764	162.042	117.704	97.01	164.848	109.817	306.754	200.296								PRDX3	23.642	30.77	-51.839	-3.278	-47.144	-67.838	-90.479	106.458
COTL1	213.565	231.766	189.227	187.391	298.059	164.7	205.412	189.676	227.011	109.763	293.56	33.784								COTL1	24.338	42.539	-110.668	133.359	-21.599	-37.335	75.979	259.776
SAMHD1	317.385	329.306	293.516	152.874	138.24	64.518	290.426	321.832	408.065	109.549	114.694	76.188								SAMHD1	23.869	35.79	14.634	73.722	-117.639	-86.233	33.361	38.506
PSMA1	68.324	94.711	89.283	22.812	90.188	75.962	59.39	82.562	94.787	109.233	59.772	90.177								PSMA1	-20.959	5.428	-67.376	14.226	-35.397	-12.225	19.056	-30.405
SUPT4H1	72.672	102.722	56.581	30.799	45.527	55.454	76.204	22.815	40.327	109.222	22.218	0.007								SUPT4H1	16.091	46.141	-14.728	-9.927	35.877	-17.512	109.215	22.211
TMBIM1	184.208	161.913	150.151	118.651	287.081	52.591	183.563	269.914	140.215	109.207	90.116	49.783								TMBIM1	34.057	11.762	-168.43	234.49	43.348	129.699	59.424	40.333
NAA20	60.749	73.174	34.486	83.668	72.503	110.895	6.022	6.919	68.394	109.184	27.019	223.292								NAA20	26.263	38.688	11.165	-38.392	-62.372	-61.475	-114.108	-196.273
RPS27L	151.096	69.339	157.768	65.122	68.103	20.043	202.245	201.964	135.054	109.116	73.077	62.938								RPS27L	-6.672	-88.429	-2.981	48.06	67.191	66.91	46.178	10.139
ITFG1	50.61	60.364	43.352	26.991	47.662	161.927	19.953	24.344	79.416	108.794	33.56	60.275								ITFG1	7.258	17.012	-20.671	-114.265	-59.463	-55.072	48.519	-26.715
GDI2	181.953	195.223	178.24	272.549	256.039	343.163	168.963	66.485	251.7	108.594	204.091	180.11								GDI2	3.713	16.983	16.51	-87.124	-82.737	-185.215	-71.516	23.981
FBXO11	35.781	18.742	25.231	58.065	18.542	14.629	35.434	18.531	70.12	108.342	23.139	50.599								FBXO11	10.55	-6.489	39.523	3.913	-34.686	-51.589	57.743	-27.46
TMED10	134.955	126.965	133.955	153.313	186.883	243.269	92.637	72.347	117.361	108.307	217.783	132.142								TMED10	1	-6.99	-33.57	-56.386	-24.724	-45.014	-23.835	85.641
CHST15	74.047	44.927	58.156	123.27	78.461	111.136	54.277	78.211	34.386	108.161	49.855	38.907								CHST15	15.891	-13.229	44.809	-32.675	19.891	43.825	69.254	10.948
CDC34	18.958	55.173	13.232	3.403	6.738	31.838	39.357	51.431	0.854	107.831	29.262	0.007								CDC34	5.726	41.941	-3.335	-25.1	38.503	50.577	107.824	29.255
FABP3	31.748	60.456	65.891	121.997	144.299	0.007	42.292	61.015	54.663	107.823	270.792	13.093								FABP3	-34.143	-5.435	-22.302	144.292	-12.371	6.352	94.73	257.699
SON	68.644	33.742	54.73	53.969	46.721	101.138	97.942	65.182	73.138	107.807	38.121	63.339								SON	13.914	-20.988	7.248	-54.417	24.804	-7.956	44.468	-25.218
SSR3	67.914	36.29	48.693	63.718	61.51	191.188	28.397	9.757	59.763	107.701	90.98	83.102								SSR3	19.221	-12.403	2.208	-129.678	-31.366	-50.006	24.599	7.878
MYOF	65.375	40.429	69.519	98.569	102.385	127.025	52.682	43.92	63.124	107.657	157.887	112.836								MYOF	-4.144	-29.09	-3.816	-24.64	-10.442	-19.204	-5.179	45.051
DDX39B	51.126	98.253	42.432	21.783	57.839	31.142	44.333	27.983	15.215	107.608	25.683	41.175								DDX39B	8.694	55.821	-36.056	26.697	29.118	12.768	66.433	-15.492
ACP1	65.957	25.639	53.267	37.78	45.971	135.271	15.782	46.926	22.906	107.497	71.558	75.633								ACP1	12.69	-27.628	-8.191	-89.3	-7.124	24.02	31.864	-4.075
HTATIP2	155.982	157.233	109.113	37.811	35.479	12.304	88.283	74.534	107.263	107.436	23.422	0.007								HTATIP2	46.869	48.12	2.332	23.175	-18.98	-32.729	107.429	23.415
EIF4G1	87.389	54.358	80.631	127.772	147.545	151.787	176.16	48.346	63.337	107.365	147.585	294.254								EIF4G1	6.758	-26.273	-19.773	-4.242	112.823	-14.991	-186.889	-146.669
PPP1CC	31.458	0.007	26.717	29.87	18.466	40.498	22.824	26.268	33.598	107.293	12.545	0.007								PPP1CC	4.741	-26.71	11.404	-22.032	-10.774	-7.33	107.286	12.538
AQP9	258.886	105.376	232.385	194.239	169.414	233.734	204.159	91.856	338.128	107.269	67.427	205.036								AQP9	26.501	-127.009	24.825	-64.32	-133.969	-246.272	-97.767	-137.609
EIF3D	94.267	28.357	100.837	122.996	95.787	123.737	183.897	118.768	81.056	107.244	141.529	2.764								EIF3D	-6.57	-72.48	27.209	-27.95	102.841	37.712	104.48	138.765
RAC2	142.637	86.536	110.995	194.661	343.413	299.08	75.255	89.518	160.66	107.234	533.622	559.651								RAC2	31.642	-24.459	-148.752	44.333	-85.405	-71.142	-452.417	-26.029
COPA	75.008	61.794	85.168	92.104	61.409	59.385	97.044	70.062	74.627	107.209	101.854	20.964								COPA	-10.16	-23.374	30.695	2.024	22.417	-4.565	86.245	80.89
AAAS	4.958	0.007	8.361	6.786	3.743	0.007	34.112	19.518	0.242	107.1	0.007	0.007								AAAS	-3.403	-8.354	3.043	3.736	33.87	19.276	107.093	0
PLEKHO2	73.249	55.806	78.464	35.108	57.848	119.405	99.745	118.796	45.277	106.685	36.875	90.153								PLEKHO2	-5.215	-22.658	-22.74	-61.557	54.468	73.519	16.532	-53.278
CD4	66.289	53.263	66.207	116.105	185.047	156.534	68.606	70.034	73.394	106.599	140.276	87.58								CD4	0.082	-12.944	-68.942	28.513	-4.788	-3.36	19.019	52.696
GSTP1	119.336	156.918	144.492	59.871	48.904	80.51	117.746	280.928	177.855	106.554	264.308	140.558								GSTP1	-25.156	12.426	10.967	-31.606	-60.109	103.073	-34.004	123.75
SLTM	16.015	10.252	28.104	29.619	10.836	94.452	29.325	0.007	33.636	106.496	6.283	3.662								SLTM	-12.089	-17.852	18.783	-83.616	-4.311	-33.629	102.834	2.621
SNX3	171.364	76.548	139.21	125.596	109.188	197.374	113.717	81.151	183.087	106.43	212.535	0.007								SNX3	32.154	-62.662	16.408	-88.186	-69.37	-101.936	106.423	212.528
APRT	29.228	82.182	53.427	8.015	53.195	47.364	50.818	0.007	78.919	106.414	144.553	0.007								APRT	-24.199	28.755	-45.18	5.831	-28.101	-78.912	106.407	144.546
RNPEP	66.936	78.218	63.848	4.065	46.459	42.855	59.414	85.528	17.145	106.264	156.523	26.718								RNPEP	3.088	14.37	-42.394	3.604	42.269	68.383	79.546	129.805
SRRM2	42.044	21.67	63.214	52.077	66.825	84.933	72.121	44.841	54.71	106.191	18.669	79.766								SRRM2	-21.17	-41.544	-14.748	-18.108	17.411	-9.869	26.425	-61.097
ATP1B1	39.92	1.005	40.586	139.713	144.228	90.362	40.109	27.889	70.493	106.056	132.455	0.007								ATP1B1	-0.666	-39.581	-4.515	53.866	-30.384	-42.604	106.049	132.448
NENF	105.309	230.62	98.071	0.007	69.563	295.333	11.503	321.797	95.436	105.858	278.739	0.007								NENF	7.238	132.549	-69.556	-225.77	-83.933	226.361	105.851	278.732
GALM	28.154	65.885	31.584	46.199	106.92	120.751	44.696	20.218	96.435	105.715	46.146	41.215								GALM	-3.43	34.301	-60.721	-13.831	-51.739	-76.217	64.5	4.931
HNRNPM	55.033	62.097	96.245	132.326	37.614	144.01	180.968	17.409	104.021	105.639	55.898	265.54								HNRNPM	-41.212	-34.148	94.712	-106.396	76.947	-86.612	-159.901	-209.642
OXA1L	47.127	30.865	32.155	34.221	110.255	27.806	12.171	133.037	27.185	105.57	36.208	135.778								OXA1L	14.972	-1.29	-76.034	82.449	-15.014	105.852	-30.208	-99.57
TRPV2	52.237	71.113	50.645	105.906	174.689	80.423	54.295	70.729	59.945	105.419	115.638	46.612								TRPV2	1.592	20.468	-68.783	94.266	-5.65	10.784	58.807	69.026
MRPL51	124.135	218.783	115.143	95.582	45.086	85.044	18.812	138.003	88.576	105.308	62.684	90.168								MRPL51	8.992	103.64	50.496	-39.958	-69.764	49.427	15.14	-27.484
C19orf43	58.794	29.152	39.456	64.645	43.683	27.457	138.952	122.589	44.082	105.053	63.733	0.007								C19orf43	19.338	-10.304	20.962	16.226	94.87	78.507	105.046	63.726
PRRC2C	33.571	37.344	36.41	59.72	47.562	54.429	53.168	48.582	51.436	104.99	45.37	38.952								PRRC2C	-2.839	0.934	12.158	-6.867	1.732	-2.854	66.038	6.418
PSMC4	60.258	26.059	61.461	14.972	18.637	11.351	98.383	32.875	14.625	104.973	41.686	25.012								PSMC4	-1.203	-35.402	-3.665	7.286	83.758	18.25	79.961	16.674
CPM	83.899	66.041	86.665	206.346	107.101	151.883	74.291	114.967	97.953	104.675	110.673	61.891								CPM	-2.766	-20.624	99.245	-44.782	-23.662	17.014	42.784	48.782
TMEM138	16.088	30.203	33.815	40.768	183.195	298.374	0.007	6.241	14.615	104.579	53.814	40.882								TMEM138	-17.727	-3.612	-142.427	-115.179	-14.608	-8.374	63.697	12.932
SLC38A2	43.353	24.975	35.403	65.536	80.64	60.454	100.02	40.551	72.99	104.504	46.463	80.007								SLC38A2	7.95	-10.428	-15.104	20.186	27.03	-32.439	24.497	-33.544
FST	2.818	0.007	29.707	30.972	0.007	53.504	67.042	0.007	17.904	104.236	0.007	141.771								FST	-26.889	-29.7	30.965	-53.497	49.138	-17.897	-37.535	-141.764
DMXL2	89.692	65.644	111.178	62.522	69.044	84.115	73.707	58.002	112.763	104.225	23.45	15.944								DMXL2	-21.486	-45.534	-6.522	-15.071	-39.056	-54.761	88.281	7.506
TM9SF2	92.907	44.025	92.336	217.567	149.643	92.407	82.04	118.221	77.534	104.179	141.255	163.961								TM9SF2	0.571	-48.311	67.924	57.236	4.506	40.687	-59.782	-22.706
C11orf31	34.13	49.544	46.367	20.457	115.199	17.63	76.627	36.639	73.507	103.93	94.013	1.387								C11orf31	-12.237	3.177	-94.742	97.569	3.12	-36.868	102.543	92.626
ILK	127.004	121.221	102.159	108.189	87.261	95.733	134.193	166.585	120.073	103.874	26.801	63.603								ILK	24.845	19.062	20.928	-8.472	14.12	46.512	40.271	-36.802
CCL3	40.531	2.774	42.679	202.978	71.252	216.719	97.018	8.748	8.821	103.683	39.047	0.007								CCL3	-2.148	-39.905	131.726	-145.467	88.197	-0.073	103.676	39.04
MARCKS	44.795	0.007	54.363	44.192	43.983	13.158	24.157	3.898	36.51	103.416	78.752	11.292								MARCKS	-9.568	-54.356	0.209	30.825	-12.353	-32.612	92.124	67.46
GPR34	7.686	0.007	16.875	56.426	32.459	20.847	81.758	32.981	73.145	103.37	5.948	28.309								GPR34	-9.189	-16.868	23.967	11.612	8.613	-40.164	75.061	-22.361
DAZAP2	117.812	90.568	117.048	182.441	121.081	97.662	122.511	102.152	82.704	103.315	98.559	53.319								DAZAP2	0.764	-26.48	61.36	23.419	39.807	19.448	49.996	45.24
HNRNPR	36.962	26.711	42.71	12.894	34.134	36.593	30.328	9.19	82.971	103.31	12.427	94.527								HNRNPR	-5.748	-15.999	-21.24	-2.459	-52.643	-73.781	8.783	-82.1
GUK1	385.548	774.986	250.735	75.341	52.641	0.007	307.715	501.48	140.277	103.174	374.738	106.369								GUK1	134.813	524.251	22.7	52.634	167.438	361.203	-3.195	268.369
HLA-DPA1	79.056	23.197	86.952	204.772	274.989	233.665	48.254	100.566	58.806	102.897	92.281	43.85								HLA-DPA1	-7.896	-63.755	-70.217	41.324	-10.552	41.76	59.047	48.431
CD82	43.626	28.265	58.427	54.378	171.739	60.694	61.704	78.288	33.11	102.713	56.582	18.028								CD82	-14.801	-30.162	-117.361	111.045	28.594	45.178	84.685	38.554
RABGAP1L	11.949	2.99	14.871	8.924	13.165	5.508	8.145	20.264	20.522	102.459	2.002	66.261								RABGAP1L	-2.922	-11.881	-4.241	7.657	-12.377	-0.258	36.198	-64.259
FAM20C	42.395	76.34	54.551	11.638	78.134	39.519	62.173	58.337	80.301	102.416	95.661	114.3								FAM20C	-12.156	21.789	-66.496	38.615	-18.128	-21.964	-11.884	-18.639
RAB13	146.926	198.694	158.524	117.891	101.16	112.591	187.093	162.592	160.065	102.335	109.958	4.171								RAB13	-11.598	40.17	16.731	-11.431	27.028	2.527	98.164	105.787
TXNDC5	30.072	8.895	28.074	50.979	57.781	19.164	34.912	45.748	26.13	102.303	72.239	76.128								TXNDC5	1.998	-19.179	-6.802	38.617	8.782	19.618	26.175	-3.889
FAM96A	155.11	53.999	254.122	249.812	139.73	26.941	60.125	186.334	90.023	102.101	269.305	265.621								FAM96A	-99.012	-200.123	110.082	112.789	-29.898	96.311	-163.52	3.684
PAIP2	166.486	80.606	144.505	157.891	83.398	145.968	300.975	22.597	177.318	101.748	33.43	28.768								PAIP2	21.981	-63.899	74.493	-62.57	123.657	-154.721	72.98	4.662
HSPA9	63.632	83.863	75.46	148.912	116.418	133.234	123.246	37.785	66.056	101.673	102.078	81.423								HSPA9	-11.828	8.403	32.494	-16.816	57.19	-28.271	20.25	20.655
GLRX2	20.499	5.887	17.614	0.007	49.15	0.007	21.749	53.847	98.02	101.404	214.728	0.007								GLRX2	2.885	-11.727	-49.143	49.143	-76.271	-44.173	101.397	214.721
UBXN1	109.253	108.422	30.378	0.007	6.692	46.601	49.651	186.151	59.567	101.359	117.15	18.554								UBXN1	78.875	78.044	-6.685	-39.909	-9.916	126.584	82.805	98.596
PEX14	12.317	0.007	6.623	9.836	5.16	16.709	0.007	8.579	9.756	101.349	36.645	0.007								PEX14	5.694	-6.616	4.676	-11.549	-9.749	-1.177	101.342	36.638
SIGMAR1	17.41	0.007	13.015	39.678	7.835	0.666	41.894	10.221	14.961	101.339	24.286	4.336								SIGMAR1	4.395	-13.008	31.843	7.169	26.933	-4.74	97.003	19.95
TBCA	60.636	33.449	153.071	207.224	51.404	335.928	155.707	106.814	166.212	101.13	54.846	171.483								TBCA	-92.435	-119.622	155.82	-284.524	-10.505	-59.398	-70.353	-116.637
KARS	33.302	0.007	41.793	82.671	83.525	61.066	116.562	0.007	45.116	101.117	12.13	31.646								KARS	-8.491	-41.786	-0.854	22.459	71.446	-45.109	69.471	-19.516
LY86	58.858	54.155	18.946	50.765	123.303	0.007	54.698	13.974	8.289	101.035	103.242	0.007								LY86	39.912	35.209	-72.538	123.296	46.409	5.685	101.028	103.235
RPL13A	158.132	240.096	143.61	188.036	77.536	125.097	136.337	123.978	144.972	100.76	214.401	20.443								RPL13A	14.522	96.486	110.5	-47.561	-8.635	-20.994	80.317	193.958
HNRNPC	63.962	35.05	64.816	65.756	79.634	88.355	93.283	6.339	77.211	100.687	62.616	26.775								HNRNPC	-0.854	-29.766	-13.878	-8.721	16.072	-70.872	73.912	35.841
SEC62	33.606	46.303	24.196	19.111	18.557	21.922	49.093	26.435	31.044	100.572	24.005	23.606								SEC62	9.41	22.107	0.554	-3.365	18.049	-4.609	76.966	0.399
FAM162A	57.822	139.817	68.779	0.007	24.565	277.414	17.369	13.312	65.636	100.544	151.922	87.842								FAM162A	-10.957	71.038	-24.558	-252.849	-48.267	-52.324	12.702	64.08
UGCG	14.212	13.635	26.584	22.874	29.506	18.062	45.374	31.412	33.16	100.373	10.242	3.946								UGCG	-12.372	-12.949	-6.632	11.444	12.214	-1.748	96.427	6.296
LACTB	98.926	0.007	98.639	138.433	67.177	52.227	139.491	24.699	128.432	100.296	65.144	59.059								LACTB	0.287	-98.632	71.256	14.95	11.059	-103.733	41.237	6.085
FSCN1	12.546	26.092	11.659	37.871	62.454	0.389	24.076	6.484	7.248	100.255	88.537	52.013								FSCN1	0.887	14.433	-24.583	62.065	16.828	-0.764	48.242	36.524
NDUFB10	91.968	63.434	85.404	141.37	85.548	134.037	15.662	124.04	66.454	99.961	73.062	401.84								NDUFB10	6.564	-21.97	55.822	-48.489	-50.792	57.586	-301.879	-328.778
EIF3E	91.375	43.979	113.722	249.662	133.214	16.569	141.158	103.567	110.245	99.926	58.159	275.025								EIF3E	-22.347	-69.743	116.448	116.645	30.913	-6.678	-175.099	-216.866
PSMB10	51.427	8.79	23.95	57.014	67.033	101.505	5.426	20.792	35.354	99.86	44.996	0.007								PSMB10	27.477	-15.16	-10.019	-34.472	-29.928	-14.562	99.853	44.989
HLA-DQA1	33.82	25.28	18.076	44.826	3.69	93.697	0.007	33.341	28.965	99.824	8.256	0.007								HLA-DQA1	15.744	7.204	41.136	-90.007	-28.958	4.376	99.817	8.249
SIAE	112.014	3128.34	176.516	111.869	256.385	50.092	106.381	1635.36	167.73	99.801	221.87	236.884								SIAE	-64.502	2951.82	-144.516	206.293	-61.349	1467.63	-137.083	-15.014
MRPL38	14.902	8.422	2.1	17.741	1.803	7.587	9.241	12.395	3.939	99.79	17.065	0.007								MRPL38	12.802	6.322	15.938	-5.784	5.302	8.456	99.783	17.058
MAN2B1	110.738	153.308	122.313	40.247	143.703	86.145	152.197	154.165	131.61	99.769	175.081	84.867								MAN2B1	-11.575	30.995	-103.456	57.558	20.587	22.555	14.902	90.214
RPS23	115.067	101.396	124.31	52.809	72.184	66.543	72.467	29.454	119.3	99.741	55.917	111.603								RPS23	-9.243	-22.914	-19.375	5.641	-46.833	-89.846	-11.862	-55.686
LSM7	3.883	63.77	6.36	19.797	53.238	0.007	36.737	0.007	76.349	99.711	48.966	6.905								LSM7	-2.477	57.41	-33.441	53.231	-39.612	-76.342	92.806	42.061
TSC22D1	34.142	26.968	29.398	86.466	94.492	168.129	53.098	9.631	35.616	99.615	80.014	54.256								TSC22D1	4.744	-2.43	-8.026	-73.637	17.482	-25.985	45.359	25.758
SLC25A5	177.089	67.09	164.705	198.121	333.643	117.397	205.369	161.018	102.241	99.545	453.373	83.723								SLC25A5	12.384	-97.615	-135.522	216.246	103.128	58.777	15.822	369.65
UCP2	150.41	181.314	132.603	112.578	205.277	202.613	132.086	147.409	119.092	99.423	297.351	0.007								UCP2	17.807	48.711	-92.699	2.664	12.994	28.317	99.416	297.344
OAT	52.307	28.726	53.304	67.012	40.676	46.089	84.761	10.223	66.151	99.407	26.501	68.062								OAT	-0.997	-24.578	26.336	-5.413	18.61	-55.928	31.345	-41.561
SND1	63.524	129.818	78.11	91.812	112.912	124.487	102.171	23.85	26.171	99.306	108.472	24.566								SND1	-14.586	51.708	-21.1	-11.575	76	-2.321	74.74	83.906
ERGIC3	143.222	106.95	134.605	174.6	37.195	25.61	22.613	157.992	122.724	99.259	231.562	12.146								ERGIC3	8.617	-27.655	137.405	11.585	-100.111	35.268	87.113	219.416
HMOX1	203.642	155.722	176.494	59.197	75.003	110.682	192.807	246.441	161.261	98.849	146.795	102.756								HMOX1	27.148	-20.772	-15.806	-35.679	31.546	85.18	-3.907	44.039
PPM1G	7.016	52.818	30.784	35.776	38.237	95.796	50.187	11.509	14.731	98.542	7.374	10.919								PPM1G	-23.768	22.034	-2.461	-57.559	35.456	-3.222	87.623	-3.545
GDF9	32.314	63.424	21.837	21.096	16.724	15.006	13.533	20.003	12.744	98.463	43.589	77.264								GDF9	10.477	41.587	4.372	1.718	0.789	7.259	21.199	-33.675
RAB5C	78.592	72.274	87.436	83.937	183.689	114.371	191.548	106.632	100.94	98.2	78.384	95.507								RAB5C	-8.844	-15.162	-99.752	69.318	90.608	5.692	2.693	-17.123
ATP6V1E1	144.841	70.238	123.111	37.946	111.659	48.543	80.012	48.408	147.32	98.175	197.182	54.306								ATP6V1E1	21.73	-52.873	-73.713	63.116	-67.308	-98.912	43.869	142.876
HIST1H2BM	0.007	0.007	15.889	42.867	66.846	126.656	38.753	3.127	0.007	98.09	69.777	96.613								HIST1H2BM	-15.882	-15.882	-23.979	-59.81	38.746	3.12	1.477	-26.836
RHOG	121.306	92.182	73.021	37.671	74.75	89.772	25.518	104.663	94.375	97.995	61.135	5.11								RHOG	48.285	19.161	-37.079	-15.022	-68.857	10.288	92.885	56.025
ARHGEF2	50.612	46.884	51.629	38.37	62.495	50.158	66.959	26.635	60.291	97.986	78.045	4.072								ARHGEF2	-1.017	-4.745	-24.125	12.337	6.668	-33.656	93.914	73.973
XRCC5	163.409	93.806	162.48	91.967	172.951	146.691	84.556	68.17	206.464	97.869	126.717	49.813								XRCC5	0.929	-68.674	-80.984	26.26	-121.908	-138.294	48.056	76.904
RPL10L	12.417	0.007	19.757	72.357	0.007	109.568	233.855	0.007	8.648	97.657	6.96	0.007								RPL10L	-7.34	-19.75	72.35	-109.561	225.207	-8.641	97.65	6.953
TUBB6	73.985	69.778	106.416	117.456	122.212	145.905	142.695	128.042	113.723	97.637	148.154	254.077								TUBB6	-32.431	-36.638	-4.756	-23.693	28.972	14.319	-156.44	-105.923
CCT5	46.796	51.97	70.525	55.75	77.597	32.242	44.909	49.173	97.465	97.609	17.874	28.49								CCT5	-23.729	-18.555	-21.847	45.355	-52.556	-48.292	69.119	-10.616
ATP5C1	101.124	152.705	129.22	67.725	139.125	177.899	97.478	49.396	64.458	97.388	155.257	146.278								ATP5C1	-28.096	23.485	-71.4	-38.774	33.02	-15.062	-48.89	8.979
SLC2A5	44.113	61.16	35.481	137.633	240.721	49.337	39.709	19.592	13.134	97.257	147.247	38.507								SLC2A5	8.632	25.679	-103.088	191.384	26.575	6.458	58.75	108.74
RARS	33.02	29.958	39.737	5.498	74.302	49.24	42.934	24.761	25.123	96.915	60.152	218.133								RARS	-6.717	-9.779	-68.804	25.062	17.811	-0.362	-121.218	-157.981
MED11	32.301	10.577	20.909	61.571	49.248	0.007	31.556	18.348	29.186	96.908	25.381	47.247								MED11	11.392	-10.332	12.323	49.241	2.37	-10.838	49.661	-21.866
ATP5G2	121.903	26.4	113.298	124.402	77.89	35.637	202.784	97.801	38.829	96.748	160.019	139.364								ATP5G2	8.605	-86.898	46.512	42.253	163.955	58.972	-42.616	20.655
CNIH4	48.588	38.809	81.845	118.064	45.305	79.44	53.127	10.486	34.084	96.74	23.682	68.746								CNIH4	-33.257	-43.036	72.759	-34.135	19.043	-23.598	27.994	-45.064
PLXNC1	32.209	19.628	25.232	64.674	89.907	86.05	27.006	14.427	23.293	96.654	66.524	65.007								PLXNC1	6.977	-5.604	-25.233	3.857	3.713	-8.866	31.647	1.517
NRBP1	50.026	58.317	63.669	172.062	108.588	96.161	105.639	54.339	61.743	96.573	106.352	79.834								NRBP1	-13.643	-5.352	63.474	12.427	43.896	-7.404	16.739	26.518
MARCKSL1	34.414	19.814	63.213	27.304	7.726	73.024	122.301	20.533	36.007	96.471	0.007	13.793								MARCKSL1	-28.799	-43.399	19.578	-65.298	86.294	-15.474	82.678	-13.786
CHMP4B	50.413	10.738	81.177	105.366	43.961	120.702	73.46	142.239	130.821	96.412	106.5	168.966								CHMP4B	-30.764	-70.439	61.405	-76.741	-57.361	11.418	-72.554	-62.466
SNX22	32.821	76.463	42.093	72.028	111.171	49.897	17.62	40.514	17.851	96.393	99.027	74.519								SNX22	-9.272	34.37	-39.143	61.274	-0.231	22.663	21.874	24.508
CDC42	164.478	80.01	144.929	74.891	117.193	22.723	109.528	125.662	129.26	96.322	131.813	93.125								CDC42	19.549	-64.919	-42.302	94.47	-19.732	-3.598	3.197	38.688
EIF4A3	37.55	47.172	28.608	109.409	44.212	41.348	31.477	58.705	21.942	96.246	46.5	110.789								EIF4A3	8.942	18.564	65.197	2.864	9.535	36.763	-14.543	-64.289
MRPL23	33.672	92.36	89.138	23.784	105.384	111.268	57.621	137.19	44.031	96.083	55.286	0.007								MRPL23	-55.466	3.222	-81.6	-5.884	13.59	93.159	96.076	55.279
WDR83OS	72.106	89.866	31.276	75.156	19.787	0.007	0.007	59.924	12.488	95.976	221.796	0.007								WDR83OS	40.83	58.59	55.369	19.78	-12.481	47.436	95.969	221.789
CD33	31.605	13.285	24.97	42.091	64.102	52.916	6.314	2.394	20.069	95.975	78.668	0.007								CD33	6.635	-11.685	-22.011	11.186	-13.755	-17.675	95.968	78.661
MERTK	35.078	63.407	53.917	31.431	36.217	1.798	57.2	98.835	58.956	95.627	6.632	30.699								MERTK	-18.839	9.49	-4.786	34.419	-1.756	39.879	64.928	-24.067
C14orf2	186.757	130.296	159.017	105.942	161.772	338.631	176.337	244.737	329.329	95.499	140.808	253.967								C14orf2	27.74	-28.721	-55.83	-176.859	-152.992	-84.592	-158.468	-113.159
STARD7	54.798	70.533	55.408	53.439	66.895	52.631	61.004	93.513	41.661	95.256	100.294	0.007								STARD7	-0.61	15.125	-13.456	14.264	19.343	51.852	95.249	100.287
HADHB	87.997	28.144	102.652	119.656	111.67	73.594	93.888	96.37	116.015	95.035	123.487	13.061								HADHB	-14.655	-74.508	7.986	38.076	-22.127	-19.645	81.974	110.426
RGS10	78.447	51.355	135.354	32.537	99.724	324.455	156.981	13.883	140.444	94.996	172.126	45								RGS10	-56.907	-83.999	-67.187	-224.731	16.537	-126.561	49.996	127.126
ADPGK	48.821	73.163	85.782	48.461	51.969	86.284	49.618	62.995	62.021	94.924	92.441	32.87								ADPGK	-36.961	-12.619	-3.508	-34.315	-12.403	0.974	62.054	59.571
HIST2H2BF	2.021	3.499	59.097	51.211	79.772	55.022	80.676	0.007	9.164	94.892	22.39	22.734								HIST2H2BF	-57.076	-55.598	-28.561	24.75	71.512	-9.157	72.158	-0.344
STT3B	42.716	30.891	55.687	58.668	79.352	100.137	84.469	12.571	25.911	94.582	52.604	38.846								STT3B	-12.971	-24.796	-20.684	-20.785	58.558	-13.34	55.736	13.758
SLC16A3	137.449	192.292	91.342	105.819	234.223	111.131	38.041	254.592	82.792	94.545	211.157	200.793								SLC16A3	46.107	100.95	-128.404	123.092	-44.751	171.8	-106.248	10.364
RPL10	141.657	140.772	122.607	85.445	110.198	34.836	102.482	108.287	111.679	94.332	79.017	222.647								RPL10	19.05	18.165	-24.753	75.362	-9.197	-3.392	-128.315	-143.63
ERP44	20.763	24.098	29.734	51.724	48.472	75.967	58.375	13.767	28.58	94.312	17.748	66.469								ERP44	-8.971	-5.636	3.252	-27.495	29.795	-14.813	27.843	-48.721
DHCR24	10.54	0.007	12.676	28.48	45.877	41.821	5.306	23.751	11.772	94.133	97.363	19.269								DHCR24	-2.136	-12.669	-17.397	4.056	-6.466	11.979	74.864	78.094
TFPT	41.259	108.241	27.444	0.007	49.483	81.136	11.575	31.245	4.784	94.126	21.272	114.228								TFPT	13.815	80.797	-49.476	-31.653	6.791	26.461	-20.102	-92.956
ACSL4	264.374	230.139	244.416	142.337	87.742	207.082	180.499	166.835	270.711	94.05	76.998	88.723								ACSL4	19.958	-14.277	54.595	-119.34	-90.212	-103.876	5.327	-11.725
PSMD1	75.119	35.734	78.976	96.434	48.061	53.673	183.666	46.782	56.632	93.892	55.653	5.476								PSMD1	-3.857	-43.242	48.373	-5.612	127.034	-9.85	88.416	50.177
CMTM6	104.742	50.571	85.616	133.697	112.614	59.06	61.348	80.37	88.215	93.868	70.182	50.672								CMTM6	19.126	-35.045	21.083	53.554	-26.867	-7.845	43.196	19.51
HEXA	133.9	143.328	127.947	142.42	87.384	68.202	114.224	161.933	174.45	93.748	76.62	140.715								HEXA	5.953	15.381	55.036	19.182	-60.226	-12.517	-46.967	-64.095
SDCBP	192.695	254.268	268.871	191.032	148.389	112.836	140.25	211.479	330.096	93.746	65.89	210.753								SDCBP	-76.176	-14.603	42.643	35.553	-189.846	-118.617	-117.007	-144.863
HIST1H2BO	11.889	47.338	57.663	110.221	60.8	107.004	126.615	11.944	39.85	93.679	3.029	734.307								HIST1H2BO	-45.774	-10.325	49.421	-46.204	86.765	-27.906	-640.628	-731.278
S100A4	891.797	609.569	829.271	320.578	486.682	682.059	477.422	813.17	1161.48	93.582	803.815	13.38								S100A4	62.526	-219.702	-166.104	-195.377	-684.055	-348.307	80.202	790.435
RSL24D1	34.951	7.504	14.112	23.962	1.928	53.837	3.088	0.947	18.53	93.5	74.906	0.007								RSL24D1	20.839	-6.608	22.034	-51.909	-15.442	-17.583	93.493	74.899
PLXDC2	48.791	31.918	38.098	76.507	67.199	71.128	44.208	42.211	77.694	93.443	39.447	57.146								PLXDC2	10.693	-6.18	9.308	-3.929	-33.486	-35.483	36.297	-17.699
ACO2	77.341	76.62	61.877	90.139	140.105	54.296	72.018	87.503	56.428	93.4	102.183	64.192								ACO2	15.464	14.743	-49.966	85.809	15.59	31.075	29.208	37.991
RPS28	137.416	295.145	237.453	53.899	161.666	139.345	154.789	193.471	119.087	93.316	129.607	578.1								RPS28	-100.037	57.692	-107.767	22.321	35.702	74.384	-484.784	-448.493
PTCH2	17.146	362.619	27.7	132.764	319.084	62.682	20.53	219.972	31.849	93.117	65.166	187.56								PTCH2	-10.554	334.919	-186.32	256.402	-11.319	188.123	-94.443	-122.394
FBL	1.516	0.007	11.926	7.681	42.636	36.88	59.39	0.007	3.6	93.09	0.007	89.084								FBL	-10.41	-11.919	-34.955	5.756	55.79	-3.593	4.006	-89.077
MTCH2	53.173	53.412	31.944	13.221	23.305	19.531	28.8	36.517	17.295	93.08	23.221	0.007								MTCH2	21.229	21.468	-10.084	3.774	11.505	19.222	93.073	23.214
NDUFA6	142.171	126.965	165.99	253.392	133.096	221.118	171.334	83.62	74.049	93.058	143.368	125.86								NDUFA6	-23.819	-39.025	120.296	-88.022	97.285	9.571	-32.802	17.508
ACAT2	41.492	0.007	22.236	251.274	156.523	77.97	0.568	57.54	14.132	92.977	320.124	103.091								ACAT2	19.256	-22.229	94.751	78.553	-13.564	43.408	-10.114	217.033
RPS9	260.903	657.435	405.218	188.025	396.482	124.482	150.156	378.65	318.592	92.835	395.59	102.868								RPS9	-144.315	252.217	-208.457	272	-168.436	60.058	-10.033	292.722
ACTN4	63.699	95.701	85.51	80.045	32.674	59.124	83.365	87.898	85.033	92.701	25.067	67.267								ACTN4	-21.811	10.191	47.371	-26.45	-1.668	2.865	25.434	-42.2
HIST1H3B	0.007	0.007	1.001	9.347	160.918	4.603	82.874	11.817	0.007	92.687	185.812	300.501								HIST1H3B	-0.994	-0.994	-151.571	156.315	82.867	11.81	-207.814	-114.689
HIST2H3C	15.929	0.007	7.455	20.305	29.402	111.418	138.157	0.007	17.13	92.68	133.923	21.247								HIST2H3C	8.474	-7.448	-9.097	-82.016	121.027	-17.123	71.433	112.676
MMP19	119.262	74.193	105.397	153.981	113.807	70.757	113.964	213.824	99.447	92.636	142.981	96.809								MMP19	13.865	-31.204	40.174	43.05	14.517	114.377	-4.173	46.172
FGL2	24.539	26.416	22.913	41.005	25.447	38.179	52.433	32.346	12.5	92.253	31.155	21.875								FGL2	1.626	3.503	15.558	-12.732	39.933	19.846	70.378	9.28
C1QB	131.566	201.165	59.263	167.633	417.204	165.849	46.181	136.24	66.89	92.216	711.347	183.277								C1QB	72.303	141.902	-249.571	251.355	-20.709	69.35	-91.061	528.07
RGCC	129.829	251.396	151.793	282.718	341.469	204.911	160.098	149.765	150.418	92.129	379.175	144.215								RGCC	-21.964	99.603	-58.751	136.558	9.68	-0.653	-52.086	234.96
ITGAM	125.072	75.687	141.695	80.777	200.287	114.763	71.24	82.022	124.051	91.85	132.675	52.577								ITGAM	-16.623	-66.008	-119.51	85.524	-52.811	-42.029	39.273	80.098
IDH3B	21.888	56.997	25.686	103.725	50.613	24.754	22.948	28.884	10.837	91.776	47.83	0.007								IDH3B	-3.798	31.311	53.112	25.859	12.111	18.047	91.769	47.823
FDFT1	50.873	69.784	48.398	93.138	44.322	57.251	27.564	40.883	21.528	91.661	205.989	0.007								FDFT1	2.475	21.386	48.816	-12.929	6.036	19.355	91.654	205.982
LILRA2	25.996	10.476	26.789	41.111	53.842	14.885	18.811	5.879	2.156	91.584	103.555	1.892								LILRA2	-0.793	-16.313	-12.731	38.957	16.655	3.723	89.692	101.663
NUBP1	13.23	0.007	26.666	55.736	43.501	0.007	2.201	59.594	6.669	91.457	0.007	0.007								NUBP1	-13.436	-26.659	12.235	43.494	-4.468	52.925	91.45	0
PABPC3	100.013	111.899	143.48	93.203	16.066	88.068	148.619	87.799	131.045	91.35	18.628	74.624								PABPC3	-43.467	-31.581	77.137	-72.002	17.574	-43.246	16.726	-55.996
CCT6A	86.397	14.484	57.281	46.924	114.044	96.644	70.117	45.68	97.335	91.233	39.797	67.118								CCT6A	29.116	-42.797	-67.12	17.4	-27.218	-51.655	24.115	-27.321
ARPC4	158.251	99.234	173.966	61.97	125.325	217.193	131.033	102	165.678	91.169	328.1	0.007								ARPC4	-15.715	-74.732	-63.355	-91.868	-34.645	-63.678	91.162	328.093
TPM4	267.35	309.281	230.613	174.571	119.963	142.579	197.859	352.538	248.69	91.162	161.688	0.007								TPM4	36.737	78.668	54.608	-22.616	-50.831	103.848	91.155	161.681
OSTC	85.608	99.389	75.059	166.734	102.429	271.801	61.513	0.007	151.345	91.077	89.514	215.833								OSTC	10.549	24.33	64.305	-169.372	-89.832	-151.338	-124.756	-126.319
TMX2	9.296	36.043	22.313	81.702	30.005	20.335	50.537	10.947	36.959	90.993	19.646	3.252								TMX2	-13.017	13.73	51.697	9.67	13.578	-26.012	87.741	16.394
TNFRSF12A	1.954	0.007	4.116	56.947	22.677	25.239	0.007	13.499	28.024	90.975	197.19	0.007								TNFRSF12A	-2.162	-4.109	34.27	-2.562	-28.017	-14.525	90.968	197.183
FDX1	41.115	39.94	52.709	61.064	34.649	57.157	74.678	35.801	30.017	90.901	206.692	30.16								FDX1	-11.594	-12.769	26.415	-22.508	44.661	5.784	60.741	176.532
HIST1H4B	31.104	0.007	48.964	41.195	1.988	261.691	12.741	54.684	31.277	90.773	0.007	80.466								HIST1H4B	-17.86	-48.957	39.207	-259.703	-18.536	23.407	10.307	-80.459
MAP4K4	39.089	9.184	54.598	45.01	24.755	99.682	124.407	30.398	38.366	90.661	4.076	52.784								MAP4K4	-15.509	-45.414	20.255	-74.927	86.041	-7.968	37.877	-48.708
SNRPD2	58.735	34.492	95.823	97.519	257.497	17.708	28.277	148.67	70.976	90.588	182.08	156.401								SNRPD2	-37.088	-61.331	-159.978	239.789	-42.699	77.694	-65.813	25.679
ADAM10	66.978	66.909	70.668	138.646	85.936	91.527	91.619	61.025	85.603	90.446	57.855	128.138								ADAM10	-3.69	-3.759	52.71	-5.591	6.016	-24.578	-37.692	-70.283
FLOT2	48.477	9.613	31.867	40.115	23.415	59.693	43.004	75.955	26.806	90.316	0.007	0.007								FLOT2	16.61	-22.254	16.7	-36.278	16.198	49.149	90.309	0
PTGES3	65.784	35.318	90.542	52.022	47.669	64.22	107.791	65.332	157.734	90.14	40.994	363.993								PTGES3	-24.758	-55.224	4.353	-16.551	-49.943	-92.402	-273.853	-322.999
G6PD	180.228	129.878	183.891	120.167	161.538	119.165	82.149	169.939	98.309	89.762	363.885	46.813								G6PD	-3.663	-54.013	-41.371	42.373	-16.16	71.63	42.949	317.072
GYPC	25.906	25.746	40.562	62.8	12.184	80.935	41.113	17.407	20.744	89.755	60.755	51.828								GYPC	-14.656	-14.816	50.616	-68.751	20.369	-3.337	37.927	8.927
FAIM3	47.001	28.622	21.449	105.428	161.037	64.835	38.538	50.75	29.649	89.539	119.848	139.429								FAIM3	25.552	7.173	-55.609	96.202	8.889	21.101	-49.89	-19.581
PPP1CA	114.132	82.571	173.823	167.097	134.129	119.692	80.783	142.007	145.901	89.478	75.004	60.124								PPP1CA	-59.691	-91.252	32.968	14.437	-65.118	-3.894	29.354	14.88
ZNF207	36.414	17.488	70.821	110.924	67.601	30.938	129.837	44.603	72.895	89.453	16.742	132.157								ZNF207	-34.407	-53.333	43.323	36.663	56.942	-28.292	-42.704	-115.415
TMEM123	58.98	65.274	55.929	49.978	52.2	59.309	47.385	36.512	54.027	89.365	25.612	60.513								TMEM123	3.051	9.345	-2.222	-7.109	-6.642	-17.515	28.852	-34.901
VKORC1	160.323	218.766	111.718	100.153	46.075	0.007	2.904	100.602	91.579	89.295	341.678	0.007								VKORC1	48.605	107.048	54.078	46.068	-88.675	9.023	89.288	341.671
HADHA	95.563	71.336	134.248	138.495	97.233	50.793	89.86	63.363	182.607	89.098	42.386	65.62								HADHA	-38.685	-62.912	41.262	46.44	-92.747	-119.244	23.478	-23.234
ASPH	51.042	28.578	69.474	54.284	70.69	88.054	72.314	32.245	93.773	88.986	23.825	47.672								ASPH	-18.432	-40.896	-16.406	-17.364	-21.459	-61.528	41.314	-23.847
SF1	16.571	34.41	44.586	113.468	27.596	84.154	64.714	25.077	52.815	88.985	35.054	20.601								SF1	-28.015	-10.176	85.872	-56.558	11.899	-27.738	68.384	14.453
MS4A7	335.755	178.175	338.515	97.835	79.847	61.391	300.759	183.17	362.258	88.836	16.01	87.438								MS4A7	-2.76	-160.34	17.988	18.456	-61.499	-179.088	1.398	-71.428
PABPC4	52.174	68.579	69.696	37.245	45.621	24.763	109.153	101.099	80.522	88.746	4.926	0.007								PABPC4	-17.522	-1.117	-8.376	20.858	28.631	20.577	88.739	4.919
HMGCR	25.942	9.823	19.796	103.351	40.434	25.1	14.294	21.996	29.604	88.406	59.083	61.91								HMGCR	6.146	-9.973	62.917	15.334	-15.31	-7.608	26.496	-2.827
EIF3M	84.312	31.392	92.509	86.833	27.057	280.917	84.985	14.591	116.216	88.402	91.978	64.409								EIF3M	-8.197	-61.117	59.776	-253.86	-31.231	-101.625	23.993	27.569
BASP1	176.178	133.485	128.368	92.696	50.757	71.347	108.892	123.344	197.359	88.396	51.188	94.955								BASP1	47.81	5.117	41.939	-20.59	-88.467	-74.015	-6.559	-43.767
ACTR3	93.211	61.645	82.937	146.499	155.364	99.259	125.397	55.025	73.036	88.375	124.041	151.139								ACTR3	10.274	-21.292	-8.865	56.105	52.361	-18.011	-62.764	-27.098
NUMB	57.834	117.425	66.079	50.295	102.928	97.15	40.476	56.034	51.975	88.319	53.173	74.047								NUMB	-8.245	51.346	-52.633	5.778	-11.499	4.059	14.272	-20.874
GBAS	105.784	39.807	34.655	27.995	68.657	24.032	16.38	41.61	69.958	88.13	66.352	52.65								GBAS	71.129	5.152	-40.662	44.625	-53.578	-28.348	35.48	13.702
CAPZA2	123.614	121.982	172.651	89.888	108.164	137.865	119.695	84.638	211.166	88.03	33.623	379.503								CAPZA2	-49.037	-50.669	-18.276	-29.701	-91.471	-126.528	-291.473	-345.88
TGOLN2	99.279	69.35	95.639	98.241	110.489	91.498	73.499	91.276	106.736	87.916	74.286	32.566								TGOLN2	3.64	-26.289	-12.248	18.991	-33.237	-15.46	55.35	41.72
SCAMP2	47.991	25.686	35.68	26.77	35.19	33.238	12.683	119.895	41.484	87.855	73.413	66.058								SCAMP2	12.311	-9.994	-8.42	1.952	-28.801	78.411	21.797	7.355
EIF3A	41.293	63.341	50.85	74.296	60.079	110.168	71.506	57.04	50.437	87.658	26.131	92.054								EIF3A	-9.557	12.491	14.217	-50.089	21.069	6.603	-4.396	-65.923
TNS3	53.999	40.917	42.7	81.468	88.055	78.677	24.599	32.948	37.404	87.63	92.472	90.265								TNS3	11.299	-1.783	-6.587	9.378	-12.805	-4.456	-2.635	2.207
ST8SIA4	28.933	10.944	28.436	22.1	32.5	8.076	29.929	23.427	16.616	87.502	29.92	13.348								ST8SIA4	0.497	-17.492	-10.4	24.424	13.313	6.811	74.154	16.572
HIST1H2BG	13.044	84.453	33.973	102.451	57.426	0.007	28.619	9.401	0.929	87.387	69.934	0.007								HIST1H2BG	-20.929	50.48	45.025	57.419	27.69	8.472	87.38	69.927
MGST2	13.282	0.007	22.78	170.966	118.254	36.657	1.933	20.55	18.653	87.343	24.362	73.269								MGST2	-9.498	-22.773	52.712	81.597	-16.72	1.897	14.074	-48.907
MAT2A	24.179	32.359	53.121	29.355	69.426	47.703	33.288	23.658	19.949	87.322	98.822	44.198								MAT2A	-28.942	-20.762	-40.071	21.723	13.339	3.709	43.124	54.624
CYB5A	480.323	558.353	488.599	205.967	116.408	278.273	341.915	711.069	347.017	87.279	292.932	264.341								CYB5A	-8.276	69.754	89.559	-161.865	-5.102	364.052	-177.062	28.591
TMEM43	22.73	7.938	16.822	47.526	36.745	42.907	29.125	35.884	10.642	87.27	25.819	71.988								TMEM43	5.908	-8.884	10.781	-6.162	18.483	25.242	15.282	-46.169
MPEG1	47.543	97.502	40.94	20.861	68.436	11.075	29.637	74.173	63.702	87.264	9.092	38.996								MPEG1	6.603	56.562	-47.575	57.361	-34.065	10.471	48.268	-29.904
TNC	7.085	2.602	54.275	81.444	3.76	57.952	160.327	2.257	17.428	87.26	1.457	89.486								TNC	-47.19	-51.673	77.684	-54.192	142.899	-15.171	-2.226	-88.029
BTF3	66.733	33.686	94.184	106.777	99.258	75.951	84.801	19.999	108.983	87.142	36.242	154.494								BTF3	-27.451	-60.498	7.519	23.307	-24.182	-88.984	-67.352	-118.252
SLA	85.364	25.628	50.262	12.313	20.522	51.773	33.688	88.889	49.517	87.128	28.627	19.724								SLA	35.102	-24.634	-8.209	-31.251	-15.829	39.372	67.404	8.903
SMIM4	34.402	0.007	21.115	16.432	22.208	19.421	65.051	3.116	74.18	86.9	18.966	92.279								SMIM4	13.287	-21.108	-5.776	2.787	-9.129	-71.064	-5.379	-73.313
HMGA1	10.159	67.243	25.365	18.048	53.664	24.878	30.405	27.819	14.322	86.782	84.536	6.429								HMGA1	-15.206	41.878	-35.616	28.786	16.083	13.497	80.353	78.107
CCL5	147.088	41.787	114.976	179.536	87.775	246.41	26.509	14.278	34.852	86.778	71.303	32.523								CCL5	32.112	-73.189	91.761	-158.635	-8.343	-20.574	54.255	38.78
LZIC	44.436	0.007	30.186	2.087	7.756	0.007	3.799	0.007	7.399	86.687	11.816	0.007								LZIC	14.25	-30.179	-5.669	7.749	-3.6	-7.392	86.68	11.809
PLXND1	46.589	40.874	33.179	74.197	105.505	99.96	48.372	62.558	34.083	86.624	152.263	57.642								PLXND1	13.41	7.695	-31.308	5.545	14.289	28.475	28.982	94.621
PTTG1IP	91.178	25.815	64.863	24.401	32.905	47.518	66.955	84.871	52.975	86.577	53.559	54.839								PTTG1IP	26.315	-39.048	-8.504	-14.613	13.98	31.896	31.738	-1.28
G3BP2	59.312	31.368	61.698	39.345	37.205	50.231	54.103	24.591	76.926	86.419	46.574	159.35								G3BP2	-2.386	-30.33	2.14	-13.026	-22.823	-52.335	-72.931	-112.776
PIK3AP1	43.801	26.091	34.075	64.195	54.592	70.637	32.901	28.405	40.705	86.235	122.903	21.59								PIK3AP1	9.726	-7.984	9.603	-16.045	-7.804	-12.3	64.645	101.313
HIST1H3D	27.539	52.807	67.71	67.066	100.195	258.311	144.206	18.169	2.245	86.205	115.193	31.19								HIST1H3D	-40.171	-14.903	-33.129	-158.116	141.961	15.924	55.015	84.003
CD86	155.002	170.408	165.003	52.204	103.707	126.622	194.572	228.42	254.778	86.024	14.749	204.602								CD86	-10.001	5.405	-51.503	-22.915	-60.206	-26.358	-118.578	-189.853
ALG5	6.341	0.007	18.654	69.94	31.874	15.596	16.325	6.256	0.007	85.779	83.772	0.007								ALG5	-12.313	-18.647	38.066	16.278	16.318	6.249	85.772	83.765
PSMC2	47.782	41.387	49.062	43.117	57.67	95.547	33.097	17.24	79.322	85.602	18.488	105.91								PSMC2	-1.28	-7.675	-14.553	-37.877	-46.225	-62.082	-20.308	-87.422
XRN2	75.674	30.892	66.429	73.212	83.9	23.086	74.417	28.417	88.611	85.378	36.239	36.065								XRN2	9.245	-35.537	-10.688	60.814	-14.194	-60.194	49.313	0.174
IGSF6	44.962	21.175	55.66	278.919	317.527	378.756	11.327	60.106	44.366	85.361	539.269	213.247								IGSF6	-10.698	-34.485	-38.608	-61.229	-33.039	15.74	-127.886	326.022
SNRNP70	27.054	12.343	12.672	50.983	54.12	42.556	15.316	56.94	21.936	85.283	131.719	0.007								SNRNP70	14.382	-0.329	-3.137	11.564	-6.62	35.004	85.276	131.712
TAPBP	63.2	93.325	87.776	70.833	114.827	52.135	48.881	184.846	71.897	85.186	164.053	107.026								TAPBP	-24.576	5.549	-43.994	62.692	-23.016	112.949	-21.84	57.027
SAT2	41.33	47.985	40.425	30.159	31.223	20.043	0.007	21.108	30.521	84.969	0.007	58.709								SAT2	0.905	7.56	-1.064	11.18	-30.514	-9.413	26.26	-58.702
AHCYL1	56.822	36.553	43.644	57.753	51.708	19.051	36.671	3.843	49.612	84.839	65.385	57.124								AHCYL1	13.178	-7.091	6.045	32.657	-12.941	-45.769	27.715	8.261
HINT1	886.963	687.628	952.42	365.529	278.573	217.896	435.008	756.004	754.379	84.783	390.65	357.514								HINT1	-65.457	-264.792	86.956	60.677	-319.371	1.625	-272.731	33.136
BAG3	11.929	0.007	13.675	17.664	23.928	45.036	36.303	0.007	7.05	84.752	14.25	29.912								BAG3	-1.746	-13.668	-6.264	-21.108	29.253	-7.043	54.84	-15.662
USO1	61.879	15.315	60.665	100.065	77.603	18.008	48.132	50.373	65.18	84.589	31.837	86.179								USO1	1.214	-45.35	22.462	59.595	-17.048	-14.807	-1.59	-54.342
CTSC	62.213	83.466	54.53	117.993	219.337	53.547	77.755	64.348	35.449	84.503	85.304	246.961								CTSC	7.683	28.936	-101.344	165.79	42.306	28.899	-162.458	-161.657
HSD17B4	149.973	171.532	162.193	196.432	152.392	99.615	140.601	170.585	112.249	84.4	183.142	279.867								HSD17B4	-12.22	9.339	44.04	52.777	28.352	58.336	-195.467	-96.725
CCDC88A	40.93	33.03	48.327	76.296	63.779	102.013	44.143	34.205	83.713	84.369	25.692	73.421								CCDC88A	-7.397	-15.297	12.517	-38.234	-39.57	-49.508	10.948	-47.729
ATRAID	31.095	61.048	67.161	4.101	62.685	97.95	62.911	83.135	60.817	84.345	40.762	0.007								ATRAID	-36.066	-6.113	-58.584	-35.265	2.094	22.318	84.338	40.755
37500	68.446	67.03	75.05	62.825	49.927	40.742	65.855	46.962	108.996	84.137	45.241	219.753								37500	-6.604	-8.02	12.898	9.185	-43.141	-62.034	-135.616	-174.512
NEK6	62.245	101.675	56.674	61.696	70.267	87.532	76.052	50.003	27.56	84.052	112.815	6.113								NEK6	5.571	45.001	-8.571	-17.265	48.492	22.443	77.939	106.702
ATF3	75.854	71.703	52.456	107.57	127.974	79.129	31.237	31.778	108.358	84.035	40.479	21.409								ATF3	23.398	19.247	-20.404	48.845	-77.121	-76.58	62.626	19.07
PSMA2	102.601	24.128	132.449	62.197	34.863	11.115	71.98	15.219	81.809	83.999	83.948	35.516								PSMA2	-29.848	-108.321	27.334	23.748	-9.829	-66.59	48.483	48.432
HNRNPH3	18.453	78.126	31.197	24.745	51.669	31.205	36.027	30.003	46.699	83.817	45.903	2.234								HNRNPH3	-12.744	46.929	-26.924	20.464	-10.672	-16.696	81.583	43.669
SNRPE	13.866	41.442	18.323	25.668	29.367	4.915	44.102	54.084	55.604	83.791	51.206	2.321								SNRPE	-4.457	23.119	-3.699	24.452	-11.502	-1.52	81.47	48.885
CAMTA1	61.681	26.138	17.939	0.007	0.112	38.48	106.584	4.122	50.904	83.785	30.663	0.007								CAMTA1	43.742	8.199	-0.105	-38.368	55.68	-46.782	83.778	30.656
RAP1B	127.262	210.09	222.498	39.733	34.998	83.456	169.099	63.596	88.711	83.662	50.502	51.113								RAP1B	-95.236	-12.408	4.735	-48.458	80.388	-25.115	32.549	-0.611
C18orf8	21.088	3.2	27.59	12.553	12.673	1.572	11.412	49.117	14.863	83.654	20.117	7.797								C18orf8	-6.502	-24.39	-0.12	11.101	-3.451	34.254	75.857	12.32
FILIP1L	20.306	38.351	31.227	32.747	13.561	28.898	53.859	14.708	53.278	83.627	3.838	94.711								FILIP1L	-10.921	7.124	19.186	-15.337	0.581	-38.57	-11.084	-90.873
C1QBP	30.814	0.007	23.561	29.085	20.752	70.989	35.198	0.007	30.226	83.593	54.734	55.576								C1QBP	7.253	-23.554	8.333	-50.237	4.972	-30.219	28.017	-0.842
EIF5A	120.884	126.634	126.514	217.072	106.87	171.567	169.852	99.69	169.591	83.452	199.766	82.809								EIF5A	-5.63	0.12	110.202	-64.697	0.261	-69.901	0.643	116.957
RNF130	116.762	184.006	141.542	85.134	107.59	68.255	175.323	146.159	189.883	83.385	84.553	60.705								RNF130	-24.78	42.464	-22.456	39.335	-14.56	-43.724	22.68	23.848
RPL10A	281.503	448.903	402.784	308.86	260.639	154.11	251.776	108.608	361.215	83.381	456.438	394.538								RPL10A	-121.281	46.119	48.221	106.529	-109.439	-252.607	-311.157	61.9
COPG1	82.591	92.052	51.024	90.422	36.023	80.22	71.023	19.96	43.051	83.282	34.513	2.336								COPG1	31.567	41.028	54.399	-44.197	27.972	-23.091	80.946	32.177
RPL7	57.654	65.484	71.326	54.806	47.48	48.787	63.454	38.641	133.567	83.241	33.792	32.596								RPL7	-13.672	-5.842	7.326	-1.307	-70.113	-94.926	50.645	1.196
HIST2H3A	10.951	0.007	12.114	20.305	29.402	98.562	130.98	0.007	10.604	83.093	122.763	24.789								HIST2H3A	-1.163	-12.107	-9.097	-69.16	120.376	-10.597	58.304	97.974
COPS6	40.174	23.254	41.412	9.282	21.903	11.427	119.93	2.934	6.09	82.947	86.302	0.007								COPS6	-1.238	-18.158	-12.621	10.476	113.84	-3.156	82.94	86.295
S100A10	662.621	481.952	642.151	82.246	67.957	222.413	566.504	325.152	836.128	82.935	84.472	125.933								S100A10	20.47	-160.199	14.289	-154.456	-269.624	-510.976	-42.998	-41.461
CCPG1	60.15	48.371	54.714	115.028	18.825	60.563	60.772	32.85	55.918	82.897	31.075	6.453								CCPG1	5.436	-6.343	96.203	-41.738	4.854	-23.068	76.444	24.622
MANF	74.179	91.818	63.897	158.187	120.953	143.455	17.438	47.521	76.633	82.827	22.597	261.949								MANF	10.282	27.921	37.234	-22.502	-59.195	-29.112	-179.122	-239.352
ITGAL	18.587	10.511	18.036	37.875	46.265	50.789	3.244	22.1	25.152	82.793	14.292	88.564								ITGAL	0.551	-7.525	-8.39	-4.524	-21.908	-3.052	-5.771	-74.272
GHITM	102.329	148.041	101.277	70.26	66.086	108.233	61.661	119.004	134.587	82.702	95.306	68.18								GHITM	1.052	46.764	4.174	-42.147	-72.926	-15.583	14.522	27.126
GRHPR	22.683	41.171	27.543	17.997	80.468	7.158	0.007	3.938	25.115	82.655	87.087	0.007								GRHPR	-4.86	13.628	-62.471	73.31	-25.108	-21.177	82.648	87.08
PDCD5	30.58	0.007	74.848	157.565	27.031	241.005	43.339	47.416	24.605	82.631	53.245	0.007								PDCD5	-44.268	-74.841	130.534	-213.974	18.734	22.811	82.624	53.238
TRAM1	63.683	42.801	66.01	89.692	126.21	60.293	42.563	84.594	85.407	82.61	39.712	66.625								TRAM1	-2.327	-23.209	-36.518	65.917	-42.844	-0.813	15.985	-26.913
CNDP2	79.883	16.332	51.93	110.466	72.085	36.057	39.913	36.664	31.928	82.572	109.898	8.836								CNDP2	27.953	-35.598	38.381	36.028	7.985	4.736	73.736	101.062
TPP1	78.933	70.081	63.651	76.593	130.195	91.014	67.718	97.884	51.504	82.552	96.894	23.884								TPP1	15.282	6.43	-53.602	39.181	16.214	46.38	58.668	73.01
PFDN5	794.58	923.535	803.893	196.945	622.019	49.689	832.883	639.378	452.685	82.548	614.681	156.803								PFDN5	-9.313	119.642	-425.074	572.33	380.198	186.693	-74.255	457.878
WBP2	55.952	94.387	49.09	49.93	28.116	58.675	10.295	57.385	45.525	82.515	120.791	12.93								WBP2	6.862	45.297	21.814	-30.559	-35.23	11.86	69.585	107.861
H3F3A	130.938	74.939	100.092	34.62	59.488	46.031	59.96	103.731	116.434	82.388	39.959	109.888								H3F3A	30.846	-25.153	-24.868	13.457	-56.474	-12.703	-27.5	-69.929
SET	33.255	6.059	53.131	98.255	54.815	46.073	61.393	52.071	40.045	82.376	47.747	47.361								SET	-19.876	-47.072	43.44	8.742	21.348	12.026	35.015	0.386
CCR1	60.263	109.048	58.613	131.349	116.716	68.2	93.144	104.219	81.135	82.347	94.622	104.665								CCR1	1.65	50.435	14.633	48.516	12.009	23.084	-22.318	-10.043
CD151	68.206	74.183	72.508	19.401	87.408	58.062	32.38	293.63	45.274	82.304	20.466	215.463								CD151	-4.302	1.675	-68.007	29.346	-12.894	248.356	-133.159	-194.997
TRUB2	23.676	26.117	19.698	64.386	51.302	18.873	12.643	14.536	1.724	82.198	51.117	91.08								TRUB2	3.978	6.419	13.084	32.429	10.919	12.812	-8.882	-39.963
COX5A	152.733	11.484	82.216	118.417	100.485	150.956	29.535	81.494	273.377	82.067	86.344	4.663								COX5A	70.517	-70.732	17.932	-50.471	-243.842	-191.883	77.404	81.681
LY75	43.36	9.674	27.193	29.702	35.533	28.835	25.59	8.65	72.903	82.044	16.529	11.137								LY75	16.167	-17.519	-5.831	6.698	-47.313	-64.253	70.907	5.392
EIF3G	98.082	31.385	52.819	30.014	108.335	14.459	75.874	106.409	31.558	81.95	25.103	15.931								EIF3G	45.263	-21.434	-78.321	93.876	44.316	74.851	66.019	9.172
ATG3	47.752	83.021	42.535	29.739	24.607	128.141	54.7	19.47	40.221	81.913	27.924	86.442								ATG3	5.217	40.486	5.132	-103.534	14.479	-20.751	-4.529	-58.518
SEL1L	40.751	33.569	121.821	67.916	41.013	35.925	77.429	35.534	92.12	81.827	39.591	134.272								SEL1L	-81.07	-88.252	26.903	5.088	-14.691	-56.586	-52.445	-94.681
SDHA	61.651	95.495	59.489	105.141	52.456	158.206	19.679	63.003	81.871	81.793	88.339	15.736								SDHA	2.162	36.006	52.685	-105.75	-62.192	-18.868	66.057	72.603
PRPF8	73.722	51.82	68.906	77.616	78.428	49.29	79.683	54.861	64.173	81.737	95.015	45.777								PRPF8	4.816	-17.086	-0.812	29.138	15.51	-9.312	35.96	49.238
RPL6	125.836	73.136	120.871	94.538	96.859	24.533	138.519	118.475	285.986	81.711	65.349	144.35								RPL6	4.965	-47.735	-2.321	72.326	-147.467	-167.511	-62.639	-79.001
SIRPA	154.799	129.126	109.404	201.134	139.538	66.435	104.421	101.874	111.866	81.634	112.557	16.674								SIRPA	45.395	19.722	61.596	73.103	-7.445	-9.992	64.96	95.883
CLIC1	282.832	309.25	310.046	182.217	367.69	100.699	245.055	389.02	310.085	81.598	407.069	157.869								CLIC1	-27.214	-0.796	-185.473	266.991	-65.03	78.935	-76.271	249.2
TECR	34.815	96.904	43.243	38.095	237.133	60.819	52.428	102.93	27.192	81.547	225.008	135.538								TECR	-8.428	53.661	-199.038	176.314	25.236	75.738	-53.991	89.47
TMEM205	53.617	14.519	67.027	63.138	43.027	60.054	0.007	196.6	8.946	81.545	0.007	155.7								TMEM205	-13.41	-52.508	20.111	-17.027	-8.939	187.654	-74.155	-155.693
LHFPL2	113.516	38.995	90.085	97.733	113.709	88.68	99.822	37.038	133.535	81.423	72.825	70.704								LHFPL2	23.431	-51.09	-15.976	25.029	-33.713	-96.497	10.719	2.121
DDX3X	146.204	108.437	152.997	129.526	137.168	114.649	194.887	228.508	130.158	81.279	150.868	85.068								DDX3X	-6.793	-44.56	-7.642	22.519	64.729	98.35	-3.789	65.8
UBE3B	18.466	26.312	23.991	8.566	26.849	6.034	35.959	8.022	19.793	81.183	2.173	49.556								UBE3B	-5.525	2.321	-18.283	20.815	16.166	-11.771	31.627	-47.383
C19orf60	36.989	0.007	20.337	3.478	6.84	0.007	15.059	70.54	60.197	81.145	18.741	0.007								C19orf60	16.652	-20.33	-3.362	6.833	-45.138	10.343	81.138	18.734
SDF4	103.993	26.591	72.739	46.702	46.482	81.015	98.48	30.863	143.464	81.078	46.281	90.704								SDF4	31.254	-46.148	0.22	-34.533	-44.984	-112.601	-9.626	-44.423
CRABP2	134.772	74.228	119.588	336.391	223.652	133.48	12.77	46.49	67.623	81.03	223.282	182.722								CRABP2	15.184	-45.36	112.739	90.172	-54.853	-21.133	-101.692	40.56
LAMTOR2	81.9	52.401	150.54	62.627	131.337	10.3	50.761	397.245	35.943	80.896	255.494	312.088								LAMTOR2	-68.64	-98.139	-68.71	121.037	14.818	361.302	-231.192	-56.594
RPS2	163.692	180.704	243.739	88.989	113.033	164.909	219.212	168.755	199.315	80.843	144.16	41.931								RPS2	-80.047	-63.035	-24.044	-51.876	19.897	-30.56	38.912	102.229
ACIN1	27.828	33.795	37.51	34.674	18.24	29.28	28.188	28.889	18.597	80.787	16.829	48.963								ACIN1	-9.682	-3.715	16.434	-11.04	9.591	10.292	31.824	-32.134
PPP3R1	44.171	11.013	39.383	37.121	43.85	1.082	58.611	11.115	19.641	80.719	12.215	19.081								PPP3R1	4.788	-28.37	-6.729	42.768	38.97	-8.526	61.638	-6.866
SCP2	70.278	45.857	75.215	52.798	85.011	39.184	82.084	81.114	81.433	80.7	71.104	16.678								SCP2	-4.937	-29.358	-32.213	45.827	0.651	-0.319	64.022	54.426
MMP14	104.388	102.079	69.124	92.044	158.358	58.32	57.946	89.214	99.737	80.677	82.631	85.9								MMP14	35.264	32.955	-66.314	100.038	-41.791	-10.523	-5.223	-3.269
SUMF2	60.465	103.689	47.723	95.467	56.746	42.658	59.999	77.053	64.084	80.559	89.489	50.762								SUMF2	12.742	55.966	38.721	14.088	-4.085	12.969	29.797	38.727
PRKCD	29.814	47.595	50.801	21.779	25.992	0.007	46.473	28.495	37.859	80.411	73.167	5.241								PRKCD	-20.987	-3.206	-4.213	25.985	8.614	-9.364	75.17	67.926
XRCC6	110.458	91.483	107.544	39.212	60.035	195.249	72.423	33.379	178.736	80.376	125.001	175.057								XRCC6	2.914	-16.061	-20.823	-135.214	-106.313	-145.357	-94.681	-50.056
NRROS	11.774	12.556	19.741	24.461	61.338	68.308	20.666	16.971	5.369	80.194	183.635	6.555								NRROS	-7.967	-7.185	-36.877	-6.97	15.297	11.602	73.639	177.08
CPVL	93.592	34.558	58.955	52.629	122.497	97.778	146.567	160.133	43.936	80.15	105.754	0.007								CPVL	34.637	-24.397	-69.868	24.719	102.631	116.197	80.143	105.747
HIST1H3F	3.249	99.623	70.966	277.722	67.024	97.909	285.008	0.007	94.958	79.972	151.777	489.304								HIST1H3F	-67.717	28.657	210.698	-30.885	190.05	-94.951	-409.332	-337.527
DIAPH1	59.584	52.232	61.107	107.793	102.22	45.712	72.009	93.309	85.229	79.919	98.558	69.358								DIAPH1	-1.523	-8.875	5.573	56.508	-13.22	8.08	10.561	29.2
TNFRSF1B	53.221	55.944	52.835	45.621	122.267	89.862	34.655	188.963	54.016	79.803	162.434	91.358								TNFRSF1B	0.386	3.109	-76.646	32.405	-19.361	134.947	-11.555	71.076
HLA-DRB1	27.696	0.007	36.203	196.182	89.99	79.136	12.909	75.198	57.906	79.712	66.914	71.34								HLA-DRB1	-8.507	-36.196	106.192	10.854	-44.997	17.292	8.372	-4.426
DLD	55.283	40.149	70.621	56.295	42.047	44.922	68.118	42.469	56.62	79.68	53.357	162.032								DLD	-15.338	-30.472	14.248	-2.875	11.498	-14.151	-82.352	-108.675
YWHAB	147.614	59.225	150.926	164.551	62.644	57.863	150.812	49.224	127.868	79.667	101.206	203.715								YWHAB	-3.312	-91.701	101.907	4.781	22.944	-78.644	-124.048	-102.509
MAN1A1	49.902	40.183	32.235	29.405	37.42	33.348	34.02	30.416	50.532	79.613	27.295	32.635								MAN1A1	17.667	7.948	-8.015	4.072	-16.512	-20.116	46.978	-5.34
TIMM13	35.547	0.007	31.259	5.16	24.907	14.158	39.214	40.54	18.657	79.594	34.035	23.399								TIMM13	4.288	-31.252	-19.747	10.749	20.557	21.883	56.195	10.636
ODC1	6.024	0.007	16.219	20.258	12.059	0.997	55.957	0.007	23.351	79.587	37.235	7.418								ODC1	-10.195	-16.212	8.199	11.062	32.606	-23.344	72.169	29.817
NCF4	26.897	40.976	17.54	0.007	33.363	70.474	71.66	56.309	26.555	79.372	89.895	0.007								NCF4	9.357	23.436	-33.356	-37.111	45.105	29.754	79.365	89.888
SH3BGRL	184.688	161.889	181.917	168.321	64.375	222.849	168.084	107.526	197.552	79.365	139.261	62.691								SH3BGRL	2.771	-20.028	103.946	-158.474	-29.468	-90.026	16.674	76.57
SSR2	103.059	222.249	84.483	168.786	113.676	114.045	89.835	76.918	94.559	79.285	114.524	28.752								SSR2	18.576	137.766	55.11	-0.369	-4.724	-17.641	50.533	85.772
C1orf122	98.079	31.886	51.863	62.458	47.211	6.964	133.395	29.052	103.723	79.2	226.699	11.509								C1orf122	46.216	-19.977	15.247	40.247	29.672	-74.671	67.691	215.19
NOP58	1.156	0.007	24.283	47.9	17.34	12.162	47.683	0.007	10.944	79.16	0.007	73.095								NOP58	-23.127	-24.276	30.56	5.178	36.739	-10.937	6.065	-73.088
C19orf38	50.497	22.452	46.287	34.828	83.92	147.604	39.511	111.644	7.181	78.909	26.648	5.671								C19orf38	4.21	-23.835	-49.092	-63.684	32.33	104.463	73.238	20.977
CLK3	5.215	19.308	14.03	9.612	23.932	19.638	46.868	14.743	5.869	78.909	0.007	0.007								CLK3	-8.815	5.278	-14.32	4.294	40.999	8.874	78.902	0
TXNIP	366.735	262.412	288.381	106.433	164.918	66.862	284.257	340.479	405.305	78.906	127.249	224.653								TXNIP	78.354	-25.969	-58.485	98.056	-121.048	-64.826	-145.747	-97.404
TXNRD1	90.727	103.786	104.134	90.341	66.302	58.575	141.321	85.4	127.95	78.902	71.352	86.102								TXNRD1	-13.407	-0.348	24.039	7.727	13.371	-42.55	-7.2	-14.75
SDS	141.359	155.644	163.953	102.626	79.167	0.007	176.836	222.417	121.619	78.744	55.525	183.455								SDS	-22.594	-8.309	23.459	79.16	55.217	100.798	-104.711	-127.93
HIST1H2BL	1.114	0.007	44.845	204.53	7.835	124.699	140.569	0.007	10.042	78.69	0.007	277.435								HIST1H2BL	-43.731	-44.838	196.695	-116.864	130.527	-10.035	-198.745	-277.428
SLC31A1	48.33	25.91	41.133	67.716	70.123	83.668	34.08	33.563	40.68	78.675	24.869	41.71								SLC31A1	7.197	-15.223	-2.407	-13.545	-6.6	-7.117	36.965	-16.841
PRDX6	42.162	75.455	54.033	88.944	97.338	163.924	24.512	49.265	35.412	78.59	112.657	122.56								PRDX6	-11.871	21.422	-8.394	-66.586	-10.9	13.853	-43.97	-9.903
FKBP15	38.309	34.352	37.133	58.501	51.919	85.169	51.826	36.702	46.157	78.478	48.938	86.232								FKBP15	1.176	-2.781	6.582	-33.25	5.669	-9.455	-7.754	-37.294
TUBB4B	70.27	169.519	122.34	109.075	82.54	101.053	109.779	183.181	75.381	78.418	192.047	48.524								TUBB4B	-52.07	47.179	26.535	-18.513	34.398	107.8	29.894	143.523
MRPL27	16.514	66.038	32.929	23.012	67.652	0.007	21.998	0.007	0.007	78.365	64.39	0.007								MRPL27	-16.415	33.109	-44.64	67.645	21.991	0	78.358	64.383
WDR41	17.356	8.944	27.838	14.467	13.626	55.418	0.007	11.251	41.577	78.296	5.003	32.687								WDR41	-10.482	-18.894	0.841	-41.792	-41.57	-30.326	45.609	-27.684
NPL	52.604	65.826	46.021	56.319	29.804	54.73	11.432	38.497	13.595	77.938	12.45	0.007								NPL	6.583	19.805	26.515	-24.926	-2.163	24.902	77.931	12.443
NCK1	95.239	45.487	75.879	40.242	14.094	14.571	55.871	32.916	59.505	77.845	14.705	6.021								NCK1	19.36	-30.392	26.148	-0.477	-3.634	-26.589	71.824	8.684
EVI2B	61.232	73.311	51.463	78.403	117.7	243.053	51.169	70.243	99.473	77.836	11.876	149.225								EVI2B	9.769	21.848	-39.297	-125.353	-48.304	-29.23	-71.389	-137.349
TOMM6	58.512	41.418	74.129	185.986	34.079	0.007	237.54	62.048	71.186	77.79	77.851	12.614								TOMM6	-15.617	-32.711	151.907	34.072	166.354	-9.138	65.176	65.237
LAMP2	58.092	44.933	59.415	106.416	168.782	118.844	77.581	61.5	90.173	77.754	49.113	229.232								LAMP2	-1.323	-14.482	-62.366	49.938	-12.592	-28.673	-151.478	-180.119
LMAN1	28.812	9.602	24.232	55.663	48.449	70.324	17.874	5.48	19.844	77.748	11.41	69.811								LMAN1	4.58	-14.63	7.214	-21.875	-1.97	-14.364	7.937	-58.401
TMEM62	2.814	7.854	4.399	0.007	6.331	10.521	0.007	0.007	4.994	77.74	0.007	0.007								TMEM62	-1.585	3.455	-6.324	-4.19	-4.987	-4.987	77.733	0
SPTBN1	19.822	15.29	28.087	94.076	20.114	47.296	105.566	6.817	15.68	77.731	27.619	31.988								SPTBN1	-8.265	-12.797	73.962	-27.182	89.886	-8.863	45.743	-4.369
LTV1	19.199	38.998	9.376	2.432	20.348	13.774	0.007	0.007	1.14	77.71	74.861	0.007								LTV1	9.823	29.622	-17.916	6.574	-1.133	-1.133	77.703	74.854
GALK1	16.503	0.007	9.372	50.787	49.027	0.007	78.87	17.418	48.922	77.384	206.832	216.345								GALK1	7.131	-9.365	1.76	49.02	29.948	-31.504	-138.961	-9.513
RAB11A	57.345	22.193	58.18	37.361	21.96	77.579	43.371	23.426	23.493	77.346	9.853	44.875								RAB11A	-0.835	-35.987	15.401	-55.619	19.878	-0.067	32.471	-35.022
MBNL1	97.295	37.109	98.02	72.288	49.254	68.91	119.696	39.659	83.779	77.288	43.184	249.302								MBNL1	-0.725	-60.911	23.034	-19.656	35.917	-44.12	-172.014	-206.118
RPL36A-HNRNPH2	0.007	0.852	0.007	10.103	7.793	12.135	25.58	10.347	54.959	77.187	17.949	28.701								RPL36A-HNRNPH2	0	0.845	2.31	-4.342	-29.379	-44.612	48.486	-10.752
ME2	47.964	38.481	32.789	22.259	38.677	10.771	55.269	9.218	28.167	77.116	33.974	2.374								ME2	15.175	5.692	-16.418	27.906	27.102	-18.949	74.742	31.6
EBP	51.259	152.857	27.766	138.55	148.472	27.228	16.511	19.284	45.037	77.024	113.703	242.076								EBP	23.493	125.091	-9.922	121.244	-28.526	-25.753	-165.052	-128.373
CLIP4	34.453	26.467	29.007	122.708	62.234	56.378	41.622	72.801	72.073	76.967	58.657	10.898								CLIP4	5.446	-2.54	60.474	5.856	-30.451	0.728	66.069	47.759
TBXAS1	79.809	78.19	81.071	78.503	46.148	22.026	98.444	126.711	69.599	76.831	42.21	37.504								TBXAS1	-1.262	-2.881	32.355	24.122	28.845	57.112	39.327	4.706
EMC6	38.413	30.339	64.246	27.522	92.989	147.728	31.778	0.007	30.441	76.817	30.002	0.007								EMC6	-25.833	-33.907	-65.467	-54.739	1.337	-30.434	76.81	29.995
CBR4	6.284	0.007	25.477	22.052	27.806	0.007	2.084	14.374	3.695	76.646	3.637	0.007								CBR4	-19.193	-25.47	-5.754	27.799	-1.611	10.679	76.639	3.63
SAMM50	25.151	6.295	24.752	10.888	80.444	9.28	0.007	8.735	8.243	76.586	68.473	21.471								SAMM50	0.399	-18.457	-69.556	71.164	-8.236	0.492	55.115	47.002
TMEM176A	87.527	2.13	67.816	18.419	128.565	0.007	110.424	76.574	25.1	76.488	9.539	0.007								TMEM176A	19.711	-65.686	-110.146	128.558	85.324	51.474	76.481	9.532
CYP1B1	60.326	88.359	63.981	99.3	48.067	108.126	32.829	45.183	48.385	76.394	86.455	46.679								CYP1B1	-3.655	24.378	51.233	-60.059	-15.556	-3.202	29.715	39.776
ATP5O	66.693	0.007	89.094	124.076	87.189	264.168	57.561	50.173	50.284	76.392	186.035	11.138								ATP5O	-22.401	-89.087	36.887	-176.979	7.277	-0.111	65.254	174.897
LGMN	162.027	218.636	120.152	60.963	285.444	187.873	181.492	253.023	149.444	76.348	133.285	110.726								LGMN	41.875	98.484	-224.481	97.571	32.048	103.579	-34.378	22.559
ZFP36L2	60.752	76.024	48.356	44.204	24.796	5.589	66.508	70.232	57.672	76.343	46.731	14.099								ZFP36L2	12.396	27.668	19.408	19.207	8.836	12.56	62.244	32.632
NFIB	1.757	0.007	34.037	109.594	0.007	63.607	156.446	0.007	8.991	76.292	0.17	129.956								NFIB	-32.28	-34.03	109.587	-63.6	147.455	-8.984	-53.664	-129.786
MRPL40	49.759	17.771	62.707	37.155	24.455	72.355	4.179	65.655	52.76	76.289	90.968	0.007								MRPL40	-12.948	-44.936	12.7	-47.9	-48.581	12.895	76.282	90.961
RPSA	176.241	55.894	146.22	70.52	107.065	79.556	87.241	65.964	102.037	76.283	102.362	43.828								RPSA	30.021	-90.326	-36.545	27.509	-14.796	-36.073	32.455	58.534
PCK2	99.176	23.957	57.847	44.404	79.686	4.03	95.458	163.841	70.775	76.174	175.87	62.201								PCK2	41.329	-33.89	-35.282	75.656	24.683	93.066	13.973	113.669
YTHDF3	19.808	16.46	36.562	47.78	21.731	50.214	23.425	27.323	8.494	76.092	17.111	85.467								YTHDF3	-16.754	-20.102	26.049	-28.483	14.931	18.829	-9.375	-68.356
LOC102724334	10.703	59.215	36.909	3.283	58.626	43.647	32.489	49.802	24.001	75.952	15.788	48.091								LOC102724334	-26.206	22.306	-55.343	14.979	8.488	25.801	27.861	-32.303
PTPRE	57.045	30.649	55.567	40.276	50.295	52.387	35.876	40.403	54.145	75.886	43.512	63.422								PTPRE	1.478	-24.918	-10.019	-2.092	-18.269	-13.742	12.464	-19.91
ADIPOR1	108.49	32.525	89.708	108.187	40.549	102.266	82.394	129.508	121.718	75.884	39.998	57.755								ADIPOR1	18.782	-57.183	67.638	-61.717	-39.324	7.79	18.129	-17.757
VAT1	108.525	123.44	123.333	106.114	83.905	61.839	121.049	93.031	107.663	75.787	139.508	33.851								VAT1	-14.808	0.107	22.209	22.066	13.386	-14.632	41.936	105.657
PCYT1A	25.667	315.614	70.134	21.368	88.338	30.881	6.321	49.33	34.485	75.744	12.51	5.671								PCYT1A	-44.467	245.48	-66.97	57.457	-28.164	14.845	70.073	6.839
HIST1H4L	22.186	0.007	77.874	141.41	130.658	74.61	137.452	7.662	103.389	75.674	101.04	789.187								HIST1H4L	-55.688	-77.867	10.752	56.048	34.063	-95.727	-713.513	-688.147
CCT8	111.484	67.593	102.923	130.95	106.359	104.916	76.697	107.605	166.082	75.642	106.411	39.211								CCT8	8.561	-35.33	24.591	1.443	-89.385	-58.477	36.431	67.2
RRBP1	15.533	12.37	20.77	40.753	33.666	85.943	73.199	33.811	25.564	75.552	37.691	31.573								RRBP1	-5.237	-8.4	7.087	-52.277	47.635	8.247	43.979	6.118
GTF2I	86.743	30.761	44.507	52.845	26.765	73.869	32.024	11.984	34.611	75.516	50.288	8.959								GTF2I	42.236	-13.746	26.08	-47.104	-2.587	-22.627	66.557	41.329
HIST1H3H	0.007	0.007	52.936	273.612	46.523	41.34	51.927	11.792	9.618	75.363	44.859	926.168								HIST1H3H	-52.929	-52.929	227.089	5.183	42.309	2.174	-850.805	-881.309
UQCC2	20.182	0.007	20.832	38.47	5.305	33.288	97.903	0.007	0.309	75.081	72.948	126.134								UQCC2	-0.65	-20.825	33.165	-27.983	97.594	-0.302	-51.053	-53.186
RSRC1	13.033	0.007	37.046	28.027	23.643	36.945	51.396	59.848	25.115	75.07	0.007	0.007								RSRC1	-24.013	-37.039	4.384	-13.302	26.281	34.733	75.063	0
HIST1H4D	114.839	54.213	52.779	32.058	90.907	41.44	2.479	144.385	103.671	75.055	558.888	0.007								HIST1H4D	62.06	1.434	-58.849	49.467	-101.192	40.714	75.048	558.881
ATP6V0B	104.514	125.907	119.516	118.17	169.862	306.673	160.249	201.934	126.197	75.012	275.419	358.896								ATP6V0B	-15.002	6.391	-51.692	-136.811	34.052	75.737	-283.884	-83.477
MAFB	138.569	104.899	126.985	55.914	85.566	40.981	195.717	89.594	160.523	74.974	103.393	21.695								MAFB	11.584	-22.086	-29.652	44.585	35.194	-70.929	53.279	81.698
LITAF	105.625	14.527	126.434	52.507	162.569	49.953	46.703	83.034	93.258	74.848	115.761	109.423								LITAF	-20.809	-111.907	-110.062	112.616	-46.555	-10.224	-34.575	6.338
MAP2K1	85.498	79.395	97.13	20.3	53.36	74.116	67.453	140.974	38.239	74.839	117.024	35.632								MAP2K1	-11.632	-17.735	-33.06	-20.756	29.214	102.735	39.207	81.392
CHCHD10	63.801	58.695	74.169	173.164	65.184	121.64	91.359	32.194	48.694	74.817	411.498	24.871								CHCHD10	-10.368	-15.474	107.98	-56.456	42.665	-16.5	49.946	386.627
MRPS18C	19.811	82.827	61.579	65.305	56.357	30.149	27.771	8.708	65.995	74.774	92.117	12.457								MRPS18C	-41.768	21.248	8.948	26.208	-38.224	-57.287	62.317	79.66
UBE2L3	20.892	5.918	25.893	11.811	35.093	24.617	21.811	7.002	13.29	74.761	7.533	43.857								UBE2L3	-5.001	-19.975	-23.282	10.476	8.521	-6.288	30.904	-36.324
CDC37	65.698	134.944	94.147	125.856	70.092	46.807	117.045	134.355	140.327	74.664	121.901	30.084								CDC37	-28.449	40.797	55.764	23.285	-23.282	-5.972	44.58	91.817
ANP32A	24.04	8.313	23.172	19.672	61.863	58.552	27.287	1.748	25.481	74.47	37.235	0.007								ANP32A	0.868	-14.859	-42.191	3.311	1.806	-23.733	74.463	37.228
FAM136A	9.497	0.007	18.563	4.817	25.965	0.007	12.416	8.374	3.613	74.307	0.772	13.723								FAM136A	-9.066	-18.556	-21.148	25.958	8.803	4.761	60.584	-12.951
RASSF4	50.361	66.406	27.783	92.945	95.511	57.389	74.778	51.92	71.545	74.293	118.021	303.182								RASSF4	22.578	38.623	-2.566	38.122	3.233	-19.625	-228.889	-185.161
HIGD1A	54.706	1.562	52.135	29.331	42.432	0.384	58.342	36.495	50.183	74.159	29.903	0.007								HIGD1A	2.571	-50.573	-13.101	42.048	8.159	-13.688	74.152	29.896
CNOT1	43.889	16.838	49.026	35.042	26.4	74.133	53.557	20.621	51.808	74.146	43.938	49.774								CNOT1	-5.137	-32.188	8.642	-47.733	1.749	-31.187	24.372	-5.836
SLC44A1	113.686	59.074	157.83	15.86	44.232	97.102	148.988	164.096	53.894	74.057	39.408	63.424								SLC44A1	-44.144	-98.756	-28.372	-52.87	95.094	110.202	10.633	-24.016
TNNI2	14.313	0.007	9.449	0.007	22.584	10.519	44.041	208.318	4.004	73.962	32.541	0.007								TNNI2	4.864	-9.442	-22.577	12.065	40.037	204.314	73.955	32.534
HIST2H4B	15.932	27.913	39.369	148.552	134.44	10.973	29.863	0.007	15.665	73.65	71.443	199.489								HIST2H4B	-23.437	-11.456	14.112	123.467	14.198	-15.658	-125.839	-128.046
SNRPA	6.507	17.642	2.9	22.57	32.682	46.681	18.987	16.264	8.378	73.605	0.007	169.731								SNRPA	3.607	14.742	-10.112	-13.999	10.609	7.886	-96.126	-169.724
ATP2A2	30.655	39.88	41.022	56.421	43.368	66.891	37.087	21.801	40.237	73.464	55.63	57.867								ATP2A2	-10.367	-1.142	13.053	-23.523	-3.15	-18.436	15.597	-2.237
NPTN	90.321	52.711	35.961	85.919	29.108	51.305	97.53	90.966	53.488	73.339	67.873	26.121								NPTN	54.36	16.75	56.811	-22.197	44.042	37.478	47.218	41.752
SUMO1	84.22	57.447	133.977	90.296	42.646	64	42.824	69.82	94.529	73.325	110.306	44.855								SUMO1	-49.757	-76.53	47.65	-21.354	-51.705	-24.709	28.47	65.451
AMPD3	56.753	20.97	61.469	37.811	29.881	21.615	48.585	30.982	32.92	73.311	37.586	6.281								AMPD3	-4.716	-40.499	7.93	8.266	15.665	-1.938	67.03	31.305
SLC6A6	96.027	51.976	38.417	49.415	68.436	22.122	63.979	86.97	67.825	73.296	46.468	26.766								SLC6A6	57.61	13.559	-19.021	46.314	-3.846	19.145	46.53	19.702
ZDHHC5	27.119	10.181	29.216	102.882	45.922	63.607	19.351	44.341	11.427	73.198	13.029	5.906								ZDHHC5	-2.097	-19.035	56.96	-17.685	7.924	32.914	67.292	7.123
COPB2	85.82	33.978	90.614	130.443	117.739	88.701	96.707	35.274	121.432	73.155	67.49	45.992								COPB2	-4.794	-56.636	12.704	29.038	-24.725	-86.158	27.163	21.498
UBE2D3	135.624	89.88	117.926	86.092	57.488	44.938	71.576	74.517	98.843	73.121	172.846	187.193								UBE2D3	17.698	-28.046	28.604	12.55	-27.267	-24.326	-114.072	-14.347
LAIR1	118.012	76.229	66.539	47.662	60.045	32.839	74.976	72.293	106.604	72.991	50.388	26.528								LAIR1	51.473	9.69	-12.383	27.206	-31.628	-34.311	46.463	23.86
GIT2	34.982	29.314	33.434	32.958	26.513	33.859	16.724	17.874	8.292	72.701	15.066	6.04								GIT2	1.548	-4.12	6.445	-7.346	8.432	9.582	66.661	9.026
CCT7	52.119	61.278	92.048	52.143	30.778	75.145	130.658	25.954	72.444	72.612	245.253	44.508								CCT7	-39.929	-30.77	21.365	-44.367	58.214	-46.49	28.104	200.745
DNAJC7	66.554	53.289	74.582	41.756	31.468	12.331	75.482	24.195	45.794	72.504	97.345	51.952								DNAJC7	-8.028	-21.293	10.288	19.137	29.688	-21.599	20.552	45.393
SELT	95.308	83.614	105.587	57.731	57.357	82.797	54.737	111.476	89.821	72.426	179.151	7.202								SELT	-10.279	-21.973	0.374	-25.44	-35.084	21.655	65.224	171.949
SKP1	115.105	108.327	163.663	36.989	60.948	165.346	36.292	48.375	119.975	72.371	75.45	31.142								SKP1	-48.558	-55.336	-23.959	-104.398	-83.683	-71.6	41.229	44.308
PIN1	25.012	53.293	26.996	2.626	12.042	10.669	101.527	4.98	42.094	72.335	45.468	0.007								PIN1	-1.984	26.297	-9.416	1.373	59.433	-37.114	72.328	45.461
MFSD11	18.174	22.035	23.06	9.33	14.766	42.126	9.688	41.177	1.832	72.183	70.637	1.26								MFSD11	-4.886	-1.025	-5.436	-27.36	7.856	39.345	70.923	69.377
TMEM66	248.154	177.471	258.03	116.698	129.782	123.503	197.133	157.24	233.549	72.181	100.431	47.898								TMEM66	-9.876	-80.559	-13.084	6.279	-36.416	-76.309	24.283	52.533
MGMT	2.993	23.281	12.324	0.007	3.928	2.433	9.58	14.685	25.331	72.046	10.064	0.007								MGMT	-9.331	10.957	-3.921	1.495	-15.751	-10.646	72.039	10.057
FERMT3	114.073	79.1	65.533	80.837	192.836	130.246	72.932	123.845	53.847	72.034	328.317	21.392								FERMT3	48.54	13.567	-111.999	62.59	19.085	69.998	50.642	306.925
BCL7B	31.085	85.326	18.591	4.454	3.44	132.265	18.519	37.184	45.43	71.848	19.825	11.533								BCL7B	12.494	66.735	1.014	-128.825	-26.911	-8.246	60.315	8.292
IFI16	9.851	14.249	27.208	34.758	36.071	27.162	43.058	18.404	12.736	71.724	25.554	52.72								IFI16	-17.357	-12.959	-1.313	8.909	30.322	5.668	19.004	-27.166
GTF3A	46.016	29.917	33.986	91.131	14.662	3.869	0.007	2.98	40.649	71.552	49.369	78.005								GTF3A	12.03	-4.069	76.469	10.793	-40.642	-37.669	-6.453	-28.636
LDHA	289.724	249.675	248.138	158.249	188.142	258.448	266.024	146.617	294.053	71.498	161.578	102.293								LDHA	41.586	1.537	-29.893	-70.306	-28.029	-147.436	-30.795	59.285
RNF103	19.297	36.419	20.959	34.707	12.348	16.94	28.419	6.2	10.184	71.41	4.354	89.04								RNF103	-1.662	15.46	22.359	-4.592	18.235	-3.984	-17.63	-84.686
COX6B1	253.226	206.081	186.571	291.641	425.907	357.198	504.18	108.72	293.695	71.403	345.25	489.931								COX6B1	66.655	19.51	-134.266	68.709	210.485	-184.975	-418.528	-144.681
MFSD2A	2.896	0.007	5.872	2.812	32.918	6.752	0.435	10	8.897	71.266	70.761	5.15								MFSD2A	-2.976	-5.865	-30.106	26.166	-8.462	1.103	66.116	65.611
NIN	31.28	32.189	36.671	19.884	49.976	42.923	13.44	50.766	22.37	71.246	37.395	54.008								NIN	-5.391	-4.482	-30.092	7.053	-8.93	28.396	17.238	-16.613
ETF1	47.567	15.888	66.841	84.653	35.545	49.494	93.835	27.422	38.419	71.004	1.499	191.492								ETF1	-19.274	-50.953	49.108	-13.949	55.416	-10.997	-120.488	-189.993
JUND	85.752	104.735	65.221	12.736	19.527	6.087	133.927	142.784	105.97	70.986	0.007	13.719								JUND	20.531	39.514	-6.791	13.44	27.957	36.814	57.267	-13.712
ERO1L	106.819	107.529	67.796	94.638	55.329	57.106	68.982	76.253	61.471	70.98	31.625	88.956								ERO1L	39.023	39.733	39.309	-1.777	7.511	14.782	-17.976	-57.331
SPG21	69.145	117.06	62.834	15.768	48.8	9.965	27.167	122.409	109.867	70.977	156.699	3.093								SPG21	6.311	54.226	-33.032	38.835	-82.7	12.542	67.884	153.606
CD59	38.908	42.307	50.488	65.861	80.212	29.688	55.09	9.258	27.138	70.692	46.392	54.478								CD59	-11.58	-8.181	-14.351	50.524	27.952	-17.88	16.214	-8.086
ALDH9A1	54.916	28.297	83.715	8.236	26.406	26.506	62.95	186.857	69.808	70.645	76.952	0.718								ALDH9A1	-28.799	-55.418	-18.17	-0.1	-6.858	117.049	69.927	76.234
STXBP3	32.87	10.599	44.544	38.191	7.09	7.812	42.159	49.583	38.828	70.561	36.735	0.007								STXBP3	-11.674	-33.945	31.101	-0.722	3.331	10.755	70.554	36.728
WIPF1	45.198	31.86	38.553	20.878	38.634	10.263	28.871	38.09	59.965	70.549	12.044	22.862								WIPF1	6.645	-6.693	-17.756	28.371	-31.094	-21.875	47.687	-10.818
GMFB	330.055	33.062	137.661	91.503	51.828	28.975	32.47	33.987	89.033	70.46	42.001	79.19								GMFB	192.394	-104.599	39.675	22.853	-56.563	-55.046	-8.73	-37.189
NFE2L2	57.304	65.409	84.611	45.331	66.136	105.779	86.667	30.773	74.165	70.448	40.628	116.339								NFE2L2	-27.307	-19.202	-20.805	-39.643	12.502	-43.392	-45.891	-75.711
ADD1	54.865	48.886	50.971	15.647	18.983	106.955	62.783	42.249	40.42	70.395	52.525	0.007								ADD1	3.894	-2.085	-3.336	-87.972	22.363	1.829	70.388	52.518
AURKAIP1	48.18	73.876	22.573	0.007	26.093	3.63	4.053	102.781	25.337	70.39	393.153	43.998								AURKAIP1	25.607	51.303	-26.086	22.463	-21.284	77.444	26.392	349.155
TGFB1	106.205	121.532	52.675	98.5	151.148	68.973	52.827	98.254	121.201	70.257	352.135	48.656								TGFB1	53.53	68.857	-52.648	82.175	-68.374	-22.947	21.601	303.479
SRSF7	25.671	0.007	59.628	110.896	98.724	55.445	26.72	9.711	36.856	70.138	88.043	69.596								SRSF7	-33.957	-59.621	12.172	43.279	-10.136	-27.145	0.542	18.447
PIAS1	22.287	18.35	19.758	38.755	9.261	4.89	11.291	31.259	37.08	70.048	1.498	9.39								PIAS1	2.529	-1.408	29.494	4.371	-25.789	-5.821	60.658	-7.892
CORO1B	90.774	164.355	75.649	39.269	101.46	84.828	99.541	37.748	153.297	70.01	57.027	74.772								CORO1B	15.125	88.706	-62.191	16.632	-53.756	-115.549	-4.762	-17.745
SLC39A7	29.207	34.232	38.118	35.958	43.389	14.608	17.932	50.005	26.676	69.989	47.844	38.048								SLC39A7	-8.911	-3.886	-7.431	28.781	-8.744	23.329	31.941	9.796
LARP7	19.736	20.093	21.322	5.437	19.855	9.873	99.811	0.007	37.648	69.987	23.265	56.306								LARP7	-1.586	-1.229	-14.418	9.982	62.163	-37.641	13.681	-33.041
PSMA4	116.72	83.797	145.606	37.577	61.599	137.154	99.97	85.914	81.546	69.874	134.875	18.959								PSMA4	-28.886	-61.809	-24.022	-75.555	18.424	4.368	50.915	115.916
TM9SF1	7.185	11.389	20.732	28.478	17.06	62.364	21.09	20.465	2.856	69.831	17.788	0.775								TM9SF1	-13.547	-9.343	11.418	-45.304	18.234	17.609	69.056	17.013
CBFB	9.786	0.007	23.652	24.854	2.355	22.18	39.864	4.164	32.107	69.762	9.857	62.547								CBFB	-13.866	-23.645	22.499	-19.825	7.757	-27.943	7.215	-52.69
QPCT	27.267	0.007	33.567	82.903	86.699	35.084	17.093	29.478	70.666	69.455	70.604	104.371								QPCT	-6.3	-33.56	-3.796	51.615	-53.573	-41.188	-34.916	-33.767
SDC4	28.395	2.538	30.375	73.167	55.147	33.259	25.762	4.269	13.295	69.45	13.534	76.956								SDC4	-1.98	-27.837	18.02	21.888	12.467	-9.026	-7.506	-63.422
GSR	26.708	26.939	18.344	15.984	33.167	51.52	22.4	18.541	25.601	69.332	65.556	9.461								GSR	8.364	8.595	-17.183	-18.353	-3.201	-7.06	59.871	56.095
WNK1	31.759	35.567	44.66	54.717	21.758	71.763	63.337	25.04	47.578	69.315	2.75	23.753								WNK1	-12.901	-9.093	32.959	-50.005	15.759	-22.538	45.562	-21.003
ILF2	42.052	78.102	58.542	29.468	28.073	45.825	6.715	1.471	21.153	69.205	46.992	3.787								ILF2	-16.49	19.56	1.395	-17.752	-14.438	-19.682	65.418	43.205
TM9SF3	46.076	29.524	49.398	72.575	41.851	88.994	71.263	19.986	55.433	69.14	58.287	53.511								TM9SF3	-3.322	-19.874	30.724	-47.143	15.83	-35.447	15.629	4.776
PPP1R12A	28.957	18.369	25.805	49.898	19.445	61.108	91.102	16.788	49.183	69.087	16.687	16.162								PPP1R12A	3.152	-7.436	30.453	-41.663	41.919	-32.395	52.925	0.525
RPL27A	43.294	42.592	54.128	44.008	63.579	40.077	82.41	30.296	57.384	69.076	68.423	87.948								RPL27A	-10.834	-11.536	-19.571	23.502	25.026	-27.088	-18.872	-19.525
MYL9	20.873	127.433	24.47	33.173	173.286	88.031	38.758	16.309	48.024	69.036	157.174	88.952								MYL9	-3.597	102.963	-140.113	85.255	-9.266	-31.715	-19.916	68.222
MILR1	48.804	16.687	35.947	51.588	21.55	112.579	81.339	25.131	9.143	68.986	16.743	10								MILR1	12.857	-19.26	30.038	-91.029	72.196	15.988	58.986	6.743
PGLS	7.078	41.498	33.354	1.422	13.044	3.823	1.76	0.007	19.998	68.949	19.915	0.007								PGLS	-26.276	8.144	-11.622	9.221	-18.238	-19.991	68.942	19.908
LRRC59	38.613	0.007	59.48	103.426	25.813	40.621	57.733	26.789	28.091	68.925	42.704	22.173								LRRC59	-20.867	-59.473	77.613	-14.808	29.642	-1.302	46.752	20.531
MRPL3	24.894	0.007	23.032	53.358	47.886	35.102	10.314	0.007	9.378	68.89	40.897	0.007								MRPL3	1.862	-23.025	5.472	12.784	0.936	-9.371	68.883	40.89
ACADVL	100.717	63.961	79.038	22.469	46.783	11.987	92.621	89.603	62.692	68.85	55.83	42.669								ACADVL	21.679	-15.077	-24.314	34.796	29.929	26.911	26.181	13.161
C3AR1	32.789	22.616	51.714	51.154	92.589	50.01	80.033	47.076	10.154	68.79	17.366	81.734								C3AR1	-18.925	-29.098	-41.435	42.579	69.879	36.922	-12.944	-64.368
MRPL39	14.003	31.097	19.567	17.239	37.167	43.296	33.412	7.628	14.867	68.725	44.178	5.612								MRPL39	-5.564	11.53	-19.928	-6.129	18.545	-7.239	63.113	38.566
SEC23B	29.267	53.083	38.795	17.662	36.71	104.013	8.972	42.134	24.042	68.668	60.042	25.378								SEC23B	-9.528	14.288	-19.048	-67.303	-15.07	18.092	43.29	34.664
SRSF1	9.887	5.516	35.162	57.075	10.872	20.406	52.231	21.154	13.743	68.625	18.72	101.494								SRSF1	-25.275	-29.646	46.203	-9.534	38.488	7.411	-32.869	-82.774
MAP3K8	34.945	17.278	31.537	17.285	2.537	5.435	59.031	39.858	16.443	68.608	16.826	0.007								MAP3K8	3.408	-14.259	14.748	-2.898	42.588	23.415	68.601	16.819
ZMAT2	42.229	1.462	37.807	88.512	7.512	61.07	51.741	125.427	38.292	68.584	43.036	15.437								ZMAT2	4.422	-36.345	81	-53.558	13.449	87.135	53.147	27.599
ZCRB1	30.794	0.007	27.67	21.534	20.787	108.397	0.007	5.293	6.504	68.538	26.082	154.809								ZCRB1	3.124	-27.663	0.747	-87.61	-6.497	-1.211	-86.271	-128.727
SIRT2	14.162	5.489	28.623	16.798	9.518	65.772	0.007	48.474	51.959	68.395	0.007	0.007								SIRT2	-14.461	-23.134	7.28	-56.254	-51.952	-3.485	68.388	0
NDUFA10	31.98	17.622	22.973	17.654	29.463	14.683	19.434	1.986	29.786	68.321	18.132	14.312								NDUFA10	9.007	-5.351	-11.809	14.78	-10.352	-27.8	54.009	3.82
TNFSF15	0.695	0.007	1.554	60.023	37.355	46.772	3.617	0.007	4.946	68.31	64.5	20.131								TNFSF15	-0.859	-1.547	22.668	-9.417	-1.329	-4.939	48.179	44.369
YWHAQ	129.88	61.79	126.807	92.651	50.073	70.847	133.587	23.509	149.35	68.291	86.606	135.412								YWHAQ	3.073	-65.017	42.578	-20.774	-15.763	-125.841	-67.121	-48.806
CNBP	127.582	81.988	147.593	215.526	58.549	140.196	171.925	119.153	93.247	68.262	89.342	94.285								CNBP	-20.011	-65.605	156.977	-81.647	78.678	25.906	-26.023	-4.943
TMEM51	15.42	65.243	32.264	14.726	85.514	36.067	8.794	57.264	37.474	68.161	15.972	0.007								TMEM51	-16.844	32.979	-70.788	49.447	-28.68	19.79	68.154	15.965
ABCC3	44.836	23.054	38.017	10.856	28.781	5.692	11.476	76.02	85.281	68.153	27.202	31.133								ABCC3	6.819	-14.963	-17.925	23.089	-73.805	-9.261	37.02	-3.931
SEC31A	67.047	49.732	51.491	68.695	62.507	113.338	61.246	49.594	57.396	68.139	35.465	88.638								SEC31A	15.556	-1.759	6.188	-50.831	3.85	-7.802	-20.499	-53.173
IL18BP	25.512	32.056	22.066	25.877	36.513	39.942	14.705	1.064	0.261	67.972	126.347	0.007								IL18BP	3.446	9.99	-10.636	-3.429	14.444	0.803	67.965	126.34
KIAA1033	55.164	38.02	66.464	34.858	51.453	83.852	69.98	29.228	85.538	67.792	8.59	51.402								KIAA1033	-11.3	-28.444	-16.595	-32.399	-15.558	-56.31	16.39	-42.812
NPC1	29.219	36.546	42.313	75.383	88.498	126.575	34.713	76.616	30.925	67.78	72.208	113.006								NPC1	-13.094	-5.767	-13.115	-38.077	3.788	45.691	-45.226	-40.798
PPP2R5C	44.149	15.322	48.303	53.895	16.096	6.75	130.184	19.896	35.634	67.711	0.962	102.379								PPP2R5C	-4.154	-32.981	37.799	9.346	94.55	-15.738	-34.668	-101.417
MRPL15	52.812	69.519	37.816	42.043	49.921	30.434	33.287	32.689	21.99	67.628	85.731	1.027								MRPL15	14.996	31.703	-7.878	19.487	11.297	10.699	66.601	84.704
CNPY2	85.883	43.303	98.653	10.831	47.052	0.007	33.006	203.365	52.794	67.616	27.708	24.465								CNPY2	-12.77	-55.35	-36.221	47.045	-19.788	150.571	43.151	3.243
PCCB	10.064	27.511	17.575	47.666	22.986	0.007	0.493	20.393	6.632	67.599	34.372	27.24								PCCB	-7.511	9.936	24.68	22.979	-6.139	13.761	40.359	7.132
ACTL6A	11.183	28.733	16.696	29.428	5.843	18.719	8.986	16.835	5.22	67.577	24.056	0.007								ACTL6A	-5.513	12.037	23.585	-12.876	3.766	11.615	67.57	24.049
HAX1	40.212	18.115	48.651	52.223	59.204	14.836	11.596	44.438	44.347	67.57	6.44	0.007								HAX1	-8.439	-30.536	-6.981	44.368	-32.751	0.091	67.563	6.433
NIT2	11.715	40.005	15.24	9.257	71.487	175.213	0.007	0.007	40.347	67.566	4.452	4.238								NIT2	-3.525	24.765	-62.23	-103.726	-40.34	-40.34	63.328	0.214
C3orf38	5.949	15.922	11.999	6.69	5.382	58.064	0.007	2.114	2.665	67.564	19.304	4.764								C3orf38	-6.05	3.923	1.308	-52.682	-2.658	-0.551	62.8	14.54
MLF2	26.307	9.536	41.436	103.613	54.093	22.648	132.104	7.017	17.541	67.561	90.508	0.007								MLF2	-15.129	-31.9	49.52	31.445	114.563	-10.524	67.554	90.501
HVCN1	34.938	30.163	14.5	89.415	95.77	90.081	3.687	79.129	14.143	67.552	81.909	45.337								HVCN1	20.438	15.663	-6.355	5.689	-10.456	64.986	22.215	36.572
SUPT16H	25.162	32.566	34.293	42.701	15.609	58.676	44.863	0.595	16.952	67.455	25.368	9.583								SUPT16H	-9.131	-1.727	27.092	-43.067	27.911	-16.357	57.872	15.785
RHOC	237.997	191.908	159.925	61.429	110.798	49.501	113.14	222.324	133.149	67.455	157.983	448.256								RHOC	78.072	31.983	-49.369	61.297	-20.009	89.175	-380.801	-290.273
FURIN	51.069	40.193	32.537	5.903	41.945	25.394	34.582	55.645	33.201	67.448	24.383	20.773								FURIN	18.532	7.656	-36.042	16.551	1.381	22.444	46.675	3.61
LASP1	47.231	64.156	54.958	40.802	72.211	125.579	56.454	87.109	65.521	67.431	148.032	71.974								LASP1	-7.727	9.198	-31.409	-53.368	-9.067	21.588	-4.543	76.058
CALM1	102.229	67.006	114.223	99.173	71.385	124.304	108.581	89.774	126.321	67.386	33.237	34.003								CALM1	-11.994	-47.217	27.788	-52.919	-17.74	-36.547	33.383	-0.766
KCNAB2	44.534	25.895	25.577	104.064	87.144	17.047	51.842	31.701	19.286	67.321	57.448	23.348								KCNAB2	18.957	0.318	16.92	70.097	32.556	12.415	43.973	34.1
MS4A4A	187.836	54.013	181.341	173.607	104.388	64.944	125.297	175.633	277.854	67.285	137.549	14.274								MS4A4A	6.495	-127.328	69.219	39.444	-152.557	-102.221	53.011	123.275
PAK1	13.329	9.583	13.458	15.046	18.073	56.858	12.676	1.736	9.22	67.2	19.583	0.007								PAK1	-0.129	-3.875	-3.027	-38.785	3.456	-7.484	67.193	19.576
SYVN1	13.47	7.866	22.465	24.784	26.274	18.85	28.543	0.902	8.829	67.089	24.709	12.196								SYVN1	-8.995	-14.599	-1.49	7.424	19.714	-7.927	54.893	12.513
EGR2	5.424	12.463	5.117	67.207	101.27	36.831	4.167	0.007	18.6	66.885	100.584	35.26								EGR2	0.307	7.346	-34.063	64.439	-14.433	-18.593	31.625	65.324
PTAFR	27.914	61.72	30.169	45.536	56.186	32.427	32.369	44.912	34.958	66.864	23.797	99.677								PTAFR	-2.255	31.551	-10.65	23.759	-2.589	9.954	-32.813	-75.88
SFXN4	2.738	0.007	0.007	8.511	17.613	9.43	14.066	0.007	0.007	66.731	0.007	4.575								SFXN4	2.731	0	-9.102	8.183	14.059	0	62.156	-4.568
TCP1	32.892	31.198	53.541	58.755	83.087	86.122	112.142	67.14	23.002	66.581	54.604	303.303								TCP1	-20.649	-22.343	-24.332	-3.035	89.14	44.138	-236.722	-248.699
NDUFA9	50.662	85.185	30.243	106.941	67.499	60.764	75.76	9.533	31.1	66.464	25.496	33.475								NDUFA9	20.419	54.942	39.442	6.735	44.66	-21.567	32.989	-7.979
METTL1	4.531	0.007	4.752	60.311	23.068	0.007	28.155	3.988	0.007	66.447	28.458	0.007								METTL1	-0.221	-4.745	37.243	23.061	28.148	3.981	66.44	28.451
MYL5	60.569	8.627	48.976	24.392	23.546	65.709	25.737	87.068	18.156	66.393	20.701	0.007								MYL5	11.593	-40.349	0.846	-42.163	7.581	68.912	66.386	20.694
VMP1	221.288	129.025	276.816	120.979	115.48	243.624	168.893	142.906	248.02	66.272	107.263	58.582								VMP1	-55.528	-147.791	5.499	-128.144	-79.127	-105.114	7.69	48.681
OSCAR	8.736	15.161	14.001	26.055	55.454	2.925	3.639	28.345	20.489	66.271	34.872	0.007								OSCAR	-5.265	1.16	-29.399	52.529	-16.85	7.856	66.264	34.865
YTHDF2	32.267	35.539	39.454	20.559	36.884	45.178	67.934	28.254	53.909	66.253	41.999	26.902								YTHDF2	-7.187	-3.915	-16.325	-8.294	14.025	-25.655	39.351	15.097
SSBP1	28.346	88.517	47.148	152.164	64.982	87.175	116.218	33.897	19.957	66.24	28.154	88.981								SSBP1	-18.802	41.369	87.182	-22.193	96.261	13.94	-22.741	-60.827
FDPS	63.494	70.206	44.279	41.612	97.752	134.768	115.71	68.379	75.475	66.218	46.279	0.007								FDPS	19.215	25.927	-56.14	-37.016	40.235	-7.096	66.211	46.272
ACAA2	116.007	52.581	103.818	55.511	77.444	54.485	25.87	51.913	96.653	66.186	149.941	180.097								ACAA2	12.189	-51.237	-21.933	22.959	-70.783	-44.74	-113.911	-30.156
CDC123	61.462	0.007	42.421	36.362	23.386	33.179	30.43	40.536	49.923	65.984	56.577	23.501								CDC123	19.041	-42.414	12.976	-9.793	-19.493	-9.387	42.483	33.076
SF3B5	73.622	182.975	81.41	35.919	84.758	35.375	60.481	75.683	145.334	65.955	78.694	250.917								SF3B5	-7.788	101.565	-48.839	49.383	-84.853	-69.651	-184.962	-172.223
PSMD4	100.418	166.786	130.306	71.36	83.118	148.78	315.479	160.223	128.018	65.94	30.896	109.533								PSMD4	-29.888	36.48	-11.758	-65.662	187.461	32.205	-43.593	-78.637
MSL3	9.977	6.793	18.522	29.862	18.894	13.872	17.305	9.641	2.463	65.938	8.69	0.007								MSL3	-8.545	-11.729	10.968	5.022	14.842	7.178	65.931	8.683
CBR1	65.549	15.433	25.485	35.468	43.248	4.137	12.124	23.895	102.753	65.813	70.025	23.928								CBR1	40.064	-10.052	-7.78	39.111	-90.629	-78.858	41.885	46.097
SF3A2	7.953	0.007	3.722	8.913	18.929	10.534	1.654	10.141	0.752	65.794	19.718	0.007								SF3A2	4.231	-3.715	-10.016	8.395	0.902	9.389	65.787	19.711
P4HA1	46.688	21.645	40.955	58.976	76.203	60.778	80.494	35.595	53.651	65.724	23.211	65.292								P4HA1	5.733	-19.31	-17.227	15.425	26.843	-18.056	0.432	-42.081
ABHD12	40.553	90.361	56.502	47.919	43.22	36.366	10.016	147.259	43.759	65.721	68.18	37.566								ABHD12	-15.949	33.859	4.699	6.854	-33.743	103.5	28.155	30.614
HIATL1	26.892	15.927	34.059	34.841	24.664	46.347	15.417	18.52	21.09	65.72	48.091	49.531								HIATL1	-7.167	-18.132	10.177	-21.683	-5.673	-2.57	16.189	-1.44
GRPEL1	8.054	16.169	18.219	0.007	16.991	62.117	6.048	0.007	3.3	65.717	7.524	0.007								GRPEL1	-10.165	-2.05	-16.984	-45.126	2.748	-3.293	65.71	7.517
ATL3	118.186	54.152	107.995	61.302	50.625	15.571	63.851	89.966	128.644	65.711	30.83	26.911								ATL3	10.191	-53.843	10.677	35.054	-64.793	-38.678	38.8	3.919
EEF1B2	89.807	115.514	124.28	138.238	140.69	85.404	167.472	105.526	95.379	65.688	158.024	168.22								EEF1B2	-34.473	-8.766	-2.452	55.286	72.093	10.147	-102.532	-10.196
SFT2D1	84.002	83.181	86.829	0.007	105.809	14.149	53.975	4.036	75.41	65.656	6.141	0.007								SFT2D1	-2.827	-3.648	-105.802	91.66	-21.435	-71.374	65.649	6.134
EIF1B	31.671	0.007	24.742	55.223	44.891	7.514	27.866	46.849	28.606	65.645	22.365	138.381								EIF1B	6.929	-24.735	10.332	37.377	-0.74	18.243	-72.736	-116.016
SEC11A	149.983	94.509	196.878	186.559	248.079	54.31	255.257	202.537	225.138	65.627	99.16	18.036								SEC11A	-46.895	-102.369	-61.52	193.769	30.119	-22.601	47.591	81.124
CD300LB	40.312	52.066	20.571	105.112	117.448	82.059	10.31	34.649	42.232	65.611	58.535	200.16								CD300LB	19.741	31.495	-12.336	35.389	-31.922	-7.583	-134.549	-141.625
TPD52L2	81.706	47.647	78.284	52.606	63.248	8.377	46.97	72.677	57.742	65.561	46.347	0.007								TPD52L2	3.422	-30.637	-10.642	54.871	-10.772	14.935	65.554	46.34
CLPX	30.808	52.658	34.764	33.154	30.797	9.241	15.09	4.745	37.644	65.474	35.5	0.007								CLPX	-3.956	17.894	2.357	21.556	-22.554	-32.899	65.467	35.493
CAPNS1	118.641	156.668	124.725	63.61	84.749	35.87	39.317	211.552	278.05	65.422	139.46	32.761								CAPNS1	-6.084	31.943	-21.139	48.879	-238.733	-66.498	32.661	106.699
ATP6V1G1	176.863	102.919	171.261	104.982	122.934	152.395	55.338	79.634	152.998	65.375	41.269	103.645								ATP6V1G1	5.602	-68.342	-17.952	-29.461	-97.66	-73.364	-38.27	-62.376
PSMD13	44.815	12.561	45.711	46.037	40.805	59.254	51.17	44.369	36.719	65.365	72.336	12.241								PSMD13	-0.896	-33.15	5.232	-18.449	14.451	7.65	53.124	60.095
AP3S1	62.572	63.075	79.368	66.174	9.827	22.755	81.864	50.054	139.884	65.365	24.737	6.61								AP3S1	-16.796	-16.293	56.347	-12.928	-58.02	-89.83	58.755	18.127
NDUFAF2	7.722	0.007	3.942	16.363	0.007	0.007	56.934	0.007	0.007	65.353	55.087	89.895								NDUFAF2	3.78	-3.935	16.356	0	56.927	0	-24.542	-34.808
SF3B1	314.672	110.949	180.543	269.449	126.607	271.568	179.549	66.817	159.66	64.986	126.497	197.011								SF3B1	134.129	-69.594	142.842	-144.961	19.889	-92.843	-132.025	-70.514
HNRNPA3	10.955	6.288	26.761	43.806	14.057	57.76	43.699	1.943	6.266	64.971	12.635	49.99								HNRNPA3	-15.806	-20.473	29.749	-43.703	37.433	-4.323	14.981	-37.355
DYNLL2	8.788	0.007	6.829	46.381	12.126	24.267	7.77	0.007	43.747	64.94	13.941	33.03								DYNLL2	1.959	-6.822	34.255	-12.141	-35.977	-43.74	31.91	-19.089
DRG1	14.968	0.007	34.211	64.912	8.812	23.974	10.665	38.468	27.38	64.812	10.731	38.384								DRG1	-19.243	-34.204	56.1	-15.162	-16.715	11.088	26.428	-27.653
GNB1	133.918	231.381	133.275	60.599	62.855	71.505	220.612	90.948	63.988	64.715	53.759	161.311								GNB1	0.643	98.106	-2.256	-8.65	156.624	26.96	-96.596	-107.552
ERBB2IP	36.413	17.395	26.879	48.56	30.368	58.459	23.913	26.284	20.221	64.694	6.704	93.897								ERBB2IP	9.534	-9.484	18.192	-28.091	3.692	6.063	-29.203	-87.193
NECAP2	81.166	73.967	99.68	18.111	38.458	50.517	70.229	73.5	62.945	64.652	74.384	4.422								NECAP2	-18.514	-25.713	-20.347	-12.059	7.284	10.555	60.23	69.962
KDELR2	33.796	2.431	28.577	77.133	78.853	101.036	32.443	24.028	18.653	64.586	54.901	19.088								KDELR2	5.219	-26.146	-1.72	-22.183	13.79	5.375	45.498	35.813
SNAP23	57.651	66.053	60.045	49.993	75.124	1.665	55.406	32.05	49.335	64.551	18.699	47.455								SNAP23	-2.394	6.008	-25.131	73.459	6.071	-17.285	17.096	-28.756
TPM1	5.126	0.007	43.803	81.886	0.292	43.733	184.551	12.726	16.511	64.445	0.007	279.637								TPM1	-38.677	-43.796	81.594	-43.441	168.04	-3.785	-215.192	-279.63
BLVRB	84.32	222.102	58.502	85.903	103.657	95.18	75.453	11.403	126.096	64.358	280.93	60.825								BLVRB	25.818	163.6	-17.754	8.477	-50.643	-114.693	3.533	220.105
LYN	93.432	108.769	72.929	24.492	23.318	63.43	57.48	37.102	63.246	64.323	17.942	0.967								LYN	20.503	35.84	1.174	-40.112	-5.766	-26.144	63.356	16.975
POMP	121.006	68.045	88.218	136.806	105.846	104.768	23.022	43.875	117.108	64.28	67.729	33.157								POMP	32.788	-20.173	30.96	1.078	-94.086	-73.233	31.123	34.572
ANKLE2	29.268	29.952	33.587	10.806	11.89	22.612	31.956	8.274	37.333	64.241	38.18	6.469								ANKLE2	-4.319	-3.635	-1.084	-10.722	-5.377	-29.059	57.772	31.711
EIF3C	48.301	44.843	57.432	86.185	79.411	58.648	76.749	40.711	73.841	64.235	101.605	49.079								EIF3C	-9.131	-12.589	6.774	20.763	2.908	-33.13	15.156	52.526
FUCA2	50.91	7.809	46.353	43.289	100.014	50.308	41.414	13.682	57.781	64.227	92.713	47.21								FUCA2	4.557	-38.544	-56.725	49.706	-16.367	-44.099	17.017	45.503
COLGALT1	63.508	34.456	68.242	47.071	65.394	23.221	87.503	36.482	48.688	64.037	90.157	33.71								COLGALT1	-4.734	-33.786	-18.323	42.173	38.815	-12.206	30.327	56.447
CIAO1	24.969	17.454	25.644	16.691	21.017	27.875	16.385	31.997	16.836	63.965	47.466	0.007								CIAO1	-0.675	-8.19	-4.326	-6.858	-0.451	15.161	63.958	47.459
DHX9	29.321	10.235	43.431	42.797	59.623	68.015	39.307	7.685	49.233	63.941	24.013	82.329								DHX9	-14.11	-33.196	-16.826	-8.392	-9.926	-41.548	-18.388	-58.316
JUN	24.986	24.615	43.646	55.321	38.664	96.438	67.07	38.607	59.488	63.876	48.954	136.695								JUN	-18.66	-19.031	16.657	-57.774	7.582	-20.881	-72.819	-87.741
PHPT1	42.885	54.443	52.305	0.007	20.395	18.727	32.111	42.355	105.109	63.846	78.964	10.317								PHPT1	-9.42	2.138	-20.388	1.668	-72.998	-62.754	53.529	68.647
PTP4A2	174.856	69.829	118.45	77.614	23.556	36.489	69.346	85.159	121.236	63.846	26.265	21.041								PTP4A2	56.406	-48.621	54.058	-12.933	-51.89	-36.077	42.805	5.224
SLC25A24	55.472	27.749	43.356	17.033	42.769	18.413	12.687	46.676	51.103	63.727	19.98	33.474								SLC25A24	12.116	-15.607	-25.736	24.356	-38.416	-4.427	30.253	-13.494
COMMD10	14.887	0.007	9.289	0.007	21.933	0.007	28.108	19.585	23.524	63.72	11.92	21.434								COMMD10	5.598	-9.282	-21.926	21.926	4.584	-3.939	42.286	-9.514
SIRPB1	55.237	1.96	50.723	81.264	103.139	79.676	32.871	82.791	94.842	63.712	27.485	16.313								SIRPB1	4.514	-48.763	-21.875	23.463	-61.971	-12.051	47.399	11.172
PSME2	50.978	12.417	44.25	28.322	27.053	37.482	1.46	0.007	10.951	63.707	30.646	24.491								PSME2	6.728	-31.833	1.269	-10.429	-9.491	-10.944	39.216	6.155
UQCRFS1	71.752	79.469	65.23	93.719	52.195	60.351	44.592	71.773	37.504	63.541	125.97	77.742								UQCRFS1	6.522	14.239	41.524	-8.156	7.088	34.269	-14.201	48.228
HECTD1	35.663	38.548	35.318	64.565	36.233	60.193	70.875	32.206	41.078	63.431	24.213	26.284								HECTD1	0.345	3.23	28.332	-23.96	29.797	-8.872	37.147	-2.071
LUC7L2	30.312	11.089	18.271	31.83	17.373	49.964	30.14	0.007	20.662	63.384	12.874	3.559								LUC7L2	12.041	-7.182	14.457	-32.591	9.478	-20.655	59.825	9.315
ROCK1	34.801	25.93	38.434	56.394	56.681	42.963	19.698	16.356	58.395	63.35	58.497	21.059								ROCK1	-3.633	-12.504	-0.287	13.718	-38.697	-42.039	42.291	37.438
GRINA	123.243	204.632	94.017	32.847	83.065	72.423	93.136	115.496	77.086	63.31	73.447	2.797								GRINA	29.226	110.615	-50.218	10.642	16.05	38.41	60.513	70.65
MATR3	29.397	63.923	47.002	32.716	24.863	15.421	89.86	23.823	55.011	63.117	25.374	82.019								MATR3	-17.605	16.921	7.853	9.442	34.849	-31.188	-18.902	-56.645
SWAP70	33.837	7.437	33.62	29.995	21.963	8.675	23.335	33.078	61.419	63.027	7.137	4.153								SWAP70	0.217	-26.183	8.032	13.288	-38.084	-28.341	58.874	2.984
ARRB1	62.319	35.361	60.236	43.88	38.042	38.247	32.762	21.279	98.262	63.023	21.182	25.019								ARRB1	2.083	-24.875	5.838	-0.205	-65.5	-76.983	38.004	-3.837
TRIP12	71.34	44.261	75.557	97.575	57.656	36.552	76.219	58.037	62.516	62.965	30.187	16.283								TRIP12	-4.217	-31.296	39.919	21.104	13.703	-4.479	46.682	13.904
C6orf62	121.827	49.628	122.825	118.486	54.002	126.072	91.849	220.582	110.761	62.957	48.048	82.764								C6orf62	-0.998	-73.197	64.484	-72.07	-18.912	109.821	-19.807	-34.716
H3F3B	95.63	50.67	121.034	100.038	55.108	141.764	156.714	125.269	141.114	62.895	64.322	69.692								H3F3B	-25.404	-70.364	44.93	-86.656	15.6	-15.845	-6.797	-5.37
HSPD1	23.051	26.669	32.568	178.051	82.576	122.416	95.91	15.621	38.306	62.83	47.097	143.106								HSPD1	-9.517	-5.899	95.475	-39.84	57.604	-22.685	-80.276	-96.009
PIK3C3	12.006	13.686	16.779	9.584	12.953	31.149	14.228	26.353	23.582	62.827	3.687	0.007								PIK3C3	-4.773	-3.093	-3.369	-18.196	-9.354	2.771	62.82	3.68
HBD	3.587	5.712	12.818	34.202	114.639	9.825	21.155	124.312	21.907	62.802	38.38	27.836								HBD	-9.231	-7.106	-80.437	104.814	-0.752	102.405	34.966	10.544
SURF1	45.404	51.362	41.458	29.545	10.869	14.554	15.638	46.707	34.427	62.742	54.67	0.007								SURF1	3.946	9.904	18.676	-3.685	-18.789	12.28	62.735	54.663
INIP	2.684	23.209	21.572	22.195	41.454	10.151	0.007	2.745	1.565	62.728	0.007	127.233								INIP	-18.888	1.637	-19.259	31.303	-1.558	1.18	-64.505	-127.226
RNF145	21.211	13.271	33.223	33.213	22.118	12.732	7.281	3.588	22.067	62.716	23.465	18.477								RNF145	-12.012	-19.952	11.095	9.386	-14.786	-18.479	44.239	4.988
PDHB	117.674	32.434	97.766	135.345	21.849	76.792	83.718	25.108	63.157	62.672	29.244	226.294								PDHB	19.908	-65.332	113.496	-54.943	20.561	-38.049	-163.622	-197.05
NCOA4	202.833	146.395	171.107	89.491	72.476	56.579	163.563	94.99	194.895	62.621	88.793	4.987								NCOA4	31.726	-24.712	17.015	15.897	-31.332	-99.905	57.634	83.806
FCGRT	106.995	132.026	91.518	11.673	128.151	61.213	109.739	279.161	137.874	62.601	251.296	393.818								FCGRT	15.477	40.508	-116.478	66.938	-28.135	141.287	-331.217	-142.522
PSMG1	1.36	0.007	2.122	29.061	17.852	46.835	30.232	1.252	4.457	62.58	19.058	0.007								PSMG1	-0.762	-2.115	11.209	-28.983	25.775	-3.205	62.573	19.051
ARCN1	73.859	13.794	84.309	60.482	56.884	175.155	102.137	83.308	46.138	62.548	43.345	49.014								ARCN1	-10.45	-70.515	3.598	-118.271	55.999	37.17	13.534	-5.669
42248	128.928	0.007	98.852	64.835	84.102	31.728	44.114	45.338	97.54	62.503	95.102	53.427								42248	30.076	-98.845	-19.267	52.374	-53.426	-52.202	9.076	41.675
TARS	77.588	0.007	54.219	72.028	43.545	67.645	25.943	35.888	65	62.396	4.867	148.116								TARS	23.369	-54.212	28.483	-24.1	-39.057	-29.112	-85.72	-143.249
RASGRP3	15.56	18.558	17.368	33.214	32.361	67.05	12.938	5.959	14.261	62.393	8.886	0.007								RASGRP3	-1.808	1.19	0.853	-34.689	-1.323	-8.302	62.386	8.879
CIR1	10.838	56.716	16.073	16.405	54.238	48.469	17.757	10.11	28.139	62.354	91.517	17.023								CIR1	-5.235	40.643	-37.833	5.769	-10.382	-18.029	45.331	74.494
HDLBP	91.261	144.138	111.661	153.638	68.628	99.2	150.71	86.577	91.852	62.293	58.751	57.295								HDLBP	-20.4	32.477	85.01	-30.572	58.858	-5.275	4.998	1.456
MBD4	30.236	37.368	29.556	41.089	38.319	12.558	60.999	0.603	44.062	62.291	33.986	58.421								MBD4	0.68	7.812	2.77	25.761	16.937	-43.459	3.87	-24.435
RABAC1	50.036	145.188	88.984	23.691	171.524	4.038	43.962	129.596	10.762	62.242	21.034	322.594								RABAC1	-38.948	56.204	-147.833	167.486	33.2	118.834	-260.352	-301.56
HSPA4	46.97	86.207	64.201	103.403	54.733	114.89	105.077	51.494	49.236	62.227	64.355	32.885								HSPA4	-17.231	22.006	48.67	-60.157	55.841	2.258	29.342	31.47
ABCE1	5.959	6.855	14.536	30.858	23.695	52.859	35.585	6.985	11.837	62.223	6.073	53.53								ABCE1	-8.577	-7.681	7.163	-29.164	23.748	-4.852	8.693	-47.457
APOL2	7.536	18.452	20.933	5.552	24.713	17.647	4.121	2.632	16.411	62.211	71.238	42.026								APOL2	-13.397	-2.481	-19.161	7.066	-12.29	-13.779	20.185	29.212
EEF1E1	12.226	25.429	31.956	19.319	70.725	39.719	25.578	60.594	69.934	62.205	108.474	0.007								EEF1E1	-19.73	-6.527	-51.406	31.006	-44.356	-9.34	62.198	108.467
STAT1	59.183	6.49	48.084	95.048	68.854	70.808	50.331	50.302	62.546	62.197	87.968	58.385								STAT1	11.099	-41.594	26.194	-1.954	-12.215	-12.244	3.812	29.583
MAGOH	77.781	5.848	39.994	77.813	44.131	0.007	0.007	3.689	0.007	62.155	39.293	40.373								MAGOH	37.787	-34.146	33.682	44.124	0	3.682	21.782	-1.08
SNX9	22.585	30.596	23.561	8.723	19.122	0.805	40.916	2.275	24.121	62.068	11.886	0.887								SNX9	-0.976	7.035	-10.399	18.317	16.795	-21.846	61.181	10.999
CD97	116.796	153.762	100.733	16.747	89.346	43.462	115.905	168.138	80.947	62.023	34.281	116.036								CD97	16.063	53.029	-72.599	45.884	34.958	87.191	-54.013	-81.755
FYB	61.795	80.09	39.167	105.357	79.785	58.813	40.013	36.814	72.912	62.02	94.17	134.084								FYB	22.628	40.923	25.572	20.972	-32.899	-36.098	-72.064	-39.914
ZFAND6	90.496	57.014	80.116	72.341	114.791	20.829	60.662	39.638	56.444	61.859	50.411	0.007								ZFAND6	10.38	-23.102	-42.45	93.962	4.218	-16.806	61.852	50.404
ACSL5	15.254	1.334	10.914	31.498	11.852	41.134	10.702	0.007	3.244	61.836	2.134	5.416								ACSL5	4.34	-9.58	19.646	-29.282	7.458	-3.237	56.42	-3.282
SLCO2B1	26.757	39.973	26.259	12.794	25.3	55.222	51.851	82.188	73.013	61.804	27.28	38.451								SLCO2B1	0.498	13.714	-12.506	-29.922	-21.162	9.175	23.353	-11.171
CHD4	41.725	20.307	49.416	62.813	48.248	78.161	85.505	40.765	57.485	61.784	43.742	19.514								CHD4	-7.691	-29.109	14.565	-29.913	28.02	-16.72	42.27	24.228
LSM6	40.726	0.007	58.229	24.293	79.373	31.748	15.027	113.399	105.622	61.765	39.543	18.251								LSM6	-17.503	-58.222	-55.08	47.625	-90.595	7.777	43.514	21.292
FNIP2	5.567	5.529	12.987	31.998	60.115	51.549	10.223	17.85	8.104	61.696	26.645	14.588								FNIP2	-7.42	-7.458	-28.117	8.566	2.119	9.746	47.108	12.057
ITGAV	74.028	24.001	54.985	43.647	47.662	37.427	48.651	17.315	60.011	61.695	11.637	61.856								ITGAV	19.043	-30.984	-4.015	10.235	-11.36	-42.696	-0.161	-50.219
RNH1	58.559	73.602	54.298	6.997	49.532	54.598	13.449	93.478	46.947	61.67	111.975	0.007								RNH1	4.261	19.304	-42.535	-5.066	-33.498	46.531	61.663	111.968
SLC33A1	6.291	0.007	7.066	3.859	4.763	12.542	22.917	11.691	4.124	61.649	36.404	11.778								SLC33A1	-0.775	-7.059	-0.904	-7.779	18.793	7.567	49.871	24.626
EIF5AL1	16.233	10.363	29.773	40.597	22.368	8.77	74.149	10.168	21.539	61.605	16.577	27.586								EIF5AL1	-13.54	-19.41	18.229	13.598	52.61	-11.371	34.019	-11.009
C5AR1	157.758	98.169	159.764	66.563	136.695	29.157	135.948	213.753	221.964	61.574	65.232	119.591								C5AR1	-2.006	-61.595	-70.132	107.538	-86.016	-8.211	-58.017	-54.359
TLR1	35.12	13.379	45.912	17.227	37.845	31.578	69.964	6.941	53.285	61.471	10.531	17.821								TLR1	-10.792	-32.533	-20.618	6.267	16.679	-46.344	43.65	-7.29
ATG9A	8.577	65.229	13.968	3.1	18.888	35.201	8.628	20.205	28.654	61.469	21.987	0.007								ATG9A	-5.391	51.261	-15.788	-16.313	-20.026	-8.449	61.462	21.98
SSRP1	8.767	18.024	22.274	48.484	15.853	25.416	105.77	0.989	18.618	61.458	10.036	77.646								SSRP1	-13.507	-4.25	32.631	-9.563	87.152	-17.629	-16.188	-67.61
CYR61	1.1	0.007	31.084	53.828	0.007	44.968	169.253	0.007	23.606	61.423	0.007	88.401								CYR61	-29.984	-31.077	53.821	-44.961	145.647	-23.599	-26.978	-88.394
MYO1F	86.577	194.727	69.432	38.034	71.069	77.329	51.245	148.521	36.47	61.404	162.995	16.09								MYO1F	17.145	125.295	-33.035	-6.26	14.775	112.051	45.314	146.905
FIS1	155.383	266.24	118.907	175.127	84.528	52.92	66.472	362.294	12.312	61.392	114.85	160.347								FIS1	36.476	147.333	90.599	31.608	54.16	349.982	-98.955	-45.497
SMIM7	56.981	75.687	24.774	28.921	64.625	0.007	0.007	119.844	22.892	61.366	12.108	6.538								SMIM7	32.207	50.913	-35.704	64.618	-22.885	96.952	54.828	5.57
NFE2L1	35.53	42.938	59.252	45.855	50.354	33.701	85.329	108.995	48.456	61.079	60.01	162.499								NFE2L1	-23.722	-16.314	-4.499	16.653	36.873	60.539	-101.42	-102.489
PSMC6	60.043	23.592	51.899	180.025	55.7	34.779	53.108	7.003	42.316	61.028	23.088	166.804								PSMC6	8.144	-28.307	124.325	20.921	10.792	-35.313	-105.776	-143.716
PON2	32.049	4.099	22.131	50.765	18.305	104.458	7.85	24.991	2.804	60.923	6.104	22.133								PON2	9.918	-18.032	32.46	-86.153	5.046	22.187	38.79	-16.029
SLC16A1	10.844	0.007	7.733	59.806	57.187	23.929	0.007	7.088	8.609	60.917	27.134	110.663								SLC16A1	3.111	-7.726	2.619	33.258	-8.602	-1.521	-49.746	-83.529
PDCD6	148.174	127.669	137.584	213.197	39.292	84.459	87.674	193.293	30.694	60.842	113.301	0.007								PDCD6	10.59	-9.915	173.905	-45.167	56.98	162.599	60.835	113.294
NUDC	19.21	9.755	27.361	65.705	40.719	13.781	27.597	25.382	22.582	60.773	24.187	17.825								NUDC	-8.151	-17.606	24.986	26.938	5.015	2.8	42.948	6.362
MCL1	261.146	182.138	280.673	46.222	31.776	63.047	276.791	268.654	244.753	60.758	40.539	101.079								MCL1	-19.527	-98.535	14.446	-31.271	32.038	23.901	-40.321	-60.54
PSMA3	102.668	108.541	110.298	141.467	92.021	83.814	23.954	19.772	168.655	60.717	63.783	49.095								PSMA3	-7.63	-1.757	49.446	8.207	-144.701	-148.883	11.622	14.688
GLRX3	22.223	18.183	33.774	68.22	9.976	9.722	93.079	0.007	28.551	60.714	73.388	0.007								GLRX3	-11.551	-15.591	58.244	0.254	64.528	-28.544	60.707	73.381
HIST2H2AA4	214.089	264.952	194.635	327.733	86.404	248.186	373.072	227.186	202.131	60.686	76.821	319.406								HIST2H2AA4	19.454	70.317	241.329	-161.782	170.941	25.055	-258.72	-242.585
HIST2H2AA3	196.13	314.63	186.673	322.225	73.111	223.774	383.293	219.352	173.477	60.686	60.927	423.634								HIST2H2AA3	9.457	127.957	249.114	-150.663	209.816	45.875	-362.948	-362.707
PNPO	13.206	0.007	13.907	4.137	24.559	1.222	14.841	7.06	20.357	60.617	27.853	0.007								PNPO	-0.701	-13.9	-20.422	23.337	-5.516	-13.297	60.61	27.846
CYP51A1	25.174	2.164	16.936	99.022	89.173	15.95	35.446	10.432	27.526	60.61	31.307	73.81								CYP51A1	8.238	-14.772	9.849	73.223	7.92	-17.094	-13.2	-42.503
CEP57	6.338	0.007	14.598	0.007	3.657	11.192	3.222	3.592	18.101	60.516	0.007	0.007								CEP57	-8.26	-14.591	-3.65	-7.535	-14.879	-14.509	60.509	0
CYB561A3	48.274	23.886	48.097	59.999	57.92	89.832	30.436	38.942	46.548	60.488	47.423	5.32								CYB561A3	0.177	-24.211	2.079	-31.912	-16.112	-7.606	55.168	42.103
UBAP2L	30.143	7.492	44.874	43.372	64.816	29.501	29.207	44.442	42.475	60.437	57.875	38.516								UBAP2L	-14.731	-37.382	-21.444	35.315	-13.268	1.967	21.921	19.359
LMNA	71.119	238.492	104.729	21.824	40.233	44.028	100.934	57.772	119.842	60.336	108.03	24.204								LMNA	-33.61	133.763	-18.409	-3.795	-18.908	-62.07	36.132	83.826
SRP54	50.048	12.718	41.711	66.316	36.752	32.689	86.102	21.598	24.154	60.23	5.634	62.766								SRP54	8.337	-28.993	29.564	4.063	61.948	-2.556	-2.536	-57.132
EXT1	1.651	0.007	22.758	68.22	1.055	10.983	46.255	0.007	9.715	60.225	0.841	0.007								EXT1	-21.107	-22.751	67.165	-9.928	36.54	-9.708	60.218	0.834
DYNLRB1	28.31	75.957	102.773	39.734	43.516	55.611	55.903	12.422	89.998	60.155	261.187	97.015								DYNLRB1	-74.463	-26.816	-3.782	-12.095	-34.095	-77.576	-36.86	164.172
PSMD7	99.286	79.426	103.539	51.958	96.488	0.65	104.586	126.92	78.254	60.155	23.717	503.142								PSMD7	-4.253	-24.113	-44.53	95.838	26.332	48.666	-442.987	-479.425
ATP5G3	26.68	56.668	38.266	83.24	101.029	25.192	14.633	39.382	19.523	60.029	104.296	273.699								ATP5G3	-11.586	18.402	-17.789	75.837	-4.89	19.859	-213.67	-169.403
TAF7	30.57	0.007	33.76	59.596	64.644	0.007	28.935	6.076	34.598	60.011	75.813	0.007								TAF7	-3.19	-33.753	-5.048	64.637	-5.663	-28.522	60.004	75.806
NR2F2	0.188	0.007	14.515	31.946	0.007	11.692	97.199	0.007	11.573	59.929	0.007	61.012								NR2F2	-14.327	-14.508	31.939	-11.685	85.626	-11.566	-1.083	-61.005
PJA2	80.391	30.874	67.823	66.752	51.026	45.738	47.268	12.315	41.704	59.9	14.236	9.219								PJA2	12.568	-36.949	15.726	5.288	5.564	-29.389	50.681	5.017
KCNN4	13.574	7.417	21.14	59.906	36.452	39.509	23.738	24.305	19.215	59.798	103.616	14.162								KCNN4	-7.566	-13.723	23.454	-3.057	4.523	5.09	45.636	89.454
SCO1	21.562	1.274	17.429	17.803	13.912	13.625	7.866	7.234	17.879	59.776	3.262	0.007								SCO1	4.133	-16.155	3.891	0.287	-10.013	-10.645	59.769	3.255
[truncated: 7,513 more rows]

## Sheet: (samples) - (control)
Supplementary Table 2
[truncated: 8,788 more rows]

## Sheet: log2
Supplementary Table 2
[truncated: 8,789 more rows]

## Sheet: RPKM list and fold change
Supplementary Table 2
[truncated: 6,704 more rows]

## Sheet: p-values
Supplementary Table 2
[truncated: 6,705 more rows]
